# Supplementary material for: Hygrometrically controlled programmed cell death drives anther opening and pollen release
Source: Proc Natl Acad Sci U S A. 2025 May 16;122(20):e2420132122. doi: 10.1073/pnas.2420132122 (PMC12107150; doi:10.1073/pnas.2420132122)
Supplement: Supplementary file 2 — Dataset S01 (XLSX) [file pnas.2420132122.sd01.xlsx]

## Sheet: S1 Short humidity treatment
Dataset S1. Anther opening inhibition by high humidity treatment
Plants were placed in the cultivation chamber; selected inflorescences were inserted into the box with high humidity and subjected to high humidity treatment (from 5:00 for up to 16 hours).
Anther dehiscence rate was scored after different periods of high humidity treatment, the 'control' inflorescences were in the same cultivation chamber outside the high humidity box.
Individual measurements were carried out on multiple days, and the data were aggregated.
duration of high humidity treatment (hour)	treatment	number of flowers	number of flowers with closed anthers	number of flowers with anthers with slit	number of flowers with open anthers
8	HIGH HUMIDITY	50	49	1	0
9	HIGH HUMIDITY	50	50	0	0
10	HIGH HUMIDITY	50	48	2	0
11	HIGH HUMIDITY	50	48	2	0
14	HIGH HUMIDITY	50	49	1	0
20	HIGH HUMIDITY	50	46	4	0
8	CONTROL	50	0	1	49
9	CONTROL	50	0	1	49
10	CONTROL	50	0	0	50
11	CONTROL	50	0	0	50
14	CONTROL	50	0	0	50
20	CONTROL	50	0	0	50
STATISTICAL ANALYSIS
							Fig. 1H
Logistic regression		script:	https://github.com/vosolsob/anthers/blob/main/Dew_treatment.md
Data were analyzed using logistic regression (GLM, family = binomial).
Full models, including the predictors 'treatment', 'time', and their interaction, were simplified using the 'step' function according to AIC.
Each predictor's significance was estimated by the χ² test. All predictors returned by the 'step' selection are listed in the following tables.
Signif. codes: 0 *** 0.001 ** 0.01 * 0.05 . 0.1 1
Analysis of slit formation
	Df	Deviance	Resid.Df	Resid.Dev	Pr(>Chi)
NULL	11	750.04
time	1	0.24	10	749.80	0.6275
treatment	1	746.36	9	3.44	< 2e-16	***
Analysis of opening
	Df	Deviance	Resid.Df	Resid.Dev	Pr(>Chi)
NULL	11	812.14
time	1	0.02	10	812.12	0.8875
treatment	1	811.13	9	0.99	< 2e-16	***
