# Supplementary material for: Hygrometrically controlled programmed cell death drives anther opening and pollen release
Source: Proc Natl Acad Sci U S A. 2025 May 16;122(20):e2420132122. doi: 10.1073/pnas.2420132122 (PMC12107150; doi:10.1073/pnas.2420132122)
Supplement: Supplementary file 3 — Dataset S02 (XLSX) [file pnas.2420132122.sd02.xlsx]

## Sheet: S2 Anther opening - stomata
Dataset S2. Anther opening in stomata mutants, stomata number and abaxial size analysis
Plants were placed in the cultivation chamber; selected inflorescences were inserted into the box with high humidity for ~5 hours, from 5:00 to 10:00.
Dehiscence was then scored in flowers attached to plants (variant = 'intact') or in cut flowers (variant = 'cut') for 21 minutes at 3-minute intervals.
Individual measurements were carried out on multiple days (ranging from 5 to 10), and the data were aggregated.
time (min)	genotype	variant	number of flowers	number of anthers	number of closed anthers	number of anthers with slit	number of open anthers		WHOLE DATASET ANALYSIS						Fig. 2C, Fig. S3			WT ONLY ANALYSIS									Stomata number analysis													Fig. 2A		Anther abaxial ares size
2023-05-01	WT	cut	30	120	120	0	0																				genotype	# per genotype	stomata number		Statistics for individual replicates											genotype	# per genotype	area [µm2]		Statistics for individual replicates
2023-05-04	WT	cut	30	120	118	2	0		Logistic regression									Logistic regression									WT	1	24		Condition	n	mean	sd	sem	95%CI_lo	95%CI_hi					WT	1	125800		Condition	n	mean	sd
2023-05-07	WT	cut	30	120	114	4	2																				WT	2	24.2	1	epf1,2	40	32.34	3.77	0.6	31.11	33.56					WT	2	129385	1	epf1,2	40	121288	14006.8
2023-05-10	WT	cut	30	120	103	13	4		Data were analyzed using logistic regression (GLM, family = binomial).									Data were analyzed by logistic regression (GLM, family = binomial).									WT	3	28.4	2	sdd1-1	40	38.82	6.81	1.09	36.61	41.02					WT	3	118519	2	sdd1-1	40	107865	14406.6
2023-05-13	WT	cut	30	120	89	18	13		Full models, including predictors 'genotype', 'variant', 'time', and its quadratic form, were simplified using the 'step' function based on AIC.									Full model including predictors 'genotype', 'variant', 'time' and its quadratic form were simplified by 'step' function according to AIC									WT	4	24.2	3	siRNAi	40	6.84	1.93	0.31	6.21	7.46					WT	4	111041	3	siRNAi	40	135190	38067.9
2023-05-16	WT	cut	30	120	80	9	31		Each predictor's significance was estimated by the χ² test. All predictors returned by the 'step' selection are listed in the following tables.									Each predictor significances were estimated by χ2 test. All predictors returned by 'step' selection are listed in the following tables.									WT	5	27.9	4	tmm1-1	40	41.44	8.24	1.32	38.76	44.11					WT	5	108508	4	tmm1-1	40	115360	22876.7
2023-05-19	WT	cut	30	120	72	6	42		Signif. codes: 0 *** 0.001 ** 0.01 * 0.05 . 0.1 1									Signif. codes: 0 *** 0.001 ** 0.01 * 0.05 . 0.1 1									WT	6	29	5	WT	40	24.54	3.46	0.55	23.42	25.66					WT	6	108012	5	WT	40	112019	15342.1
2023-05-01	epf1,2	cut	30	120	120	0	0																				WT	7	27.5													WT	7	130183
2023-05-04	epf1,2	cut	30	120	114	6	0																				WT	8	26.6		Statistics for conditions											WT	8	134970		Statistics for conditions
2023-05-07	epf1,2	cut	30	120	104	11	5		Analysis of slit formation									Analysis of slit formation									WT	9	28.9		Condition	difference	95%CI_lo	95%CI_hi	p.value							WT	9	124229		Condition	difference	95%CI_lo	95%CI_hi
2023-05-10	epf1,2	cut	30	120	86	14	20			Df	Deviance	Resid.Df	Resid.Dev	Pr(>Chi)					Df	Deviance	Resid.Df	Resid.Dev	Pr(>Chi)				WT	10	28.3	1	WT vs epf1,2	7.8	6.19	9.41	0							WT	10	134475	1	WT vs epf1,2	9268.85	2728.67	15809
2023-05-13	epf1,2	cut	30	120	75	17	28		NULL			69	3877.0					NULL			13	529.30					WT	11	30.2	2	WT vs sdd1-1	14.28	11.86	16.7	0							WT	11	107600	2	WT vs sdd1-1	-4154.23	-10779.5	2471.01
2023-05-16	epf1,2	cut	30	120	48	20	52		t	1	2352.11	68	1524.9	<2.2e-16	***			t	1	436.87	12	92.43	<2.2e-16	***			WT	12	29.9	3	WT vs siRNAi	-17.7	-18.95	-16.45	0							WT	12	97302.2	3	WT vs siRNAi	23171.3	10145.3	36197.4
2023-05-19	epf1,2	cut	30	120	34	14	72		I(t^2)	1	130.64	67	1394.2	<2.2e-16	***			I(t^2)	1	13.20	11	79.23	0.0002802	***			WT	13	26	4	WT vs tmm1-1	16.9	14.06	19.73	0							WT	13	107767	4	WT vs tmm1-1	3341.3	-5349.02	12031.6
2023-05-01	sdd1-1	cut	30	120	120	0	0		genotype	4	885.61	63	508.6	<2.2e-16	***			variant	1	67.23	10	12.00	2.415e-16	***			WT	14	25.6													WT	14	104996
2023-05-04	sdd1-1	cut	30	120	118	1	1		variant	1	386.63	62	122.0	<2.2e-16	***			t:I(t^2)	1	1.20	9	10.81	0.2741382				WT	15	25.5		Statistics for comparison of means between conditions											WT	15	114435		Statistics for comparison of means between conditions
2023-05-07	sdd1-1	cut	30	120	112	6	2		t:I(t^2)	1	18.59	61	103.4	1.618e-05	***			t:variant	1	3.44	8	7.37	0.0636266	.			WT	16	19.7		Condition	n	k	RC	RC (95%CI_lo)	RC (95%CI_hi)						WT	16	113438		Condition	n	k	RC
2023-05-10	sdd1-1	cut	30	120	95	11	14		t:genotype	4	25.72	57	77.7	3.598e-05	***			I(t^2):variant	1	3.67	7	3.69	0.0553451	.			WT	17	25.1	1	WT	1	40	10.45	8.56	13.42						WT	17	111383	1	WT	1	40	38824.9
2023-05-13	sdd1-1	cut	30	120	67	17	36		I(t^2):variant	1	7.23	56	70.4	0.007184	**												WT	18	20.5	2	siRNAi	1	40	18.89	15.47	24.25						WT	18	114748	2	siRNAi	1	40	39933
2023-05-16	sdd1-1	cut	30	120	55	4	61		genotype:variant	4	33.04	52	37.4	1.172e-06	***												WT	19	17.9	3	epf1,2	1	40	5.34	4.37	6.86						WT	19	112836	3	epf1,2	1	40	105519
2023-05-19	sdd1-1	cut	30	120	38	10	72											Analysis of opening									WT	20	20.5	4	sdd1-1	1	40	22.85	18.72	29.34						WT	20	109343	4	sdd1-1	1	40	63411
2023-05-01	tmm1	cut	30	120	120	0	0												Df	Deviance	Resid.Df	Resid.Dev	Pr(>Chi)				WT	21	19.4	5	tmm1-1	1	40	9.58	7.85	12.3						WT	21	115456	5	tmm1-1	1	40	42526
2023-05-04	tmm1	cut	30	120	108	7	5		Analysis of opening									NULL			13	535.48					WT	22	26.3													WT	22	119435
2023-05-07	tmm1	cut	30	120	100	5	15			Df	Deviance	Resid.Df	Resid.Dev	Pr(>Chi)				t	1	417.02	12	118.46	<2e-16	***			WT	23	20.8		Statistics for repeatability											WT	23	129093		Statistics for repeatability
2023-05-10	tmm1	cut	30	120	79	13	28		NULL			69	3891.6					I(t^2)	1	4.48	11	113.98	0.0343	*			WT	24	27.8		Condition	Replica	n	mean	sd	sem	95%CI_lo	95%CI_hi	median	p(Shapiro-Wilk)		WT	24	112766		Condition	Replica	n	mean
2023-05-13	tmm1	cut	30	120	68	10	42		t	1	2338.57	68	1553.1	<2.2e-16	***			variant	1	106.80	10	7.18	<2e-16	***			WT	25	24.1	1	epf1,2	1	40	32.34	3.77	0.6	31.11	33.56	31.85	0.282		WT	25	125568	1	epf1,2	1	40	121288
2023-05-16	tmm1	cut	30	120	55	12	53		I(t^2)	1	125.61	67	1427.4	<2.2e-16	***												WT	26	24.3	2	sdd1-1	1	40	38.82	6.81	1.09	36.61	41.02	38.05	0.051		WT	26	83082.5	2	sdd1-1	1	40	107865
2023-05-19	tmm1	cut	30	120	38	15	67		genotype	4	757.47	63	670.0	<2.2e-16	***												WT	27	24.7	3	siRNAi	1	40	6.84	1.93	0.31	6.21	7.46	6.85	0.269		WT	27	81551.3	3	siRNAi	1	40	135190
2023-05-01	stRNAi	cut	30	120	120	0	0		variant	1	576.32	62	93.7	<2.2e-16	***												WT	28	18.7	4	tmm1-1	1	40	41.44	8.24	1.32	38.76	44.11	43.35	0.203		WT	28	89799.8	4	tmm1-1	1	40	115360
2023-05-04	stRNAi	cut	30	120	119	1	0		t:I(t^2)	1	9.88	61	83.8	0.001670	**			Post-hoc comparison of difference between individual levels									WT	29	18.9	5	WT	1	40	24.54	3.46	0.55	23.42	25.66	24.55	0.162		WT	29	89107.7	5	WT	1	40	112019
2023-05-07	stRNAi	cut	30	120	118	2	0		t:genotype	4	16.48	57	67.3	0.002437	**												WT	30	25.2													WT	30	106686
2023-05-10	stRNAi	cut	30	120	113	5	2		I(t^2):genotype	4	7.69	53	59.6	0.103556				Analysis were performed on previous model by EMMEANS function, tests were performed on the log odds ratio scale.									WT	31	24.4													WT	31	110401
2023-05-13	stRNAi	cut	30	120	108	3	9		t:variant	1	0.80	52	58.8	0.370064				P value adjustment: tukey method for comparing a family of 5 estimates									WT	32	26.7													WT	32	104742
2023-05-16	stRNAi	cut	30	120	106	2	12		I(t^2):variant	1	0.11	51	58.7	0.735702													WT	33	29.8													WT	33	105155
2023-05-19	stRNAi	cut	30	120	102	3	15		genotype:variant	4	17.53	47	41.2	0.001527	**												WT	34	22													WT	34	132567
2023-05-01	WT	intact	30	120	120	0	0		t:genotype:variant	4	9.53	43	31.6	0.049126	*			Analysis of the effect of flower cutting									WT	35	21.9													WT	35	133291
2023-05-04	WT	intact	30	120	114	1	5		I(t^2):genotype:variant	4	10.02	39	21.6	0.040107	*												WT	36	22													WT	36	132386
2023-05-07	WT	intact	30	120	103	6	11											Analysis of slit formation									WT	37	24													WT	37	126121
2023-05-10	WT	intact	30	120	91	5	24											variant	prob	SE	df	asymp.LCL	asymp.UCL	% prob to 'intact'	% SE		WT	38	27.5													WT	38	81505
2023-05-13	WT	intact	30	120	71	8	41		Post-hoc comparison of difference between individual levels									cut	0.148	0.0212	Inf	0.111	0.195	56	14		WT	39	23.5													WT	39	85920.3
2023-05-16	WT	intact	30	120	45	8	67											intact	0.262	0.0268	Inf	0.213	0.318	100			WT	40	19.6													WT	40	97149.1
2023-05-19	WT	intact	30	120	27	5	88		Analysis were performed on previous models using EMMEANS function, tests were performed on the log odds ratio scale.									contrast	odds.ratio	SE	df	null	z.ratio	p.value			siRNAi	1	9.3													siRNAi	1	133156
2023-05-01	tmm1	intact	30	120	120	0	0		P-value adjustment was used: Tukey's method for comparing a family of 5 estimates									cut/intact	0.489	0.0986	Inf	1	-3.549	0.0004	***		siRNAi	2	5.9													siRNAi	2	150686
2023-05-04	tmm1	intact	30	120	101	15	4																				siRNAi	3	6													siRNAi	3	150223
2023-05-07	tmm1	intact	30	120	70	21	29																				siRNAi	4	9.3													siRNAi	4	145035
2023-05-10	tmm1	intact	30	120	44	10	66		Analysis of the effect of flower cutting for each genotype									Analysis of opening									siRNAi	5	7.5													siRNAi	5	134450
2023-05-13	tmm1	intact	30	120	27	3	90											variant	prob	SE	df	asymp.LCL	asymp.UCL	% prob to 'intact'	% SE		siRNAi	6	11.9													siRNAi	6	112831
2023-05-16	tmm1	intact	30	120	18	3	99		Analysis of slit formation									cut	0.0477	0.00771	Inf	0.0347	0.0653	25	7		siRNAi	7	7.6													siRNAi	7	133180
2023-05-19	tmm1	intact	30	120	11	2	107		variant	prob	SE	df	asymp.LCL	asymp.UCL	% prob to 'intact'	% SE		intact	0.1899	0.01900	Inf	0.1554	0.2299	100			siRNAi	8	7.1													siRNAi	8	157348
2023-05-01	sdd1-1	intact	30	120	120	0	0		genotype = 'epf1,2'									contrast	odds.ratio	SE	df	null	z.ratio	p.value			siRNAi	9	6.7													siRNAi	9	149424
2023-05-04	sdd1-1	intact	30	120	111	4	5		cut	0.2766	0.0224	Inf	0.2349	0.3227	63	9		cut/intact	0.214	0.0338	Inf	1	-9.744	<.0001	***		siRNAi	10	3.5													siRNAi	10	158009
2023-05-07	sdd1-1	intact	30	120	77	9	34		intact	0.4358	0.0258	Inf	0.3862	0.4869	100												siRNAi	11	7.8													siRNAi	11	143976
2023-05-10	sdd1-1	intact	30	120	49	11	60		genotype = 'sdd1-1'																		siRNAi	12	9.1													siRNAi	12	148161
2023-05-13	sdd1-1	intact	30	120	25	5	90		cut	0.233	0.0213	Inf	0.1939	0.2772	38	5											siRNAi	13	5.8													siRNAi	13	155386
2023-05-16	sdd1-1	intact	30	120	15	1	104		intact	0.6054	0.0249	Inf	0.5556	0.6531	100												siRNAi	14	10.6													siRNAi	14	158156
2023-05-19	sdd1-1	intact	30	120	7	2	111		genotype = 'stRNAi'									INTACT FLOWERS ANALYSIS									siRNAi	15	7													siRNAi	15	160758
2023-05-01	epf1,2	intact	30	120	120	0	0		cut	0.0584	0.0103	Inf	0.0413	0.0821	62	20											siRNAi	16	8.5													siRNAi	16	144802
2023-05-04	epf1,2	intact	30	120	116	4	0		intact	0.0937	0.0138	Inf	0.0699	0.1244	100			Logistic regression									siRNAi	17	7													siRNAi	17	144920
2023-05-07	epf1,2	intact	30	120	98	6	16		genotype = 'tmm1'																		siRNAi	18	7.2													siRNAi	18	139661
2023-05-10	epf1,2	intact	30	120	68	6	46		cut	0.3516	0.0234	Inf	0.3071	0.3988	55	6		Data were analyzed by logistic regression (GLM, family = binomial).									siRNAi	19	5.9													siRNAi	19	190508
2023-05-13	epf1,2	intact	30	120	44	4	72		intact	0.6419	0.023	Inf	0.5956	0.6856	100			Full model including predictors 'genotype', 'variant', 'time' and its quadratic form were simplified by 'step' function according to AIC									siRNAi	20	7.1													siRNAi	20	189493
2023-05-16	epf1,2	intact	30	120	21	2	97		genotype = 'WT'									Each predictor significances were estimated by χ2 test. All predictors returned by 'step' selection are listed in the following tables.									siRNAi	21	7.7													siRNAi	21	159981
2023-05-19	epf1,2	intact	30	120	11	3	106		cut	0.1453	0.0165	Inf	0.1159	0.1807	51	10		Signif. codes: 0 *** 0.001 ** 0.01 * 0.05 . 0.1 1									siRNAi	22	7.4													siRNAi	22	182039
2023-05-01	stRNAi	intact	30	120	120	0	0		intact	0.2837	0.0228	Inf	0.2413	0.3304	100												siRNAi	23	7.5													siRNAi	23	179695
2023-05-04	stRNAi	intact	30	120	120	0	0																				siRNAi	24	6.3													siRNAi	24	177527
2023-05-07	stRNAi	intact	30	120	114	4	2		contrast	odds.ratio	SE	df	null	z.ratio	p.value			Analysis of slit formation									siRNAi	25	6.7													siRNAi	25	183540
2023-05-10	stRNAi	intact	30	120	108	3	9		cut/intact for epf1,2	0.495	0.0698	Inf	1	-4.985	<.0001	***			Df	Deviance	Resid.Df	Resid.Dev	Pr(>Chi)				siRNAi	26	6.1													siRNAi	26	165886
2023-05-13	stRNAi	intact	30	120	102	4	14		cut/intact for sdd1-1	0.198	0.0300	Inf	1	-10.698	<.0001	***		NULL			34	2326.65					siRNAi	27	5.5													siRNAi	27	202637
2023-05-16	stRNAi	intact	30	120	90	2	28		cut/intact for stRNAi	0.600	0.1200	Inf	1	-2.554	0.0106	*		t	1	1546.76	33	779.89	<2.2e-16	***			siRNAi	28	3													siRNAi	28	74486.4
2023-05-19	stRNAi	intact	30	120	80	2	38		cut/intact for tmm1	0.303	0.0405	Inf	1	-8.939	<.0001	***		I(t^2)	1	75.25	32	704.64	<2.2e-16	***			siRNAi	29	3.7													siRNAi	29	91168.4
									cut/intact for WT	0.429	0.0651	Inf	1	-5.574	<.0001	***		genotype	4	658.11	28	46.53	<2.2e-16	***			siRNAi	30	6.2													siRNAi	30	90320.1
																		t:I(t^2)	1	14.50	27	32.03	0.0001402	***			siRNAi	31	8.1													siRNAi	31	83243.5
									Analysis of opening									t:genotype	4	15.99	23	16.03	0.0030314	**			siRNAi	32	4.2													siRNAi	32	107895
									variant	prob	SE	df	asymp.LCL	asymp.UCL	% prob to 'intact'	% SE											siRNAi	33	6.4													siRNAi	33	87139.4
									genotype = 'epf1,2'																		siRNAi	34	4													siRNAi	34	83455.2
									cut	0.1356	0.01985	Inf	0.1012	0.179	36	8											siRNAi	35	6													siRNAi	35	74778.9
									intact	0.377	0.03072	Inf	0.31895	0.439	100			Analysis of opening									siRNAi	36	10.1													siRNAi	36	66670.1
									genotype = 'sdd1-1'										Df	Deviance	Resid.Df	Resid.Dev	Pr(>Chi)				siRNAi	37	7.4													siRNAi	37	60182.1
									cut	0.1241	0.02071	Inf	0.08892	0.171	23	5		NULL			34	2360.78					siRNAi	38	3.7													siRNAi	38	122263
									intact	0.5427	0.03136	Inf	0.48092	0.603	100			t	1	1637.08	33	723.69	<2.2e-16	***			siRNAi	39	6.2													siRNAi	39	109175
									genotype = 'stRNAi'									I(t^2)	1	82.76	32	640.93	<2.2e-16	***			siRNAi	40	6.4													siRNAi	40	105361
									cut	0.0169	0.00894	Inf	0.00593	0.047	27	20		genotype	4	606.04	28	34.89	<2.2e-16	***			epf1,2	1	27													epf1,2	1	95321
									intact	0.0628	0.01416	Inf	0.04017	0.097	100			t:I(t^2)	1	8.86	27	26.03	0.002922	**			epf1,2	2	28.3													epf1,2	2	95145.6
									genotype = 'tmm1'									t:genotype	4	6.08	23	19.96	0.193473				epf1,2	3	33.2													epf1,2	3	114746
									cut	0.246	0.02478	Inf	0.20069	0.298	44	7		I(t^2):genotype	4	8.60	19	11.35	0.071782	.			epf1,2	4	29.9													epf1,2	4	127581
									intact	0.5556	0.03115	Inf	0.49401	0.616	100												epf1,2	5	34.3													epf1,2	5	114418
									genotype = 'WT'																		epf1,2	6	31.7													epf1,2	6	123594
									cut	0.0436	0.01256	Inf	0.02464	0.076	21	8											epf1,2	7	27.8													epf1,2	7	104891
									intact	0.2126	0.02339	Inf	0.17031	0.262	100			Post-hoc comparison of difference between individual levels							Fig SXB		epf1,2	8	30													epf1,2	8	119549
									contrast	odds.ratio	SE	df	null	z.ratio	p.value												epf1,2	9	39.6													epf1,2	9	107529
									cut/intact for epf1,2	0.259	0.0544	Inf	1	-6.432	<.0001	***		Analysis were performed on previous model by EMMEANS function, tests were performed on the log odds ratio scale.									epf1,2	10	32													epf1,2	10	132834
									cut/intact for sdd1-1	0.119	0.0271	Inf	1	-9.373	<.0001	***		P value adjustment: tukey method for comparing a family of 5 estimates									epf1,2	11	30.9													epf1,2	11	115870
									cut/intact for stRNAi	0.256	0.1510	Inf	1	-2.310	0.0209	*											epf1,2	12	29.2													epf1,2	12	115106
									cut/intact for tmm1	0.261	0.0469	Inf	1	-7.472	<.0001	***											epf1,2	13	35.5													epf1,2	13	85159.8
									cut/intact for WT	0.169	0.0556	Inf	1	-5.402	<.0001	***		Analysis of the effect of genotype									epf1,2	14	26													epf1,2	14	133640
																											epf1,2	15	30.1													epf1,2	15	141367
																		Analysis of slit formation									epf1,2	16	28.1													epf1,2	16	131382
									Comparison of genotypes for both variants									genotype	prob	SE	df	asymp.LCL	asymp.UCL	% prob to 'WT'	% SE		epf1,2	17	30													epf1,2	17	130700
																		epf1,2	0.4323	0.0275	Inf	0.3794	0.487	150	23		epf1,2	18	33.3													epf1,2	18	127927
									Analysis of slit formation									sdd1-1	0.6140	0.0254	Inf	0.5633	0.662	213	27		epf1,2	19	34.1													epf1,2	19	134697
									genotype	prob	SE	df	asymp.LCL	asymp.UCL	% prob to 'WT'	% SE		stRNAi	0.0979	0.0160	Inf	0.0708	0.134	34	9		epf1,2	20	37.4													epf1,2	20	128960
									variant = 'cut'									tmm1	0.6500	0.0240	Inf	0.6017	0.695	226	28		epf1,2	21	34.6													epf1,2	21	135880
									epf1,2	0.2766	0.0224	Inf	0.2349	0.3227	190	37		WT	0.2878	0.0249	Inf	0.2417	0.339	100			epf1,2	22	29.3													epf1,2	22	110768
									sdd1-1	0.2330	0.0213	Inf	0.1939	0.2772	160	33		contrast	odds.ratio	SE	df	null	z.ratio	p.value			epf1,2	23	27.2													epf1,2	23	111100
									stRNAi	0.0584	0.0103	Inf	0.0413	0.0821	40	12		epf1,2/(sdd1-1)	0.4788	0.0700	Inf	1	-5.035	<.0001	***		epf1,2	24	29													epf1,2	24	115813
									tmm1	0.3516	0.0234	Inf	0.3071	0.3988	242	44		epf1,2/stRNAi	7.0143	1.4611	Inf	1	9.352	<.0001	***		epf1,2	25	33.4													epf1,2	25	97241.7
									WT	0.1453	0.0165	Inf	0.1159	0.1807	100			epf1,2/tmm1	0.4100	0.0586	Inf	1	-6.233	<.0001	***		epf1,2	26	30.4													epf1,2	26	110712
									variant = 'intact'									epf1,2/WT	1.8843	0.2992	Inf	1	3.991	0.0006	***		epf1,2	27	35.6													epf1,2	27	116458
									epf1,2	0.4358	0.0258	Inf	0.3862	0.4869	154	21		(sdd1-1)/stRNAi	14.6503	2.9988	Inf	1	13.115	<.0001	***		epf1,2	28	37.3													epf1,2	28	123019
									sdd1-1	0.6054	0.0249	Inf	0.5556	0.6531	213	26		(sdd1-1)/tmm1	0.8564	0.1161	Inf	1	-1.144	0.7833			epf1,2	29	41.5													epf1,2	29	116086
									stRNAi	0.0937	0.0138	Inf	0.0699	0.1244	33	8		(sdd1-1)/WT	3.9357	0.6041	Inf	1	8.926	<.0001	***		epf1,2	30	36													epf1,2	30	130768
									tmm1	0.6419	0.0230	Inf	0.5956	0.6856	226	26		stRNAi/tmm1	0.0585	0.0118	Inf	1	-14.018	<.0001	***		epf1,2	31	31.6													epf1,2	31	127465
									WT	0.2837	0.0228	Inf	0.2413	0.3304	100			stRNAi/WT	0.2686	0.0571	Inf	1	-6.179	<.0001	***		epf1,2	32	38.8													epf1,2	32	126939
									contrast	odds.ratio	SE	df	null	z.ratio	p.value			tmm1/WT	4.5955	0.6913	Inf	1	10.138	<.0001	***		epf1,2	33	30.7													epf1,2	33	149506
									variant = 'cut'																		epf1,2	34	30.6													epf1,2	34	139246
									epf1,2/(sdd1-1)	1.2592	0.1948	Inf	1	1.490	0.5689			Analysis of opening									epf1,2	35	32.7													epf1,2	35	123400
									epf1,2/stRNAi	6.1669	1.2895	Inf	1	8.700	<.0001	***		genotype	prob	SE	df	asymp.LCL	asymp.UCL	% prob to 'WT'	% SE		epf1,2	36	38.9													epf1,2	36	118187
									epf1,2/tmm1	0.7054	0.1004	Inf	1	-2.451	0.1020			epf1,2	0.3787	0.0311	Inf	0.3199	0.4413	177	34		epf1,2	37	33													epf1,2	37	135713
									epf1,2/WT	2.2492	0.3690	Inf	1	4.941	<.0001	***		sdd1-1	0.5439	0.0315	Inf	0.4818	0.6047	254	43		epf1,2	38	32.2													epf1,2	38	118183
									(sdd1-1)/stRNAi	4.8974	1.0400	Inf	1	7.481	<.0001	***		stRNAi	0.0634	0.0144	Inf	0.0404	0.0981	30	10		epf1,2	39	28.3													epf1,2	39	142515
									(sdd1-1)/tmm1	0.5602	0.0822	Inf	1	-3.949	0.0007	**		tmm1	0.5571	0.0314	Inf	0.4950	0.6175	260	44		epf1,2	40	33.9													epf1,2	40	122096
									(sdd1-1)/WT	1.7862	0.3004	Inf	1	3.449	0.0051			WT	0.2144	0.0240	Inf	0.1711	0.2651	100			sdd1-1	1	45.2													sdd1-1	1	106487
									stRNAi/tmm1	0.1144	0.0234	Inf	1	-10.608	<.0001	***		contrast	odds.ratio	SE	df	null	z.ratio	p.value			sdd1-1	2	44.4													sdd1-1	2	111074
									stRNAi/WT	0.3647	0.0793	Inf	1	-4.640	<.0001	***		epf1,2/(sdd1-1)	0.5111	0.0918	Inf	1	-3.736	0.0018	**		sdd1-1	3	38.1													sdd1-1	3	123525
									tmm1/WT	3.1886	0.5022	Inf	1	7.362	<.0001	***		epf1,2/stRNAi	9.0076	2.4429	Inf	1	8.105	<.0001	***		sdd1-1	4	61.5													sdd1-1	4	85574.5
									variant = 'intact'									epf1,2/tmm1	0.4846	0.0867	Inf	1	-4.050	0.0005	***		sdd1-1	5	44.9													sdd1-1	5	94876
									epf1,2/(sdd1-1)	0.5035	0.0712	Inf	1	-4.854	<.0001	***		epf1,2/WT	2.2343	0.4171	Inf	1	4.306	0.0002	***		sdd1-1	6	48.3													sdd1-1	6	90367
									epf1,2/stRNAi	7.4753	1.3909	Inf	1	10.811	<.0001	***		(sdd1-1)/stRNAi	17.6241	4.7634	Inf	1	10.616	<.0001	***		sdd1-1	7	48.9													sdd1-1	7	109846
									epf1,2/tmm1	0.4310	0.0588	Inf	1	-6.172	<.0001	***		(sdd1-1)/tmm1	0.9482	0.1675	Inf	1	-0.301	0.9982			sdd1-1	8	42													sdd1-1	8	146792
									epf1,2/WT	1.9502	0.2833	Inf	1	4.598	<.0001	***		(sdd1-1)/WT	4.3715	0.8115	Inf	1	7.946	<.0001	***		sdd1-1	9	38.7													sdd1-1	9	139098
									(sdd1-1)/stRNAi	14.8457	2.7814	Inf	1	14.399	<.0001	***		stRNAi/tmm1	0.0538	0.0145	Inf	1	-10.841	<.0001	***		sdd1-1	10	38													sdd1-1	10	138469
									(sdd1-1)/tmm1	0.8560	0.1164	Inf	1	-1.143	0.7834			stRNAi/WT	0.2480	0.0680	Inf	1	-5.085	<.0001	***		sdd1-1	11	51.3													sdd1-1	11	124398
									(sdd1-1)/WT	3.8730	0.5669	Inf	1	9.251	<.0001	***		tmm1/WT	4.6103	0.8504	Inf	1	8.286	<.0001	***		sdd1-1	12	39													sdd1-1	12	120734
									stRNAi/tmm1	0.0577	0.0106	Inf	1	-15.547	<.0001	***											sdd1-1	13	42.2													sdd1-1	13	124743
									stRNAi/WT	0.2609	0.0492	Inf	1	-7.118	<.0001	***											sdd1-1	14	31.7													sdd1-1	14	105899
									tmm1/WT	4.5243	0.6402	Inf	1	10.668	<.0001	***											sdd1-1	15	34.1													sdd1-1	15	98567.2
																											sdd1-1	16	33.8													sdd1-1	16	99549.7
									Analysis of opening																		sdd1-1	17	31													sdd1-1	17	97634
									genotype	prob	SE	df	asymp.LCL	asymp.UCL	% prob to 'WT'	% SE											sdd1-1	18	31.8													sdd1-1	18	109284
									variant = 'cut'																		sdd1-1	19	35.3													sdd1-1	19	111100
									epf1,2	0.1356	0.01985	Inf	0.10120	0.179	311	135											sdd1-1	20	34.1													sdd1-1	20	114860
									sdd1-1	0.1241	0.02071	Inf	0.08892	0.171	285	129											sdd1-1	21	28													sdd1-1	21	119869
									stRNAi	0.0169	0.00894	Inf	0.00593	0.047	39	32											sdd1-1	22	32.6													sdd1-1	22	123841
									tmm1	0.2460	0.02478	Inf	0.20069	0.298	564	219											sdd1-1	23	37.2													sdd1-1	23	108499
									WT	0.0436	0.01256	Inf	0.02464	0.076	100												sdd1-1	24	44.5													sdd1-1	24	110657
									variant = intact:																		sdd1-1	25	42.2													sdd1-1	25	84975.6
									epf1,2	0.3770	0.03072	Inf	0.31895	0.439	177	34											sdd1-1	26	40													sdd1-1	26	86711
									sdd1-1	0.5427	0.03136	Inf	0.48092	0.603	255	43											sdd1-1	27	33.6													sdd1-1	27	93247.1
									stRNAi	0.0628	0.01416	Inf	0.04017	0.097	30	10											sdd1-1	28	36.8													sdd1-1	28	94395.7
									tmm1	0.5556	0.03115	Inf	0.49401	0.616	261	43											sdd1-1	29	32.8													sdd1-1	29	105726
									WT	0.2126	0.02339	Inf	0.17031	0.262	100												sdd1-1	30	29.1													sdd1-1	30	107929
									contrast	odds.ratio	SE	df	null	z.ratio	p.value												sdd1-1	31	29.7													sdd1-1	31	101922
									variant = 'cut'																		sdd1-1	32	33.8													sdd1-1	32	99517.7
									epf1,2/(sdd1-1)	1.1070	0.2782	Inf	1	0.404	0.9944												sdd1-1	33	37													sdd1-1	33	96941.6
									epf1,2/stRNAi	9.1418	5.1605	Inf	1	3.920	0.0008	**											sdd1-1	34	36.1													sdd1-1	34	108690
									epf1,2/tmm1	0.4809	0.1010	Inf	1	-3.487	0.0044	*											sdd1-1	35	37.4													sdd1-1	35	92842.7
									epf1,2/WT	3.4420	1.1804	Inf	1	3.604	0.0029	*											sdd1-1	36	38.5													sdd1-1	36	101709
									(sdd1-1)/stRNAi	8.2583	4.7179	Inf	1	3.696	0.0020	*											sdd1-1	37	39.9													sdd1-1	37	100960
									(sdd1-1)/tmm1	0.4345	0.0994	Inf	1	-3.643	0.0025	*											sdd1-1	38	39.1													sdd1-1	38	114565
									(sdd1-1)/WT	3.1094	1.1025	Inf	1	3.200	0.0120	*											sdd1-1	39	43													sdd1-1	39	104173
									stRNAi/tmm1	0.0526	0.0292	Inf	1	-5.308	<.0001	***											sdd1-1	40	47.1													sdd1-1	40	104537
									stRNAi/WT	0.3765	0.2323	Inf	1	-1.583	0.5084												tmm1-1	1	52.1													tmm1-1	1	88139.4
									tmm1/WT	7.1568	2.3389	Inf	1	6.022	<.0001	***											tmm1-1	2	46.7													tmm1-1	2	88772
									variant = 'intact'																		tmm1-1	3	44													tmm1-1	3	114620
									epf1,2/(sdd1-1)	0.5099	0.0916	Inf	1	-3.750	0.0017	*											tmm1-1	4	45.2													tmm1-1	4	101631
									epf1,2/stRNAi	9.0277	2.4441	Inf	1	8.127	<.0001	***											tmm1-1	5	46.6													tmm1-1	5	91283.6
									epf1,2/tmm1	0.4841	0.0866	Inf	1	-4.056	0.0005	**											tmm1-1	6	48.2													tmm1-1	6	83595.6
									epf1,2/WT	2.2418	0.4184	Inf	1	4.325	0.0001	***											tmm1-1	7	61.2													tmm1-1	7	91510.5
									(sdd1-1)/stRNAi	17.7049	4.7735	Inf	1	10.659	<.0001	***											tmm1-1	8	48.8													tmm1-1	8	96506.6
									(sdd1-1)/tmm1	0.9493	0.1677	Inf	1	-0.294	0.9984												tmm1-1	9	50													tmm1-1	9	94093.2
									(sdd1-1)/WT	4.3965	0.8142	Inf	1	7.996	<.0001	***											tmm1-1	10	48.9													tmm1-1	10	128336
									stRNAi/tmm1	0.0536	0.0144	Inf	1	-10.876	<.0001	***											tmm1-1	11	36.8													tmm1-1	11	112607
									stRNAi/WT	0.2483	0.0680	Inf	1	-5.088	<.0001	***											tmm1-1	12	37.8													tmm1-1	12	115626
									tmm1/WT	4.6312	0.8533	Inf	1	8.319	<.0001	***											tmm1-1	13	45.9													tmm1-1	13	119534
																											tmm1-1	14	34													tmm1-1	14	118532
																											tmm1-1	15	36.6													tmm1-1	15	113253
																											tmm1-1	16	48													tmm1-1	16	100372
																											tmm1-1	17	51.9													tmm1-1	17	122910
																											tmm1-1	18	44.2													tmm1-1	18	131767
																											tmm1-1	19	38.6													tmm1-1	19	127696
																											tmm1-1	20	44.9													tmm1-1	20	122255
																											tmm1-1	21	34.6													tmm1-1	21	139316
																											tmm1-1	22	42.2													tmm1-1	22	127338
																											tmm1-1	23	35.7													tmm1-1	23	150794
																											tmm1-1	24	32.9													tmm1-1	24	136129
																											tmm1-1	25	35.7													tmm1-1	25	141041
																											tmm1-1	26	25.2													tmm1-1	26	141966
																											tmm1-1	27	22.7													tmm1-1	27	168149
																											tmm1-1	28	38.1													tmm1-1	28	152962
																											tmm1-1	29	22.3													tmm1-1	29	155582
																											tmm1-1	30	33.7													tmm1-1	30	152686
																											tmm1-1	31	29.2													tmm1-1	31	107285
																											tmm1-1	32	40													tmm1-1	32	106401
																											tmm1-1	33	38.6													tmm1-1	33	118890
																											tmm1-1	34	42.7													tmm1-1	34	102342
																											tmm1-1	35	44.6													tmm1-1	35	95424.8
																											tmm1-1	36	44.6													tmm1-1	36	85336.8
																											tmm1-1	37	48.1													tmm1-1	37	93146.4
																											tmm1-1	38	47.2													tmm1-1	38	99581.2
																											tmm1-1	39	41.8													tmm1-1	39	93729.9
																											tmm1-1	40	47.1													tmm1-1	40	83265.8
[truncated: 6 more columns]
