# Supplementary material for: Hygrometrically controlled programmed cell death drives anther opening and pollen release
Source: Proc Natl Acad Sci U S A. 2025 May 16;122(20):e2420132122. doi: 10.1073/pnas.2420132122 (PMC12107150; doi:10.1073/pnas.2420132122)
Supplement: Supplementary file 4 — Dataset S03 (XLSX) [file pnas.2420132122.sd03.xlsx]

## Sheet: S3 ABA treatment
Dataset S3. Progression of anther dehiscence at ambient humidity after abscisic acid (ABA) treatment
Plants were placed into the cultivation chamber; selected inflorescences were subjected to high humidity treatment for 4 hours from 5:00 to 9:00.
Flowers with removed sepals and petals were submerged into 100 μM ABA or control DMSO solution for 2 hours, flowers were attached to plants which were placed in regular ambient humidity.
Dehiscence was then scored 21 minutes after the ABA/control treatment finished.
Experiment was repeated four times on different days.
Treatment	Day	Number of closed anthers	Number of partially open anthers	Number of fullyopen antehrs	Total		ANALYSIS OF ABA TREATMENT
ABA	1	15	8	15	38
Control	1	0	2	26	28		Logistic regression						Fig. S4A
ABA	2	8	3	4	15
Control	2	2	3	24	29		Data were analyzed using the linear mixed-effects model with the binomial family of distribution (GLMER, family = binomial).
ABA	3	5	4	9	18		Full models included the fixed predictor 'treatment' and the predictor 'day' incorporating a random effect
Control	3	0	0	24	24		Significances of the 'treatment' effect was estimated by χ2 test.
ABA	4	6	10	15	31		Signif. codes: 0 *** 0.001 ** 0.01 * 0.05 . 0.1 1
Control	4	2	1	27	30
							Analysis of closed anthers
								Df	Deviance	Resid.Df	Pr(>Chi)
							Day (random effect)		66.022	6
							Treatment	1	30.4	5	2.396e-09	***
							Analysis of partially open anthers
								Df	Deviance	Resid.Df	Pr(>Chi)
							Day (random effect)		42.746	6
							Treatment	1	26.289	5	4.976e-05	***
							Analysis of fully open anthers
								Df	Deviance	Resid.Df	Pr(>Chi)
							Day (random effect)		94.452	6
							Treatment	1	32.193	5	3.01e-15	***
