# Supplementary material for: Hygrometrically controlled programmed cell death drives anther opening and pollen release
Source: Proc Natl Acad Sci U S A. 2025 May 16;122(20):e2420132122. doi: 10.1073/pnas.2420132122 (PMC12107150; doi:10.1073/pnas.2420132122)
Supplement: Supplementary file 5 — Dataset S04 (XLSX) [file pnas.2420132122.sd04.xlsx]

## Sheet: S4 Databases and accessions
Dataset S4. Transcriptomes and RNA-Seq libraries used in this study
Species	Comment	Source	Databace name	Citation	DOI
Transcriptome databases of young anthers
Arabidopsis thlaiana Col-0	Young anthers of stage 4-7	ENA	SRR1187932	Li et al. 2016	https://doi.org/10.1111/jse.12206
		ENA	SRR1559346	Zhu et al. 2015	https://doi.org/10.1111/tpj.12942
			SRR1559345
Arabidopsis thlaiana Col-0	Anthers of stage 5-6	ENA	SRR988456	Zhang et al. 2014	https://doi.org/10.1105/tpc.114.127282
Arabidopsis thlaiana Col-0	Anthers of stage 7-9	ENA	SRR988457
Arabidopsis thlaiana Ler-0	Anthers Ler of stage 7-12	ENA	SRR3737052	Wang et al. 2016	https://doi.org/10.1105%2Ftpc.16.00040
Arabidopsis thlaiana Col-0	Anthers of the young flower phase 9	ENA	SRR3581857	Klepikova et al. 2016	https://doi.org/10.1111/tpj.13312
			SRR3581691
Transcriptome databases of developed anthers
Arabidopsis thlaiana Col-0	Anthers of stage 10-11	ENA	SRR988458
Arabidopsis thlaiana Col-0	Anthers of stage 11	ENA	SRR8181144
			SRR8181143
			SRR8181142
Arabidopsis thlaiana Col-0	Anthers from stage 9-13	ENA	SRR6315748	Wei et al. 2018	https://doi.org/10.1371/journal.pgen.1007695
			SRR6315749
			SRR6315750
Arabidopsis thlaiana Col-0	Anthers of the mature flower (F.AN.ad) ca stage 12	ENA	SRR3581852	Klepikova et al. 2016	https://doi.org/10.1111/tpj.13312
			SRR3581686
Arabidopsis thlaiana Col-0	Opened Anthers (probably stage 14)	ENA	SRR3581850	Klepikova et al. 2016	https://doi.org/10.1111/tpj.13312
			SRR3581684
Arabidopsis thlaiana Col-0	Stamen stage 15	ENA	ERR3333410	Mergner et al. 2020	https://doi.org/10.1038/s41586-020-2094-2
Transcriptome databases of filament
Arabidopsis thlaiana Col-0	Stamen filaments of the mature flower ca stage 12	ENA	SRR3581853	Klepikova et al. 2016	https://doi.org/10.1111/tpj.13312
			SRR3581687
Transcriptome databases of mature pollen
Arabidopsis thlaiana Col-0	Mature pollen A	ENA	ERR3333443	Mergner et al. 2020	https://doi.org/10.1038/s41586-020-2094-2
Arabidopsis thlaiana Col-0	Mature pollen B	ENA	SRR23013330	Robinson et al. 2021	https://doi.org/10.1111/tpj.15219
			SRR23013331
			SRR23013332
Arabidopsis thlaiana Col-0	Mature pollen C	ENA	SRR22991830	---	---
			SRR22991829
			SRR22991823
Arabidopsis thlaiana Col-0	Mature pollen D	ENA	SRR12344603	Borg et al. 2021	https://doi.org/10.7554/elife.61894
			SRR12344602
			SRR12344601
