# Supplementary material for: Hygrometrically controlled programmed cell death drives anther opening and pollen release
Source: Proc Natl Acad Sci U S A. 2025 May 16;122(20):e2420132122. doi: 10.1073/pnas.2420132122 (PMC12107150; doi:10.1073/pnas.2420132122)
Supplement: Supplementary file 6 — Dataset S05 (XLSX) [file pnas.2420132122.sd05.xlsx]

## Sheet: S5 Expression profiles
Dataset S5. Kallisto expression profiles of all Arabidopsis thaliana representative transcripts in anthers and pollen samples based on public datasets
The phases of anther development are indicated in the headers (corresponding to the description in Table S3).
target_id	anther_10-11_1	anther_11_1	anther_11_2	anther_11_3	anther_12_1	anther_12_2	anther_14_1	anther_14_2	anther_15_1	anther_4-7_1	anther_4-7_2	anther_4-7_3	anther_5-6_1	anther_7-12_1	anther_7-9_1	anther_9-13_1	anther_9-13_2	anther_9-13_3	anther_9_1	anther_9_2	filament_12_1	filament_12_2	pollen_A_1	pollen_B_1	pollen_B_2	pollen_B_3	pollen_C_1	pollen_C_2	pollen_C_3	pollen_D_1	pollen_D_2	pollen_D_3
AT1G06190.5	38.8881	4.80779	6.08119	7565-07-01	0.759369	0.644608	2.40774	0.952592	5049-01-01	24.1052	25.4817	25.5106	48.0309	32.4629	45.2486	4.53327	3.63613	4.58104	32.2417	32.6774	16.6921	15.2804	0.168365	0.0948935	0.148509	0.163849	0.131143	0.18066	0.127076	0.0809957	0.0813908	0.129532
AT1G06620.1	7.03604	6.23469	5.33641	4.92664	7.12766	2.00621	0.230715	0.0756313	19.0309	2.50511	2925-10-01	7921-12-01	3.07683	2.48513	3.40201	4.81051	2.53067	5.28986	0.858391	0.547019	4873-11-01	6.88226	0	0	0.0334428	0.0307716	0.0149152	0	0	0	0	0
AT1G67670.1	0	0	0	0	1.01076	3.43202	0.994601	3.26044	20.7988	0	0	0	0	0	0	1.29856	3.11268	3.45722	0	0	0	0	23.0993	26.2571	19.9594	4063-11-01	8.11928	18.2497	4.54794	7.11542	8501-05-01	6.72412
AT1G12100.1	7182-01-01	0	0	0	0	0	0	0	0	1.51604	1.35435	0.729703	5.0623	1.76742	3.98229	0.354342	0	0.087571	0.385908	0.1093	0	0	0	0	0	0	0	0	0	0	0	0
AT1G49040.1	15.8234	23.5904	25.0565	26.7591	13.0987	14.7115	5.92139	5.50734	5.48339	22.7561	14.2869	15.504	17.7337	17.2382	15.3719	3456-09-01	6192-06-01	7.34999	19.5205	16.7168	17.2346	18.928	3.16121	4.06731	4.79496	3.89974	1.70045	1.70143	0.945753	2.83457	3.37488	3.52341
AT1G08710.2	13.1028	6928-11-01	9.78576	9.54763	5.21803	5.85285	6.11539	6.90301	4.92352	14.1124	14.209	16.0942	14.2303	3504-12-01	10.169	9.96498	5.03177	7.79985	9.28356	5658-06-01	7.31187	7.26283	1.71771	0.722932	0.756202	0.577692	0.554241	0.657496	0.531937	1.63218	1.47047	1.53014
AT1G78300.1	203.501	264.253	265.473	265.118	366.47	311.133	164.017	163.504	120.518	146.732	165.27	169.013	259.292	218.501	237.207	199.323	165.967	191.762	126.876	122.876	263.929	279.976	152.817	155.057	161.873	155.785	82.5746	60.4697	56.3471	158.221	155.484	156.199
AT1G09210.1	306.164	366.515	491.396	430.442	34.2137	4784-12-01	3.723	2.62085	5.61699	216.835	151.218	161.055	326.956	140.293	290.982	417.02	102.841	70.3333	1040.46	1128.22	191.834	181.308	0.389146	2.38524	1.90057	2.19453	0.469283	0.182427	0.349733	0.924382	1.11472	0.98554
AT1G58430.1	17.4808	69.8024	58.4694	53.9796	0.903882	0.14538	0.60856	0.498735	0.1321	0	1.43135	1.61679	11.081	7.10042	24.4593	7.82939	5.20625	9.25864	59.914	41.2886	203.38	89.262	0.0214214	0	0	0.0312802	0	0	0	0	0.0917811	0
AT1G72290.1	94.2326	0	0.623027	0	1.06757	0.669216	0.565655	0.463573	0.0308715	0	0	0	2.69222	0	38.5684	0.5512	7.88102	0.0425806	0.150326	0.0638646	0.243845	0.663444	0	0.0844284	0.162164	0.0300383	0.979932	0.488005	0	0	0	0
AT1G76490.1	106.446	237.554	259.151	237.647	778.723	1057.8	632.701	654.575	179.441	112.558	78.4318	86.1542	117.135	27.4144	105.934	243.249	158.595	239.26	234.74	183.949	297.157	310.524	163.912	95.8396	109.68	93.9843	48.7537	39.1121	43.6798	90.3972	87.986	90.9016
AT1G16280.1	7197-11-01	4.58318	3.79208	3.44053	0.517066	0.210684	1.66208	1.30654	0.813876	6503-10-01	2998-10-01	8.21204	14.5923	16.415	14.4651	2.45824	1.90199	2.37122	9673-12-01	11.447	2202-05-01	5.22166	0.0149594	0.0605687	0.142621	0.152794	0	0.0305891	0	0	0	0.0529201
AT1G06440.1	2.27834	1.66248	0.498034	0	0.175054	0.0445797	0.473704	0.529386	0.376575	3.12641	8202-03-01	3.29319	1.72302	3.31337	1.93274	0.458589	0.208965	0.487428	2.20306	1.56559	1.78681	0.913367	0	0	0.0154722	0.028458	0	0	0	0	0	0
AT1G50780.1	0.330688	0.506129	0	0	0	0.0542877	0	0	0.0187363	1.88749	1.46962	1.29945	0.212193	0.459082	0.171589	0.200111	0.0872315	0.05079	0.309787	0.338305	0	0.108861	0	0	0.0580363	0.0356393	0	0.0171432	0	0	0	0
AT1G53320.1	73.7293	97.8417	71.4917	93.0816	213.128	282.458	215.622	234.558	301.458	42.1783	51.5151	51.9335	59.7614	22.7252	64.4277	126.663	119.799	139.776	55.0506	41.7613	35.7126	34.0276	343.157	196.052	223.429	198.281	208.882	224.17	158.968	314.789	315.759	316.05
AT1G53325.1	0	0	0	0	0	0	0	0	0	0	0	0	0	0	0	0	0	0	0	0	0	0	0	0	0	0	0	0	0	0	0	0
AT1G31690.1	0	0	0	0.130177	0.024781	0	0.0243848	0	0.0245618	0	0	0	0	0	0	0.0106674	0	0.0218638	0.0680442	0	0	0	0	0.0105728	0.024987	0.0763711	0	0	0.00529025	0.0237887	0	0
AT1G75280.1	65.0281	156.516	229.575	173.654	2.83309	3.03237	14.7543	8.02714	6428-11-01	3.59682	7.11189	6.65827	34.5307	4.87904	50.6148	23.2288	9.24562	7.76733	25.5532	26.4138	88.8322	103.759	0.384755	0.0261326	0.304996	0.337267	0.0369954	0.0723854	0.0414142	0.0534169	0.322064	0.170853
AT1G29600.2	0.168649	0	0	0.289364	0	0	0	0	0	0	0	0.0966903	0.180686	0	0	0	0	0	0	0	0	0	0	0	0	0	0	0	0	0	0	0
AT1G68907.1	0	0	0	0	0	0	0	0	0	0	0	0	0	0	0	0	0	0	0.186044	0	0	0	0	0	0	0	0	0	0	0	0	0
AT1G57830.1	0	0	0	0	0	0	0	0	0	0	0	0	0	0	0	0	0	0	0	0	0	0	0	0	0	0	0	0	0	0	0	0
AT1G03010.1	0.811913	0	0	0	0.0265033	0.0539952	0	0.0213732	0	0.0465843	0.0385786	0	0	0	0.250903	0.0229324	0.0562446	0	0	0	0.039349	0.160589	0	0	0	0	0	0	0	0	0	0
AT1G51780.1	0.717963	0.371054	0	0.205244	0	0	0.192232	0	0.226276	0	0	0.0640774	0	0	0.246522	0	0	0	0	0	0	0.0526083	0	0	0	0	0	0	0	0	0	0
AT1G30610.1	4.61496	3.85106	2.13469	4.26033	0.364127	0.202319	0.211726	0.333686	0.214993	6.26774	5.89445	5.88928	5.81368	6.57491	5.06727	1.53083	0.830231	1.02221	7.40782	5.23881	2.98565	3.18689	0.00684358	0.0206801	0.0217859	0	0	0	0	0	0	0
AT1G54330.1	2.63588	0	0.217732	0.603039	0	0.116937	0	0.0462878	0.0203671	0.445622	0.568605	0.610592	2.82401	0.551658	3.25823	0.0545905	0.190225	0.0830102	0.525351	0.357105	0.596525	0.656929	0	0	0	0	0	0	0	0	0	0
AT1G50430.1	57.7297	36.0645	45.0817	36.7965	3.42364	2.52542	2.63317	2.69747	4.06456	43.7012	44.826	51.3676	73.7294	49.4271	65.5501	17.795	13.4942	14.6881	53.3788	52.2409	69.2924	67.4261	0.0865569	0.263217	0.65985	0.378998	0.120681	0.0356645	0.0719452	0.226659	0.455528	0.120827
AT1G23950.2	28.3378	24.7323	27.3564	23.402	4.67343	8157-03-01	7876-11-01	9.00055	5.70418	25.3088	21.3345	22.9683	27.5099	20.1202	24.6999	14.5366	2495-09-01	8134-11-01	33.283	33.755	17.4058	19.2303	0.144913	0.146035	0.17991	0.210657	0.0290132	0	0.0648981	0.160114	0.119037	0
AT1G69940.1	417.367	5828.67	4587.74	5665.69	6568.25	4979.46	1839.12	1727.89	291.71	0.66805	0.150146	0.0906285	5.32472	0.199899	90.1942	2070.91	1292.66	1210.39	1.72655	1.97109	2757-11-01	7.77886	799.467	1106.08	1272.22	1077.31	470.111	305.35	193.478	1234.12	1132.59	1263.9
AT1G07860.1	0.86323	2236-12-01	20.6327	15.1004	0.653234	0	0.346057	1.28602	0.355396	26.6256	6.972	13.9955	0	0.169175	0	4.59454	4.11423	3.50868	7502-04-01	2.77824	0	0	0	0.216467	0	0.060966	0	0	0	0	0	0
AT1G11450.3	2.38611	0.231266	0	0	0.098426	0	0	0	0.0508423	0.137752	1.62728	2.16216	2.06423	0	1.84343	0.112657	0.0786422	0.0916471	1.15127	0.530266	0	0.0983671	0	0	0	0	0	0	0	0	0	0
AT1G11100.4	0.840961	2.17196	1.83424	3.08929	1.46368	2.27641	0.565827	0.442636	1.46206	1.84239	1.73672	1.80117	1.63035	1.16821	0.701263	5614-01-01	0.878688	1.07975	0.968871	0.660619	0.0679094	0.0703867	1.01735	1.41181	1.38964	1.03404	0.584248	0.552497	0.198723	0.225815	0.479047	0.280882
AT1G31520.1	0	0	0	0	0	0	0	0	0	0	0	0.364851	0	0	0	0	0	0	0	0.1093	0	0	0	0	0	0	0	0	0	0	0	0
AT1G57780.1	0	0	0	0	0	0	0	0	0	0	0	0	0	0	0	0	0	0	0	0	0	0	0	0	0	0	0	0	0	0	0	0
AT1G33980.2	23.4677	29.5711	27.2065	31.6111	16.1285	19.9575	24.6495	25.0821	15.1096	43.6232	37.0572	37.6969	27.2092	31.5996	23.2908	18.3608	8816-11-01	17.3929	41.0519	28.5959	17.5307	21.3635	6.17303	5.98769	5.35109	4.72562	1.75531	2.02244	1.51901	4.09737	4.31985	4.082
AT1G20600.1	0	0	0	0	0	0	0	0	0	0.0760332	0.394595	0.141366	0.485085	0.0688349	0	0	0	0	0.703792	1.26366	0	0.0997165	0	0	0	0	0	0	0	0	0	0
AT1G74730.1	101.339	27.2792	29.9644	27.3491	2.60313	0.64006	4.23976	6194-03-01	9.17844	34.2248	39.6404	34.8943	76.2061	35.1684	119.382	13.8867	3725-08-01	9111-12-01	73.8601	76.9286	73.4981	76.8095	0	0	0.362982	0	0.0724076	0	0	0	0	0.27561
AT1G20350.1	5.69419	0.384175	1.22761	0.850007	0	0	0.238835	0.521956	0.333585	0.511647	0.445462	0.47918	8567-01-01	0.0773839	4.59042	0.998362	0.548314	1.00313	2.73986	2.39093	0	0.326812	0	0.0828189	0.0955038	0.206338	0	0	0	0	0	0
AT1G30920.1	0.391616	0.607223	0.485087	0	0.0852517	0	0	0	0.0439042	0.275818	0.72749	0.567536	0.279711	0	0.134467	0.174173	0.202864	0.197201	0.507187	0.596697	0	0	0.0757007	0	0	0	0.0398361	0.0130638	0	0.081838	0	0
AT1G30925.1	0	0	0	0	0	0	0	0	0	0.0577933	0	0.0515384	0	0	0	0.0142138	0.00995084	0	0.0295618	0.0753544	0	0	0	0	0	0	0	0	0	0	0	0
AT1G06990.1	0.874042	45.6314	57.928	49.7312	0	0	0	0	0.0165125	0	0.828674	0.727557	2.02892	0	2.40091	57.8322	10.1216	9319-10-01	89.9146	46.7642	0	0	0	0	0	0.0156401	0	0.0149065	0	0	0	0
AT1G10850.1	46.4571	16.1089	25.2573	20.7466	0.455699	0.361043	0.772271	1.18414	2.20229	16.2941	13.1696	14.8565	45.3689	19.2698	50.5713	6.07962	4.16932	6.26294	25.0254	22.5434	40.7256	39.5597	0.0107154	0.0973668	0.195981	0.289106	0.00727808	0	0	0	0	0
AT1G64890.1	4.47256	5.29201	1.60356	2.22064	0.345869	0.195733	1.55044	1.11568	0.967454	4.55665	4.98269	6.85183	4.79178	4.33133	4.24342	2.25661	1.37336	1.91595	8.65278	10.0718	9.55688	7.60655	0	0	0.0133913	0.0861329	0	0.023126	0	0	0	0
AT1G07710.1	2.76035	1.77065	1.29663	1.95883	0.497185	0.221575	0.183464	0.175414	0.260119	1.60636	1.74947	2.07244	2.65143	0.816832	2.84341	0.27251	0.400719	0.738627	4.20931	3.55241	0.27681	0.690372	0.0133597	0	0.0106177	0	0.00916853	0.03624	0	0	0	0.047705
AT1G70140.1	0.944434	6729-01-01	4.00924	4.04838	2.57621	2.26538	4.94006	3.99528	2.93641	0.534505	1.41791	1.01253	0.939567	0.0170223	0.694895	5.01175	1.43086	6937-03-01	1919-04-01	2.58572	0.196146	0.0889443	0	0	0.0220438	0.0269392	0.0124767	0.0123679	0	0	0	0
AT1G70410.2	54.4297	20.5925	26.0859	26.3609	7.00062	6.31078	16.094	1919-10-01	60.4852	2.32032	8873-06-01	6.61258	24.9919	2.36726	47.8626	18.7163	18.6943	35.0988	9284-12-01	6114-11-01	158.619	176.471	0.174582	0.267356	0.368775	0.467793	0.191578	0.124577	0.0158952	0.594717	0.358571	0.285329
AT1G80640.1	28.4223	2957-05-01	6.64798	5.64928	0.557622	0.28401	0.431128	0.385444	0.339787	16.7856	14.6028	15.0711	48.6168	16.115	41.3404	3.94453	2.01831	1.847	13.525	14.5895	4.28728	4.53179	0.0175451	0.0355746	0.125386	0.0384126	0	0.0361732	0	0	0.0768435	0
AT1G61310.1	5.31541	3.62136	2.52076	3.67558	0.135128	0.147901	0.170671	0.344023	0.346536	3.44423	3.36145	2.86921	7.04487	0.729784	5.62933	1.15323	0.699563	1.0383	3.99433	3.72242	5.96531	6.66348	0	0.022618	0	0.0572217	0	0.00498153	0	0.0346065	0	5.3307e-06
AT1G52490.1	0	0	0	0	0	0	0	0	0	0	0	0	0	0	0	0	0	0	0	0	0	0	0	0	0	0	0	0	0	0	0	0
AT1G74080.1	0	0	0	0	0	0.0525788	0	0	0.0180783	0	0	0	0	0	0	0	0	0	0	0	0	0	0	0	0	0	0	0	0	0	0	0
AT1G52495.1	0	0	0	0	0	0	0	0	0	0	0	0	0	0	0	0	0	0	0.0905887	0.0769716	0	0	0	0	0	0	0	0	0	0	0	0
AT1G34460.5	4.71831	2.50525	1.73338	2.48138	0.358386	0.810949	0.509664	0.164461	2.18154	5.23575	1.73082	1.80258	3.61078	0.576294	4.15876	2.92066	1.04264	1.27585	0.96114	0.624378	0.331484	0.0333466	1.36931	7.49514	8.26964	8.33511	0.528215	0.371286	0.264825	0.906311	0.940103	1.07899
AT1G74088.2	7694-10-01	2.79177	2.97365	0	0.195977	0	0	0	0.399619	27.0591	33.3171	34.5551	14.1021	14.5117	9.24459	4.62675	4.13244	4.31036	3.22871	2.28615	2.61867	2.24298	0	0	0	0.111106	0	0.156727	0.272944	0	0	0
AT1G74670.1	310.895	108.155	116.895	84.4583	8.23027	2.33965	1.13005	2.00658	3264-12-01	62.8777	86.7327	92.1004	73.8796	11.1556	196.845	212.071	135.809	211.008	50.9789	50.3119	259.447	188.779	0	0.156466	1963-01-01	0.212874	0	0	0.129602	0.73495	0.369267	0
AT1G24290.1	6.79953	0.611062	1.09835	1.52101	0.193029	0.131086	0.316572	0.233498	0.215952	9.06316	4.78697	4.92578	9.92427	3.08656	8.93281	0.707635	0.604405	0.969529	3.82795	3.00235	2.17328	1.97099	0.138733	0.0140335	0.0661481	0.0303605	0.0858622	0.0848118	0.00710531	0.0926498	0.124136	0
AT1G15220.1	5173-11-01	4.87751	6.06114	4.79633	2.05435	0.813812	1.45998	0.920386	2.37005	16.4343	21.73	19.7151	16.0785	17.2647	5044-11-01	5.26595	4.59186	5.55996	10.1327	5623-10-01	11.353	6.22383	0.50705	0.860849	0.349679	0.466015	0.597115	1.33049	0	0.766923	0.660568	0.876067
AT1G75630.2	52.159	126.065	105.424	94.6853	36.5819	28.5812	35.4729	32.1502	24.5264	124.897	107.464	113.809	49.1876	72.1005	45.6133	61.7033	53.3326	68.9717	128.973	172.699	298.059	287.053	1.54144	4.06789	3.57963	3.51921	3.27477	2.56514	2.90685	3.92237	1.88433	3.95306
AT1G36310.1	22.997	6188-11-01	13.2826	13.9617	1.60311	0.859478	1.99261	1.15672	1.27338	26.3249	27.3111	28.6643	24.7767	39.0252	22.092	6.59906	4.62538	6.23801	35.2535	37.4675	29.3442	25.1643	0.0187072	0.189787	0.252465	0.286736	0.0786856	0.0516172	0	0.0809957	0	0.0647659
AT1G20970.1	37.4043	40.1806	39.7544	39.8524	24.9112	25.8216	17.9451	15.4517	17.9227	26.941	23.0981	24.6548	28.6984	2083-10-01	32.7734	16.8007	3349-12-01	17.9303	33.9839	26.0201	33.5014	35.7444	9725-10-01	3649-12-01	15.2207	12.0263	4.52303	4.23847	1.50514	8662-07-01	7.48236	7.76448
AT1G18700.5	36.9806	34.1533	35.3742	31.7043	5.21852	2.84282	5229-02-01	2.0676	3.56742	29.7627	22.3948	24.4775	35.9708	18.4227	31.5774	12.0475	9.08055	11.0699	18.9186	16.6218	13.6092	14.0533	0.286072	0.692689	0.568855	0.702205	0.257889	0.115013	0.177539	0.413833	0.393964	0.557321
AT1G73400.1	1.36322	1.97231	1.68815	1.71437	0.0296684	0.211552	0.321136	0.430661	0.267416	3.79129	5.1148	5.01298	1.84999	4.77494	1.02978	0.803225	0.489981	0.729115	3.28573	3.29943	2.42264	1.65784	0.0254129	0.0642209	0.0605996	0.0185355	0.0173957	0.0257977	0	0	0.114477	0
AT1G52140.1	24.9985	2.42469	2.25982	1.78825	1.53188	0.69353	4.27093	4.18648	3191-03-01	3.09748	0.955295	2.22715	18.1341	1.15922	20.386	0.976487	1.56949	2.35995	2.88207	2.44884	15.0359	15.7563	0	0	0.271361	0.0628707	0.033353	0	0	0	0	0
AT1G10270.1	21.8827	3.03574	4.78098	2.78264	0.255723	0.204673	0.629089	0.368257	0.202398	14.0928	6.08266	6.18272	20.8063	9.65375	16.142	2.37676	1.61897	1.33907	22.085	19.8164	4.93567	4.09504	0	0.0382274	0.0905562	0.138258	0	0	0	0	0	0
AT1G21000.1	20.4511	71.8962	59.3226	73.9359	64.7576	79.5783	131.712	109.089	64.3769	16.0552	74.7201	71.3348	3539-12-01	2.48531	14.119	54.6267	34.3029	76.5175	9.75923	6.91021	20.527	20.722	0.17162	0.281238	0.516021	0.125492	0.0513433	0.0498506	0.230278	0.204713	0	0
AT1G08480.1	127.424	211.45	199.855	174.761	52.5559	28.7459	31.2078	30.2734	50.3734	161.784	143.334	138.572	153.054	175.238	127.182	119.813	102.965	101.956	142.888	155.738	226.302	214.476	5.98612	7.76105	6.69254	6.65659	5.81578	4.69908	4.605	5.09485	4.74508	5.36568
AT1G21550.1	2.15389	0	0	0	2.34798	2.15259	8.43314	8.71006	2.60334	0.571286	0.509873	0.823576	0.384603	0.526492	1.10935	2.67107	0.662063	1.63174	0.322358	0.639103	0.08715	0.079038	0.0659317	0	0.363715	0	0.171604	0	0	0.225396	0	0.180232
AT1G80710.1	5.51728	3.11023	2.23618	1.89243	3.04573	5.27097	1.54686	1.03001	5.83285	6.04443	4.93293	5.86358	8.16802	9.18219	7.33663	2.42456	2.58631	2.10973	3.26729	8204-03-01	1.84767	1.32291	4.72447	3.67789	3.0573	5797-02-01	3.14525	2.82724	0.623728	6348-01-01	1.76914	1.60888
AT1G76010.1	129.319	124.932	167.268	129.716	28.7106	29.4956	43.0525	33.426	14.3814	174.309	120.974	122.961	110.261	141.762	95.6581	95.2617	83.8356	58.245	192.019	139.912	102.346	99.3508	2.39239	0.337805	0.808343	0.630817	2.66124	2.27135	1.1862	3.62149	3.49737	2.93343
AT1G02990.3	5.92902	7.89283	8.17715	6.68517	7.37594	8.63787	6.00577	5.91679	4.05624	4.70171	6.61324	7.34921	5.75534	6.44619	4.91874	3.68059	2.23166	3.12912	6.71536	4.898	6.1406	5.94496	3.36717	2.61235	3.22692	2.38014	0.785587	1.02024	0.679033	3.59016	3.23187	4489-03-01
AT1G78610.1	15.6569	2254-12-01	11.0981	7582-10-01	7.68475	10.252	15.2966	17.4907	7.57743	6.19268	7.02281	7.84704	6128-12-01	2897-10-01	6959-11-01	5.80498	3.50967	6.57793	12.1036	9.92018	20.1112	19.8544	0	0.114707	0.10347	0.0948018	0	0	0	0.0187234	0	0.0598866
AT1G02620.1	0.939391	0.729932	0.583115	0	0	0	0	0	0	2.42908	0.392293	2.53422	0	0.415177	0	0.302319	0.487765	0.897847	1.40696	0.717279	0.342336	0.413962	0	0	0	0	0	0	0	0	0	0
AT1G52000.1	18.908	9.59046	2271-11-01	2087-11-01	0.596523	0.21034	0.857905	0.518061	6.23695	7.34026	8.30254	9.31734	26.8846	10.1227	15.8567	3.14361	4.32565	5.75169	0.608981	0.892138	29.4666	30.8654	0.0289472	0.0194713	0.0153493	0.0351762	0	0	0	0	0	0.0352225
AT1G63970.1	55.6089	26.3543	29.7055	23.9631	2.66099	2.94295	5.61096	4.84362	7.60553	27.2397	28.1141	26.4045	33.4035	31.9505	44.5795	19.2243	3849-10-01	16.1775	36.3243	32.2831	63.7193	52.9257	0.186383	0.114749	0	0.136341	0	0.0273437	0.0844849	0.0729838	0	0.233437
AT1G73140.1	0.25255	7.83163	8538-09-01	5.41496	0	0	0	0	0.0705658	0.0758891	0.0636111	0.341136	0	0.102009	0.390224	1.69627	1.48539	1.78629	0.226434	0.0320661	0.397909	0.194316	0	0	0.0144772	0.0399253	0	0	0	0	0	0.0633001
AT1G22920.1	38.3543	23.016	30.2196	26.2184	3.59928	2.93313	7.50851	6.57919	4.36832	52.4526	39.8911	48.1181	50.0659	60.0216	37.2379	14.8643	2539-10-01	9784-12-01	48.0095	60.0509	28.892	28.3352	0.259625	0.41778	0.532111	0.331732	0.0153476	0.0602635	0.171684	0.0460688	0.185174	0.0736751
AT1G24580.1	2.16627	0	0	0	0.425276	0	2.09239	1.94342	3045-01-01	0	4.46326	4.80871	0.464176	0	3.12403	0.268911	0.0618837	0.443324	0.129748	0.220489	0.841864	0.477189	0	0.184769	0	0	0	0	0	0	0	0
AT1G66330.1	33.3799	25.1993	30.351	32.3807	8.85832	3502-12-01	15.7865	14.9128	9.75808	28.063	26.0922	29.4683	41.12	23.4644	47.2624	13.197	6.37795	5952-11-01	17.9343	17.4607	16.1518	19.0182	0.0180322	0.256009	0.314975	0.35533	0.100855	0.0248235	0.046979	0.0391872	0	0
AT1G08660.1	26.4974	26.4813	24.9519	26.8543	7169-02-01	1.71152	1.33674	0.605408	2.18848	44.9075	31.1285	31.1762	28.154	27.0784	24.3622	13.2089	10.0538	5259-11-01	23.0348	22.2968	24.2554	25.9207	0.14012	0.268003	0.346296	0.533889	0.118562	0.0531617	0.160593	0.240221	0.137938	0.109763
AT1G72810.1	23.7745	8.39762	7.57816	8.08582	0.753246	0.200163	1.32128	0.792316	0.990483	36.9415	24.0297	26.3861	35.144	8.52632	29.3465	4.05536	3.04093	5.14892	15.617	16.173	6.34529	4.47586	0	0.0858652	0.191081	0.0309564	0.00973763	0	0	0	0	0
AT1G05160.1	2734-12-01	4.10074	4.84837	3.99217	0.241806	0.457443	4.28293	4.81929	1.09539	13.0406	9.1312	7914-11-01	13.1494	9.07596	2068-12-01	3.19855	2.20627	3.14284	5.62783	4.27144	4.46191	4.34892	0.014994	0.151774	0.0476498	0.218782	0.06214	0.040884	0.0771479	0.066321	0.399867	0.0530316
AT1G15730.1	4907-11-01	8.09786	6.32531	6.37047	0.644248	0.386037	0.932279	0.702911	1.97025	6.41826	8.53715	9.77297	5647-11-01	7155-05-01	13.1517	5.59673	9299-02-01	5.0715	14.811	14.2351	7312-11-01	9.79731	0	0.033646	0	0.0484626	0	0.0113763	0	0	0	0
AT1G60400.1	0	0	0	0	0	0	0	0	0.014511	0.0390562	0	0	0	0	0	0	0	0	0	0	0	0	0	0	0	0	0	0	0	0	0	0
AT1G60950.1	1997-07-01	294.027	323.028	300.603	9773-12-01	13.4711	36.7286	33.0904	54.2694	476.945	507.348	497.664	1743.67	425.778	2361.55	252.619	144.394	242.957	857.353	1099.2	817.294	849.724	0.496298	1.41597	1.67655	1.20163	1.01003	1.17997	0.285731	0.593223	0.238446	0.189741
AT1G02190.1	266.972	55.626	76.164	56.3274	3.32403	3.19487	3.48192	2.26987	0.684885	70.7889	52.6603	57.0527	169.804	53.3663	267.054	16.8195	8.98775	17.0358	30.8166	27.4143	135.258	136.438	0	0.345185	0.480048	0.706147	0.0232739	0.0153555	0	0.0257333	0.0517175	0
AT1G14170.3	4812-11-01	3.69427	2.54877	2.22921	1.23771	0.756476	7399-01-01	0.912578	0.310718	6.77201	6.66068	6.96961	4884-11-01	6.43058	9341-10-01	2.10456	1.32974	1.42775	7.25022	7.67298	11.0256	9.78509	0.123076	0.233647	0.268879	0.235716	0.0957862	0.199505	0.0317142	0.203683	0.409353	0.380028
AT1G63810.1	14.0411	1.72576	4.01605	2.40722	0.268626	0.241443	0.513116	0.547945	0.399626	9.15757	6.51779	6.48206	14.2133	19.9237	12.0197	2.59195	1.39129	1.45766	3801-12-01	2688-11-01	7155-04-01	4468-03-01	0.0130415	0.0788026	0.0778484	0.0950519	0.0174313	0.00865722	0.0129671	0	0	0
AT1G65210.1	0	0	0	0	0	0	0	0	0	0	0	0	0	0	0	0	0	0	0	0	0	0	0	0	0	0	0	0	0	0	0	0
AT1G68790.1	28.2287	13.3931	16.514	13.0449	3.21905	2.29536	2.74525	2.27455	2.08541	22.0152	19.2564	22.3591	36.6343	26.7559	31.3521	6.39644	4.59388	5.35244	26.3626	19.4434	12.904	14.3139	0.0063178	0.025447	0.0804576	0.0368367	0.0126568	0.0209564	0.0439368	0.0735751	0.0295736	0.0470658
AT1G68795.1	2.92762	0	0	0	0.319417	0	0.471467	0.128794	1.10284	0.709416	0.836605	0	1.56828	0	0	0	0.0737399	0.316636	0.292355	0.248408	3.79385	7.31153	0	0	0	0	0	0	0	0.153313	0	0
AT1G13770.1	11.1158	2839-12-01	5707-11-01	13.3866	1.58304	0.86528	0.493918	0.52933	0.906691	21.7409	14.8526	14.9161	8.99519	17.7333	8.40496	5.87034	3.88732	5.14167	8034-11-01	5305-11-01	8.34074	8.26624	0.1695	0.137422	0.201914	0.25975	0	0.0116266	0.114299	0.222389	0.148982	0.177827
AT1G43730.1	0	0	0	0	0	0	0	0	0	0	0	0	0	0	0	0	0	0	0	0	0	0	0	0	0	0	0	0	0	0	0	0
AT1G43310.1	6398-01-01	4.06419	2.99137	7.67263	0	1.03762	0.558153	0	3.37461	9.08988	2843-10-01	8.05427	0	28.3666	0	11.0228	7.60241	7.25804	1.51675	1.18176	0	0	2.74667	2.63643	3.46352	0.993815	9.69549	21.4351	8989-10-01	0	0.407303	0.324107
AT1G09040.1	3.91516	6.80031	7.33988	6.99978	2.23929	3.01647	2.65083	2.04424	8987-02-01	6.10795	4.88482	5.69052	5.39613	2.78915	3.35879	1959-03-01	1.67996	1.85215	7.36839	6.53996	1.47004	1.45515	1.80081	1.37472	1.43987	1.23155	0.948484	0.911718	0.193649	0.34406	0.614733	0.375785
AT1G33780.1	29.3438	25.8973	20.0858	19.7487	6.30101	6.04095	8.85755	7.00286	7327-10-01	21.4653	23.3301	25.138	29.5276	15.0667	31.0618	18.2714	9.36789	15.9306	32.7613	38.0902	27.436	28.8392	0.217945	0.345098	0.518452	0.725143	0.138884	0.187058	0	0.355806	0.510773	0.243865
AT1G58330.1	0	0	0	0	0	0	0	0	0	0	0	0	0.256402	0	0.246522	0	0	0	0	0	0	0.368551	0	0	0	0	0	0	0	0	0	0
AT1G51200.1	282.777	251.356	254.844	226.716	331.436	382.64	541.244	543.62	344.423	328.183	278.734	299.661	281.15	179.525	249.019	398.64	256.316	395.625	175.522	214.81	217.011	223.277	267.665	177.725	203.555	177.462	238.765	247.282	228.488	148.45	151.682	139.379
AT1G27720.1	1.42574	4.53014	3.00108	3.66701	2.69918	3.91095	2.44996	2.30806	4.06916	4.33336	2.87716	3.54803	1.37475	5714-01-01	1.76237	8023-02-01	2.06962	2.25963	2.91774	2.31629	0.293647	0.156655	5.02459	4.19053	4.01971	3.09938	1.27937	1.83912	0.764725	2.72512	4.35452	3.60796
AT1G01715.1	17.428	6.29591	3.52069	3.48251	0.265176	0	0.521875	0.962312	2.38056	25.166	32.0694	26.2521	19.1061	31.2084	16.2824	9.11882	6.45269	8.62334	7.40264	6.49611	3.64174	4.01688	0.156962	0.332181	0.742738	0.289959	0.436568	0.202254	0.165025	0.381837	0	0
AT1G01710.1	30.74	39.7178	39.5857	39.9634	10.1169	6.53224	7.60353	8.09433	5935-11-01	29.7032	24.0733	24.7691	31.7578	19.5798	33.9267	20.5833	7463-11-01	17.0619	32.409	30.542	19.3963	21.7472	9826-01-01	1.70758	1.99225	1.38285	0.685579	0.651117	0.538285	1.37647	1.07581	1.65098
AT1G56270.1	0	0	0	0	0	0	0	0	0.0452483	0	0	0	0	0	0	0.063955	0	0	0	0	0	0	0	0	0	0	0	0	0	0	0	0
AT1G67310.1	3008-12-01	8.09199	6.21574	7.40259	1.09785	1.01817	1.67688	1.86318	3.97351	14.4994	16.9219	18.1934	11.1885	7.71238	2919-10-01	4.74414	2.57103	5.05783	8.02368	6.30785	9.43914	2451-12-01	0.0135445	0.0477485	0.118575	0.103657	0.0181211	0	0	0.0471891	0	0.0251556
AT1G73270.1	0	0	0.14244	0.311805	0	0	0	0	0	0.0683062	0.0570756	0	0	0.672653	0	0.0335737	0	0	0	0.119191	0	0.0262153	0	0	0	0	0	0	0	0	0	0
AT1G69350.1	0.846303	0.302693	0	0.223242	0.233733	0.173158	1.37998	1.04526	0.480805	6541-01-01	1.24306	1.52629	1.18569	1.49109	1.07295	0.26256	0.190494	0.343663	0.797377	0.627942	0.567849	0.786795	0.19571	0.0986886	0.0778443	0.233479	0.143994	0.160622	0.15627	0.101988	0.204971	0.195724
AT1G32560.1	0.844662	0.656119	0.524148	0.725849	0.414524	0.281503	0.271932	0	2.57804	0.184275	5.27356	4.61734	0.452474	0	0	0.691187	0.536314	0.512888	0.126468	0.322373	0.307718	0.465126	0.0833536	0	0	0	0	0	0	0.132642	0.266578	0.212126
AT1G35030.1	0	0	0	0	0	0	0	0	0.227349	0	0	0	0	0	0	0.0421308	0	0	0	0	0	0	0.122348	0.083885	0.0322309	0.0596975	0.0627531	0.272537	0	0.156879	0	0.125444
AT1G64660.1	42.1171	171.023	128.587	180.092	101.192	80.282	50.4508	42.0295	37.7612	14.3386	18.2802	22.9436	18.4537	1.16439	20.4162	77.4786	50.0289	96.5043	44.8816	40.8012	322.609	396.703	0.0676237	0.342652	0.214817	0.493471	0	0.0463788	0	0.0739554	0	0
AT1G35035.1	0	0	0	0	0	0	0	0	0	0	0	0	0	0	0	0	0	0.164574	0	0	0	0	0	0	0.272865	0	0	0	0	0	0	0
AT1G35780.1	114.98	62.9971	63.8841	63.9641	2.78664	2.53006	1934-10-01	7.13254	2631-10-01	54.7923	61.9688	61.1027	133.32	116.004	124.171	39.2338	26.5957	45.1189	78.2351	78.6769	48.5679	41.5185	0	0.231323	0.246937	0.434805	0	0.040337	0	0.0581534	0	0.0930012
AT1G66800.1	0	0.512796	0.204826	0	1.13391	1.10006	0.850124	0.957969	0.722496	0	0	0.188658	0	0	0	0.482598	0.513682	0.747632	0.0988422	0.0419922	0.12025	0	9073-01-01	1.48812	1.47292	1.06744	1.24587	1.42892	0.743711	1.34768	0.833385	0.994736
AT1G03710.1	63.4265	43.3788	46.9824	43.3746	22.3113	19.9535	8.64356	7.79205	6.93074	20.2345	21.8026	24.1691	60.1791	53.1554	62.8434	19.5556	18.9106	6052-12-01	28.9431	32.3117	0.456448	0.650511	7.28814	5.43932	6.00237	6.28619	5509-04-01	5.18322	2.85841	7.67333	6.77869	8214-07-01
AT1G64090.2	66.1592	48.4211	65.9292	56.9361	20.5226	16.3977	14.7042	13.4987	23.7342	85.085	90.3196	92.453	66.2539	125.952	66.1277	39.0275	29.896	43.8139	148.98	213.32	198.338	177.286	13.0676	4703-10-01	13.83	8526-12-01	13.9565	15.532	7.0771	9.85043	7849-08-01	9.84576
AT1G13190.1	24.4982	20.2444	19.4069	16.8355	11.1141	9.22482	20.1948	18.0916	5.39546	31.3112	34.5371	36.4095	23.5449	25.1069	19.8543	8527-09-01	7.26045	2906-11-01	32.6703	27.8737	25.799	27.9109	0.553669	0.203501	0.390093	0.21109	0.180799	0.110664	0.096161	0.254026	0.283627	0.135416
AT1G79630.1	9.96926	3.02728	5.47316	3.52527	1.27505	2.01661	2.74047	2.05649	9804-06-01	7894-10-01	10.843	11.0853	9931-12-01	11.1852	7514-11-01	2.31219	1.78437	3.83245	5.83513	5.61037	22.4425	26.2948	0	0.0587928	0.0692443	0.0423845	0	0	0.0969653	0.0322105	0	0.0515123
AT1G13195.1	8.00016	7.00099	7.62657	6.33684	6.96973	6.28051	8475-07-01	7.35005	8.65463	7709-12-01	17.4326	16.2525	7.47229	10.0768	8.87481	8.1883	3.81989	7.63961	13.0038	14.1241	8.50709	8.16644	2.10935	1.24208	5048-02-01	1.47189	1.08859	0.874936	1.36142	3.28099	3.74952	3.49806
AT1G12820.1	34.5184	21.3478	18.715	16.7156	4.40814	5.50142	7973-04-01	4.61428	4.18636	27.0844	25.1179	27.5619	46.563	20.6819	43.6634	9.56009	6.48231	9825-10-01	25.8913	28.0839	22.9497	22.209	0.262219	0.466951	0.258068	0.373394	0.11102	0.185782	0.0127179	0	0.112643	0.0448172
AT1G16870.1	30.911	8.71311	13.118	9367-10-01	1.0939	0.898629	1.21531	0.682961	1.00153	21.6377	17.0627	18.5779	32.654	35.3827	29.2805	7.03506	5.18576	5.72954	21.0579	19.5391	20.144	16.2971	0.076741	0.170933	0.170702	0.145574	0.0212325	0.0942684	0	0.0338741	0.0680787	0
AT1G16700.1	48.8007	103.603	106.842	109.196	36.496	22.1443	24.202	21.206	34.0126	56.1241	50.4642	62.4999	50.9831	73.1481	50.0738	42.7234	34.0981	39.1615	61.0236	87.6429	135.105	129.038	7.07479	6.82473	2026-08-01	7.62143	4.08562	4.57579	5.26001	9476-12-01	2454-12-01	13.8854
AT1G62360.1	62.5821	1.69875	3.22303	2.1142	0.357747	0.364419	0.484039	0.252437	0.632386	2.53863	2.72925	2.47759	78.0524	7194-06-01	59.1049	1.43036	1.47026	1.186	1.92369	1.56497	7638-08-01	19.4788	0.0798899	0.141945	0.206065	0.204117	0.0844369	0.0553333	0.16787	0.38635	0.345097	0.274607
AT1G62490.1	0.315093	0	0.195185	0	0	0	0.151895	0	0.018015	0.244762	0.248465	0.177804	0.168791	0.923893	0	0	0	0.0243922	0.235474	0.0400156	0.155961	0	0	0	0	0	0	0	0	0	0	0
AT1G49670.2	13.5703	71.4187	64.5761	69.9444	27.5053	16.3178	23.8218	21.2051	7724-12-01	16.4171	18.8024	19.5443	14.1162	9.67439	2967-11-01	23.4805	2407-12-01	17.2673	37.9274	35.1304	38.5997	41.6302	0.305575	0.639146	0.754985	0.604828	0.207712	0.212984	0.0552227	0.964189	0.993735	0.869829
AT1G77260.1	16.3337	57.9381	61.1617	58.9787	14.0214	6.78893	3.93487	3.49349	8.63686	16.4464	15.3214	16.774	16.8264	2468-10-01	14.8029	25.3533	5281-11-01	14.2456	33.0103	25.1179	47.1718	50.4606	0.998998	1.39245	1.61467	1.53615	0.76009	0.716007	0.164801	1.18113	1.48361	1.25927
AT1G35255.1	0.897454	0	0.557005	0.77135	0.146836	0	0.288979	0.118414	1.10918	0	0	0	0.480754	0	0.924459	0	0.130307	0.3731	0	0.342581	8.28419	10.1822	0	0	0	0	0	0	0	0	0	0
AT1G64405.1	1.95174	0	0.605833	0	0.638834	0.813434	4.08605	2.57589	8.08749	0	0	0	0	0	0	1.59902	2.43342	3.16636	0.146177	0	58.6862	59.1374	0.10375	0	0	0.0777942	0	0.2987	0	0	0	0
AT1G11730.1	2.99638	1.26715	1.68713	1.16818	0.0889516	0	0.0875297	0.0358668	0.0459965	4.50808	8672-04-01	4.84869	5664-06-01	7.53046	6.17308	0.324922	0.46817	0.517009	1.13981	1.03766	3.79685	2.75475	0	0	0.110283	0.028981	0	0	0	0	0	0
AT1G35250.1	0.636579	0	0	0	0.191213	0	0	0	1.03136	0	0	0	0	0	0	0	0.0354769	0.0512319	0	0	1.36476	3.58717	0	0	0	0	0	0	0	0	0	0
AT1G31200.1	3.46603	0.673136	2.15097	1.48935	0	0.433207	0.418478	0	0.931783	1.53782	0.686655	4796-01-01	6.49847	2.33215	6.24807	0.358548	0.618837	0.531989	0.908237	0.771713	2.63082	4.77189	0	0	0	0	0	0	0.0637218	0	0	0
AT1G13990.3	19.8971	43.3636	34.6415	39.7315	18.2082	17.92	74.8662	67.1837	59.8907	14.2876	27.1258	29.5263	7.16701	3.60418	6013-10-01	50.2393	23.9827	49.4481	15.3323	8.36554	5.44826	5.84638	0.956618	1.13279	1.04519	0.755466	0.970354	0.985642	0.557075	0.914293	0.756619	1.03212
AT1G17470.1	74.9816	57.5744	53.6515	54.9836	20.8499	18.3698	16.6062	16.2588	16.0561	50.8615	41.1295	43.5498	81.1752	52.5413	70.2205	30.6284	22.5024	29.784	37.7412	35.1241	48.0321	41.4034	8.61713	3066-12-01	4905-12-01	11.0278	6.58031	6.32939	4.16036	5.41539	2769-05-01	6.69157
AT1G48500.1	0.511092	5.28458	7.59896	3.80003	0.834676	0.226731	0	0	0.0196668	0	0.0911781	0	0	0	0.175491	1.44724	0.752124	1.17444	0.662097	0.476022	0	0.187313	0.0513007	0.0261326	0.020333	0	0.0924884	0.0361927	0.0828284	0	0	0
AT1G71730.1	75.0759	24.5618	25.7773	21.3115	4.46262	3.82264	9.38138	9.32418	7.55643	85.4127	61.4354	71.1853	78.7724	71.8011	71.2632	21.9903	18.3911	24.6238	76.0279	63.5741	81.9912	79.6172	0.107944	0.503959	0.255387	0.316682	0.176464	0.252115	0	0	0	0
AT1G06290.1	16.1718	87.2794	88.2537	85.1935	57.1227	42.2543	35.3316	29.428	14.7814	26.2288	27.7491	30.5624	13.2274	16.2174	14.9324	35.8248	18.9647	26.0285	86.2655	92.504	56.5515	59.8181	6.70504	8.40023	9.94978	8.34291	1.84694	1.38142	1.47468	6.84805	6.23407	7456-04-01
AT1G71040.1	22.0209	6.74445	5.93767	7.46123	0.231893	0.118109	4.70633	4.32451	15.1896	4.03008	8.30677	9.08449	14.5551	1.39867	17.1041	2.70327	1.80507	4.16305	3.05103	2.72766	19.8395	20.1785	0.0123914	0.125233	0.0689511	0.0994135	0.059302	0.0753992	0.0567716	0	0	0
AT1G28120.1	35.232	32.9474	34.6659	31.4113	7.38981	4.82688	7.99331	9139-05-01	10.0659	58.9278	50.7284	51.8858	36.8215	21.5591	39.8502	15.0819	2584-11-01	14.7793	48.895	48.3451	26.2981	30.1167	0.338806	0.902992	0.826302	0.837701	0.696582	0.441879	0.562049	0.595672	1.08832	1.47224
AT1G76190.1	0	0.723153	0	0	0.91375	0.620527	1.049	0.982505	0.686918	0	0	0	0	0	0	0	0	0	0.278778	0	0	0.410117	0	0	0.0764339	0	0	0	0	0	0	0
AT1G80580.1	0.208537	0	0	0	0	0	0.0670414	0	0	0	0	0.126779	0.446842	0	0	0	0	0	0	0	0	0	0	0	0	0	0	0	0	0	0	0
AT1G29830.3	0.0933448	7.04398	0.937119	4.26617	1.52324	0.5193	0.179363	0.0490675	0.0594258	0	0.0874325	0	0	0.37635	0.0936161	0.388657	0.0453686	0.0530265	0.30589	0.233847	0.0912596	0.102824	0.0127064	0.0256883	0.111099	0.0834096	0.0173957	0.0429962	0.0323834	0.0854412	0.0572386	0
AT1G49900.1	0.334306	0.345402	0.137964	0.191055	0.10911	0.185241	0.411568	0.557267	0.274221	0.187025	0.461735	0.631823	0.537251	0.013885	0.459155	0.360996	0.188629	0.260262	4.54387	5.50135	0	0.0791966	0.0453096	0.0837074	0.0540815	0.082569	0.0405341	0.0854921	0.0226185	0.069827	0.105251	0.0279176
AT1G44170.1	17.574	86.8858	102.721	87.298	29.1783	35.0325	113.161	98.0713	24.7849	21.8747	20.2657	21.0493	22.9614	16.2658	19.3171	59.8472	26.0223	49.9748	55.6858	64.1572	38.0741	34.1298	0.212863	0.692664	0.90594	0.454813	0.220728	0.186686	0.0391497	0.20151	0.607479	0.375974
AT1G39060.1	0	0	0	0	0	0	0	0	0	0	0	0	0	0	0	0	0	0	0	0	0	0	0	0	0	0	0	0	0.440239	0	0	0
AT1G11840.6	199.556	508.033	562.021	509.221	89.0771	41.8289	55.191	51.483	53.3489	210.982	201.798	216.763	219.938	156.986	193.757	229.273	138.154	147.997	629.289	603.72	745.479	681.273	1.98369	6.10854	5.10693	5.38399	1.44128	2.28933	2.15079	4.10613	4.53878	3.94002
AT1G45170.1	36.0432	8168-11-01	9573-11-01	6.97206	1.57608	1.09848	1.55088	2.34132	2.81217	19.5564	26.2804	25.7909	34.2646	28.8803	29.2839	8.59021	6.1357	6.77	23.0807	24.0625	9.42145	14.911	0.374091	0.513219	0.492665	0.243397	1.02687	0.557044	0.216203	0.637039	0	0.382042
AT1G80050.1	35.4925	6.16999	5.63311	5.85061	0	0.189085	0.0913282	0	0.429733	18.9221	9782-10-01	1967-12-01	37.1131	14.3598	27.201	1.88837	1.17047	1.93955	3.48288	3.68113	2697-06-01	6.37345	0.0480027	0.148814	0.227352	0.140692	0	0	0	0	0	0
AT1G23090.1	6459-12-01	2023-11-01	2842-08-01	9.79326	16.1393	7665-09-01	2.35861	8041-01-01	23.6651	2.59905	2.63743	2.32724	7.60465	0.459866	9.16055	13.9008	4.99157	4869-11-01	7742-10-01	8.09836	16.1919	14.1827	0.022625	0.045702	0.152908	0.024749	0.0154031	0	0.034401	0	0	0
AT1G23720.2	0.389161	0	0	0	0.0181447	0.0739322	0	0	0	0.0155491	0	0	0	0.0138525	0.171802	0	0	0	0.0996443	0	0.161634	0.0732946	0	0	0	0	0	0	0	0	0	0
AT1G74370.1	6665-12-01	9.82487	3296-06-01	2592-05-01	0.667438	0.883851	1.57625	2.36828	2.34706	18.2578	20.6704	19.7447	22.1069	13.4074	19.7819	3663-05-01	4.32463	9828-05-01	19.7928	22.683	13.6749	11.1438	0.0954103	0.357754	0.100712	0.16274	0.164734	0.206099	0.158239	0.0640713	0.386303	0
AT1G52790.1	0.170364	0.264229	0.211082	0.29231	0	0.0566828	0	0	0.0393336	0.214735	0.547068	0.587495	0.182524	0.0966146	0.175491	0.184194	0.110067	0.160151	0.101861	0	0	0.0374626	0	0.0261326	0	0	0	0	0	0	0	0
AT1G80060.1	8494-04-01	6.49779	3.82482	6.81001	1.44042	0.440184	0.637826	1.33584	1.05732	12.939	13.3281	12.1434	8.50175	6482-07-01	6.58474	4.92323	3.27103	3.69507	8.30578	7.28131	2.35241	1.74555	0.279014	0.107199	0.413898	0.229539	0.366059	0.126871	0.430041	0.553095	0	0.221133
AT1G58242.1	0	0	0	0	0	0	0	0	0	0	0	0	0	0	0	0	0	0.336084	0	0	0	0	0	0.198104	0	0	1.29783	1.14027	0	0	0.418069	0.665348
AT1G34780.1	18.3993	25.1017	19.4196	23.6771	50.1918	50.2209	50.1561	56.0925	41.3003	22.5472	22.7945	22.2269	18.7999	14.1057	22.4628	26.3135	22.527	27.1723	21.0343	23.4982	16.6469	16.1838	45.8629	44.5299	45.5867	43.5824	16.6294	16.9201	19.5199	62.7114	63.5541	59.286
AT1G30550.2	0	0	0	0	0	0	0	0	0	0	0	0	0	0	0	0	0	0	0	0	0	0	0	0	0	0	0	0	0	0	0	0
AT1G30000.2	8.62925	16.9673	14.8407	19.4555	9.88499	6.11068	6.51887	4.79557	3.52544	6.02064	8025-10-01	8432-10-01	5.47861	3344-06-01	7.48973	9.04974	4.37547	7.73505	15.7317	16.308	22.7304	22.4233	0.553103	2288-01-01	1.20504	0.951884	0.285901	0.171299	0.184829	0.600897	0.805104	0.96098
AT1G34070.1	0	0	0.212525	0	0	0	0	0	0	0	0	0	0	0	0	0.0265255	0	0.0269032	0	0	0	0	0	0	0	0	0	0	0	0	0	0
AT1G10460.1	0.746397	9304-01-01	3.08424	1.70844	0	0	0.160013	0.393408	0.183034	0.25747	0.14949	0.160819	8659-01-01	0.623148	1.02514	1.04657	0.522712	0.336428	1.63719	0.885237	0.603567	0.821081	0	0	0	0	0	0	0	0	0	0
AT1G21760.1	25.6907	34.8624	28.8449	34.1598	11.1176	9.02791	4239-10-01	9.89602	8.77746	21.4738	20.0895	21.2021	20.1272	8.99983	17.5322	19.4417	2436-12-01	19.5445	13.6316	16.8844	10.0438	6977-10-01	4.02332	3.31477	4.70968	4.46002	1.74926	3442-01-01	1.33065	3.37289	5.36225	4.18644
AT1G54210.1	4092-12-01	26.0604	20.0476	17.0844	15.4482	18.8421	24.602	29.3417	13.1076	71.1882	85.8573	93.1019	17.9481	54.4066	14.0609	52.2951	26.857	48.6988	31.8135	23.5536	8.60084	14.6426	3.50521	5.60993	6.71443	6.65158	6.14546	5.90786	5.15182	1.75614	2.35293	4.36875
AT1G68150.1	0	0	0	0	0	0	0	0	0.0316057	0.0426828	0	0.077076	0	0.0382969	0	0	0	0.0213295	0.125528	0.106659	0	0	0	0	0.0487473	0	0	0	0.0323379	0	0	0
AT1G06870.1	19.2749	30.2266	31.4827	32.5758	9571-10-01	7.69424	4.77157	3.98566	5.26486	1969-12-01	9877-11-01	13.7309	18.815	20.2979	15.4427	14.1018	9.26407	9.66127	22.2459	20.1776	18.6656	19.7841	1.59129	2.68011	4755-02-01	2.95027	1.14044	0.945581	0.607422	1.61132	1.88904	1.00212
AT1G12640.1	20.2379	173.441	193.002	200.551	35.5711	29.2419	62.4916	54.7664	44.7902	15.984	24.0238	26.176	16.7436	6105-10-01	20.6152	54.494	28.869	46.2111	21.3689	20.7262	20.2745	20.6116	21.2717	16.837	18.6152	16.3748	14.5199	14.0439	5392-04-01	13.109	6148-11-01	9475-11-01
AT1G23890.2	17.2311	9.51316	4804-11-01	7.83715	1.70503	1.64999	1.42611	1.58125	1.36103	13.8697	13.6239	16.6714	19.0204	17.8029	16.9428	7.02499	4.88226	6.29071	29.1828	26.0889	12.1508	10.1876	0.208177	0.307238	0.210326	0.345339	0.331968	0.235149	0.138573	0.163676	0.164474	0.261757
AT1G07476.1	0.601885	21.4892	17.1669	20.1554	9.44452	2.60559	1.45212	1.11072	1.96281	1.10782	1.37062	1.68657	0.644844	0.101226	0	7.03442	5.24127	4.77495	0.450226	0.306039	0	0	1.24373	2.04017	3.18896	7478-01-01	1.97082	2.92216	1.98241	1.69994	1.89803	1.66137
AT1G07470.1	37.7596	34.7125	27.5728	24.723	21.901	23.4696	25.2485	22.0581	36.0853	36.0778	33.1156	36.785	43.2818	35.6793	40.7151	21.9075	17.6733	25.3207	25.5361	21.2141	15.7597	15.5552	28.7859	16.027	14.666	3582-12-01	14.8239	15.4166	13.2916	22.846	2024-05-19	23.5463
AT1G65410.1	20.7121	18.8941	21.6973	18.5506	7.75902	7.39707	3.42596	4.25164	6.34908	21.8791	22.6516	24.2259	21.7009	13.2714	18.3547	13.389	8.70014	7888-12-01	26.5856	23.8271	25.1808	31.5766	0.270432	0.481242	0.393273	0.394946	0.0320905	0.188868	0.287227	0.238729	0.287872	0.152714
AT1G23540.1	6.77227	9.28126	8569-10-01	9.16753	124.023	160.633	55.1127	56.8571	31.8252	1.35671	0.970205	1.03932	0.3055	0.0180621	3.01072	29.9078	26.94	25.633	1.83157	1.46577	0.293647	0.328976	39.0704	35.3427	41.9187	37.6424	16.9301	9724-12-01	7.34136	42.7084	38.4275	44.6886
AT1G07473.1	1.82754	61.7669	48.2089	41.6271	14.8019	7875-05-01	2.35399	4.70236	4.68506	7.57446	8.24669	13.7174	3.91596	0.591732	4119-01-01	14.6208	14.3853	14.1776	9.03189	7.67423	0.887923	0	5.06572	2.92471	2.74817	2.09678	9.93777	8.88542	3.60309	5788-01-01	1.73073	1.83628
AT1G11590.1	0.119004	0.153066	0	0	0.0644695	0	0.0787583	0	0.0130362	0.236303	0.191903	0.107698	0.144226	0.0773323	0.140649	0.0141832	0.019859	0.0435044	0.0322988	0	0.0717874	0	0	0.0281276	0	0	0	0.0283338	0.00712138	0	0	0
AT1G11591.1	20.7257	4.37711	1.90729	2.20104	0.167599	0.341448	0.412299	0.270314	3.56959	15.9797	14.1824	2349-11-01	21.5863	9.48847	26.2645	6.29067	3.50006	6.33293	4.22614	4.59941	3.52692	3.82219	0	0.0866742	0	0.184926	0.0651667	0	0.0975796	0	0	0
AT1G11593.1	0	0	0	0	0	0	0.0928735	0	0	0	0	0	0	0	0	0.0508299	0	0	0.0432075	0	0	0	0	0	0	0	0	0	0	0	0	0
AT1G10640.1	63.0773	14.3161	13.3627	3364-11-01	0.444299	0.38793	0.718252	0.281519	0.0319241	38.264	48.0834	49.8704	78.731	34.6592	70.3948	4.97762	1.59122	1.25471	87.2567	79.7674	3.22753	3.01257	0.0136689	0.317978	0.423648	0.538426	0	0	0	0	0	0
AT1G72470.1	3.25291	9.32801	3721-10-01	9.06429	9907-04-01	3.272	3.73544	3.25398	5.92465	2.0533	2.70532	2.56739	3.83358	1.89547	6021-03-01	4.29583	2.46297	4.44707	2.74558	2.33287	30.5842	33.3135	0.0225465	0.10247	0.107561	0.073989	0.00767363	0	0.0228507	0.0509666	0.153645	0.122262
AT1G71950.1	112.975	94.2056	97.9375	98.5069	77.3183	75.715	188.535	177.194	107.539	171.794	197.976	211.773	134.834	106.751	116.803	110.172	66.7472	115.494	151.236	142.346	90.3817	108.408	14.154	20.8051	20.1548	20.3454	20.3066	18.3368	14.0898	18.1316	22.0214	21.0697
AT1G73080.1	27.8291	9.74586	13.3533	14.7704	1.50661	0.965057	6.98	4.85624	43.1833	15.0724	26.0869	27.7761	17.6656	13.2263	18.5357	6.81186	5.46474	9.28475	21.4389	20.0435	23.2721	25.0316	0.0182779	0.226965	0.368571	0.435156	0.00406507	0.00405412	0.0514043	0.0290187	0.0571181	0.0473659
AT1G15030.1	22.8708	9.71361	11.1886	2465-09-01	0.999028	0.969198	1.73206	1.80312	4.59048	15.0145	17.7035	16.653	22.1621	15.1636	20.7079	7898-05-01	3.675	6.22448	9.05677	8.54631	5369-12-01	13.4518	0.0428427	0.282985	0.220946	0.203321	0.607302	0.581353	0.0452884	0.274007	0.275343	0.219102
AT1G46480.1	3514-12-01	0.33038	0.527855	0.730982	0	0	0	0.0561084	0.0761698	0.281643	0.485003	0.260663	6.16017	0.19093	8.11644	0.0344325	0.239374	0.138977	0.382087	0.270544	1.13628	0.655781	0.0334405	0	0	0	0	0	0	0	0	0
AT1G74230.1	43.104	41.8222	54.5471	51.3027	7704-06-01	4084-06-01	9.49212	8.69714	6.50023	134.645	81.1141	83.0228	40.0886	126.973	40.2443	29.6721	23.2498	21.6442	142.69	133.263	69.6069	63.733	1.23066	0.313891	0.465373	0.347424	0.264749	0.536865	0.212859	0.460127	1.04033	0.827836
AT1G34065.1	10.0515	6.37676	8.86759	4.96425	0.0497373	0	0.195769	0.240659	0.156125	4807-11-01	8.1069	7.67723	8.32141	17.8361	8.31453	3.37033	6906-02-01	2.51082	7.10164	6.34358	6.60903	6.22826	0.022536	0.0458325	0.0536281	0.181017	0	0	0.0478711	0.0477457	0	0
AT1G34795.1	0	0	0	0	0	0	0	0	0.229193	0	0	0	0	0	0	0	0	0.164574	0	0	0	0	0	0.0482846	0	0	0.529443	1.83255	0	0	0	0
AT1G62960.1	14.8361	6.18084	9.53078	4951-10-01	45.5577	56.768	33.2423	35.2013	23.3736	16.417	13.9938	14.3268	14.9016	16.0881	18.6256	16.5258	8995-12-01	15.4305	17.5103	17.1147	13.3704	4316-12-01	24.9588	24.0782	25.6384	24.191	8889-11-01	7076-11-01	10.881	17.2028	18.5715	18.9606
AT1G32450.1	4.61462	50.3312	57.5582	55.5363	237.926	173.619	294.655	218.266	47.4785	1.90671	3.04024	3.64349	1.34836	0.107752	2.33353	69.8542	38.0477	86.748	51.9414	77.4257	6.77047	15.323	0.0466303	0.164871	0.519024	0.0595117	0	0	0.0295835	0.0788761	0	0.168189
AT1G04170.1	93.3671	45.5383	56.9887	53.8258	6.78234	6.57453	11.805	8508-10-01	8.69593	69.3767	56.3445	59.229	104.099	115.958	94.2209	25.8673	17.1643	18.8468	94.0168	105.378	81.044	72.3957	2.27543	2.36902	2.38886	2.25238	1.05897	1.04434	0.353389	1.96023	2.32154	1.56744
AT1G20010.1	94.0103	32.8554	34.9958	28.4024	9361-05-01	4.69879	7.36662	6.52505	14.3611	37.4808	27.557	28.8091	99.9968	53.5241	101.75	13.3469	16.304	25.0341	29.8651	36.1378	390.251	382.761	0.0331223	0.302034	0.644507	0.398795	0.0115106	0	0.0686128	0	0.0729452	0.0580454
AT1G69640.1	34.6674	27.6857	24.1508	27.1076	7949-11-01	9669-09-01	19.2561	18.3751	16.6042	21.5089	31.0554	34.2419	40.4383	24.0386	31.4844	18.5799	8.14301	16.4418	20.9778	20.2741	32.3369	32.2146	7.03118	4.60876	3.87105	3.64468	2955-02-01	2.34851	1.46751	6.81931	7.24045	6.58459
AT1G34792.1	0	0	0	0	0	0	0.0350753	0	0.171895	0	0	0	0	0	0	0	0	0.0329148	0	0	0	0	0	0	0.0272865	0	0.267508	1.29947	0.129315	0.0905512	0.0687693	0
AT1G27530.1	157.726	122.678	124.267	119.972	76.9889	56.5289	88.1643	76.8372	85.4721	116.885	87.5604	94.9472	128.685	61.8274	142.285	97.974	67.966	93.1088	101.395	114.282	191.555	180.96	33.9842	25.3461	30.7232	20.9519	32.422	27.8921	18.3294	42.6572	45.0584	41.8834
AT1G27535.1	0	0	0	0	0	0	0	0	0	0	0	0	0	0	0	0	0	0	0	0	0	0	0	0	0	0	0	0	0	0	0	0
AT1G01520.1	1.66293	7196-01-01	1.37372	0.317058	0.0603561	0	0	0.14602	1.42306	1.65659	5.85507	6.61289	3.76119	0.373209	9033-01-01	0.231817	0.100914	0	0.552425	0.281631	0.0448047	0.0812686	0.197487	0.0575754	0.0447039	0.247378	0.390698	0.260945	0.168878	0	0	0
AT1G08290.1	1.71687	0	0.580093	0.267774	0	0	0	0	0.0891391	0.242095	0.491295	0.791014	1.67219	0.348075	1.44698	0.0475013	0.0828624	0.0965294	0.326589	0.0792848	0	0	0	0	0	0.0338542	0	0.0486665	0	0	0	0
AT1G34790.1	1.74505	0	0	0	0	0	0	0	0	0	0	0	0	0	0.539268	0	0	0.0274466	0	0.0443278	0	0	0	0	0	0.0192713	0	0	0	0	0	0
AT1G21940.1	0.299151	0	0	0	0	0	0.0962305	0	0	3.73554	2.32941	2.92577	0.320503	26.5972	0.308153	0	0.110629	0.0532308	0.179016	0.760535	0	0	0	0	0	0	0	0	2.52359	0	0	0
AT1G31150.1	16.8034	16.2191	14.5646	15.8473	1.72029	0.838089	0.294398	0.241269	0.362547	10.0745	9.01836	9.39133	17.1844	8.91207	17.7024	4.10151	3.41673	3.14678	8.83109	7.63935	7.71774	6.99937	0	0.191554	0.117361	0.0845541	0.0214654	0.028343	0	0.119667	0	0
AT1G48880.1	2.33755	27.1813	23.596	22.4523	16.6384	6124-10-01	2.77881	3.63142	3744-02-01	2.88648	2.32592	2.74355	3.38093	5.29356	4.09342	7.43496	4.96081	4.95358	4.01676	3.02715	5.18417	5.90915	2.14166	2.61096	2.55134	2.20991	0.814594	0.883104	0.476911	2.56434	1.91423	2.34343
AT1G70600.1	495.675	380.146	458.529	393.4	38.9611	24.8766	76.0543	59.4222	22.8969	552.812	520.863	545.229	611.5	1112.41	531.053	157.652	145.872	152.892	782	752.828	963.571	776.42	0.36228	1.44911	1.77066	2.36604	1.10568	1.76	1.08009	1.75391	1.69467	1.54116
AT1G53541.1	16.7525	3.76739	9.02887	0	3.96695	1.61637	4.68425	1.91945	2.16105	33.6621	250.465	210.169	28.2042	211.378	27.1175	25.2142	20.9021	15.6128	53.0105	61.0844	87.1668	50.2095	1.46615	8494-11-01	16.739	19.449	0.507877	0	0	0	0	0
AT1G56060.2	4.48727	0	0	4.64195	0	0	2.60859	3.32551	33.563	4.48323	6.41208	9.70214	3.84603	9554-03-01	0.924459	0	0.575154	0.829163	0.539193	0.458142	0.218658	0	0	0	0.249626	0	0	0	0.242259	0	0	0
AT1G15690.1	230.652	317.043	336.517	313.986	177.38	119.891	73.2687	70.3663	36.1323	211.066	191.997	207.617	301.957	210.716	260.563	105.489	75.0639	97.6305	437.399	463.858	360.255	345.841	20.2105	31.5839	35.5082	30.1269	5087-11-01	9.14219	7072-06-01	45.0931	43.6782	46.6644
AT1G08210.3	23.1663	5.19393	4.86052	7609-04-01	0.71879	0.541187	1.07633	1.18451	1.44462	15.1332	17.8849	17.431	32.5118	17.1373	26.1314	2.75584	2.77447	4.72563	7.58004	7.48571	7.93419	6.85904	0.0134426	0.0135944	0.117518	0.107861	0	0.0273559	0.00687262	0	0	0
AT1G61430.1	3.87817	0.393893	0.393332	0.653631	0	0.126748	0	0.0334474	0.15625	3.10926	2.42173	2.40405	4.49187	4.23082	3.65222	0.520573	0.334185	0.516025	1.0806	0.8462	0.814635	0.82892	0.00867032	0	0.00689763	0.00632091	0	0.0115881	0	0	0	0
AT1G14340.1	4.16983	20.7701	21.4885	22.6008	3.80041	2.70259	5.22141	5.31999	7.73158	6.72649	8.83362	10.1733	7.05386	9042-11-01	6.55599	5443-11-01	5.61289	7111-11-01	4.65977	5.40922	5.16332	4.10341	0	0	0	0.0507353	0	0	0	0	0	0
AT1G05620.1	18.8261	33.0056	48.6774	42.9734	13.6877	7188-05-01	2.57804	1.85408	7.72873	13.0583	11.1097	5306-10-01	19.1174	15.2427	17.5376	16.2708	5563-12-01	15.0902	16.1494	3497-12-01	74.3018	69.5456	0.4898	3713-01-01	2.09714	1.32364	0.878829	0.654094	0.327864	0.975206	0.412616	0.65667
AT1G14610.1	68.4659	25.7948	30.1697	24.5947	4.53186	4.46352	6.00988	4.86479	5.27039	47.4197	33.3059	38.0794	70.3475	49.8704	61.3374	13.3853	8.1488	2644-10-01	49.7474	43.7399	24.1397	23.9335	3.29989	2.65681	3.53656	2.77432	1.30333	1.14739	0.469402	4.03348	4.0821	2389-04-01
AT1G61120.1	0.699639	0.451796	0.144369	0.799697	0.0570873	0	0.0936246	0.21484	1.33546	0.654002	1.29251	1.49956	0.874504	0.276813	0.420404	0.0483402	0.118702	0.140602	0.853426	0.710342	0.0847563	0.333091	0	0	0	0	0	0	0	0	0	0
AT1G14345.1	76.6356	13.7906	18.2465	25.2681	0.816812	1.20184	2.67918	2.19568	6.09727	16.077	8521-11-01	14.631	73.7758	9.31068	86.0922	8.29974	3.77836	9.56734	42.1152	32.1143	54.5716	54.3802	0.0932675	0.048139	0	0	0.0736669	0	0	0.0871227	0	0.13933
AT1G72230.1	48.7436	58.7471	89.7316	76.4288	0.494871	0.10082	0.486961	0.399081	1.35718	272.461	180.936	197.378	201.754	1.53149	65.4918	71.565	56.4715	114.315	236.89	388.63	39.969	51.6411	0.104478	0.216539	0.288466	0.421337	0.0423516	0.242474	0	0.190022	0	0.151946
AT1G64320.1	2.31449	18.3224	4404-10-01	17.0095	60.9009	90.8148	34.9687	34.7291	32.2345	1.37742	0.983733	4757-01-01	0.797039	0.890516	0.68118	17.7573	17.3736	15.9707	1.11136	0.881353	0.901378	0.690315	43.4227	13.2799	16.6738	13.0934	21.0308	21.9412	13.7195	35.3312	34.5665	38.0278
AT1G04350.1	17.0438	18.2977	21.1139	20.7421	17.9349	24.4723	32.2537	30.8449	18.6261	4.60265	5.65005	6.14381	7.02319	1.88542	13.5051	7901-10-01	5.71156	4673-11-01	2.56899	1.96084	1.34197	1.08895	0.171371	0.304753	0.356913	0.187681	0.0607302	0.223597	0.203798	0.274007	0.367124	0.146068
AT1G73805.1	0.576346	0	0.856603	0.593119	0.301088	0.191689	4.55523	2.21562	2.68412	0.582094	8.18337	6.87265	11.1147	0.398507	4.27456	0.908806	0.482632	0.755815	0.723393	0.351231	0.307325	0.380072	0.0164771	0.0333874	0.0392601	0.0240465	0	0	0	0	0	0
AT1G79840.2	1.71707	1.53535	1.14476	1.24558	0.0646672	0	0.148478	0.0869164	0.297088	0.59718	0.431096	0.758601	3.46699	0.366061	1.56466	0.174664	0.186963	0.339479	0.769448	0.838188	3.32835	2.42354	0.0270959	0.00910965	0.00718478	0	0.0365683	0.00604252	0.0136069	0	0.0415871	0
AT1G13690.1	36.9175	23.5986	18.0826	21.3115	3.14412	1.34309	4.89029	2794-07-01	4.35794	75.1262	68.6029	61.2678	33.9021	92.6329	35.7914	16.171	2349-12-01	15.4667	46.6935	48.4299	33.6548	30.1808	0.0539721	0.335972	0.0851291	0.197926	0.0882319	0.0420191	0.231821	0	0.195674	0
AT1G13340.1	1.40313	0.59334	0.789994	0.875198	0.333211	0.169712	2.09026	1.64586	5.1228	0.844394	1.60918	1.726	1.22995	0.653576	1.57674	0.301661	0.434874	0.672634	0.419347	0.583055	0.247355	0.448663	0.0184417	0	0.131768	0.0269198	0	0	0	0.0399835	0	0
AT1G08125.2	22.5913	4406-12-01	17.0371	10.954	1.06935	1.30715	2.05191	2.06967	4.88922	30.9303	24.7365	23.4842	25.256	26.7092	23.4397	8.81336	5.86661	8.23336	15.0728	15.7594	10.28	11.051	0.9796	0.997312	0.621375	1.03745	0.808523	1.06721	0.288521	0.15398	0.412616	0.164167
AT1G05400.1	3.80983	2.66947	5994-01-01	4.42975	1.26489	0.429493	1.93616	2.02904	4.48061	2.46356	5.07882	1.82426	5.0623	0.176742	3.98229	2.83474	2.13866	3277-03-01	8009-01-01	1.85809	0	0.18924	2.56425	1.18433	2.02578	2.34621	2.38921	3.63782	2.62451	2.42848	2.44033	1.07881
AT1G15960.1	2699-12-01	1.06518	1.94498	1.17838	0.0961372	0.0652867	0.252268	0.155057	0.666655	0.286483	0.142977	0.102168	4.41693	0.07683	9.20126	0.535501	0.670892	0.432276	0.43996	0.149531	0.428199	0.409916	0	0	0.0329338	0	0	0	0	0	0	0
AT1G19930.1	0	0	0	0.262071	0	0	0	0	0	0	0	0	0	0	0	0	0	0	0	0.0387981	0	0	0	0.0229971	0.0358759	0.0495406	0	0	0	0	0	0
AT1G67870.1	198.745	39.5695	44.3491	52.9218	27.9221	21.0946	83.5289	65.1448	155.538	1.59489	0.524291	1.0136	65.6739	0.16593	127.071	5.58643	18.0259	15.9563	16.5633	17.8942	99.2529	112.958	0.204595	0	0	0	0.0641818	0.062596	0	0	0	0
AT1G50930.1	0	0	0	0	0	0	0	0	0	0	0	0	0	0	0	0	0.0334368	0	0	0.070581	0	0	0	0	0	0	0	0	0	0	0.350191	0
AT1G44414.1	1.16878	0	0	0	0.191402	0	0	0.308705	0.481502	3.71857	3.42366	6.14002	0	7889-02-01	1.20395	2.23233	2.23594	4.71062	1.75185	1.63737	8471-01-01	2.83491	0	0	0	0	0.16938	0	1.16642	0.183737	0	0
AT1G18510.1	0	0.334639	0	0	0	0.0717873	0	0	0.20617	0	0.123321	0.132554	0	0	0	0.209888	0	0.0352855	0	0	0.993984	0.996355	0.237755	0.243457	0.26877	0.173845	0.329734	0.320252	0.170628	0.676512	0.135962	0.540953
AT1G18040.1	29.7666	5.38868	7.61619	6.41993	5.36859	6.18008	5.84111	5.03338	4.67092	9.71506	6286-11-01	3075-11-01	40.785	21.7794	31.3923	4.47265	3.23619	3.30058	7038-12-01	10.319	6.25338	6.63752	4.60603	2.34733	2.39105	2.00027	4894-01-01	2.08282	0.977887	4.94412	6314-04-01	4.02043
AT1G48260.1	0.120521	0.186863	0.149277	0.206722	0.0787043	0.280602	2.0136	1.77787	1.32802	0.287981	3.07275	2.58453	0.129123	0	0.372444	0.159199	0.18553	0.469152	0.0360181	0	0.0292127	0	0.259671	0	0.0274938	0	0	0.0237763	0	0.113433	0.151983	0.0604591
AT1G74880.1	95.5945	9.82339	4.79571	7.24492	0.229861	0.117074	0.904746	0.648786	0.609603	25.4608	18.5044	18.8564	67.3997	17.8328	122.365	9.04023	3.80995	5.67834	27.6658	20.4682	8.70237	8.12448	0.25601	0.60206	0.100881	0.18826	0.714734	0.828799	0.786345	0.220657	0.221733	0.176442
AT1G56680.2	0.34901	0	0	0	0	0	0	0	0	0	0	0	0.56088	0	0.89878	0.0812125	0.0188675	0.137233	0.0521699	0	0	0.230245	0	0	0	0	0	0	0	0	0	0
AT1G28710.1	29.681	3.69675	4484-03-01	3.83359	16.2111	23.459	21.1208	24.2736	27.5254	43.776	27.5279	29.6335	42.4523	4.69076	33.9597	47.9796	3136-11-01	7.66482	144.674	112.302	1.38715	2.41407	33.2311	25.2158	32.1782	27.4824	25.5792	26.6704	18.1653	28.119	25.9177	28.8422
AT1G23160.1	0	0	0	0	0	0	0	0	0.00971733	0.154911	0.0857032	0.22961	0.286915	0	0	0.26681	0.0711951	0.13003	0.693476	0.815863	0	0	0	0.0377878	0.0594401	0.00908968	0.102274	0	0	0.0279742	0	0
AT1G32950.1	0.397816	0.719335	0.492556	0.227367	0.216411	0.176357	0.172345	0.279234	0.298317	0.243627	0.154622	0.33124	0.0710349	0.0334194	0.136596	0.212325	0.148903	0.208327	0.316921	0.286112	0.16065	0.145697	0.136047	0.13722	0.0649333	0.138861	0.042848	0.0606854	0.0728849	0.0207745	0	0.0332235
AT1G77380.1	2.83447	4.05635	0.945135	2.61768	2.66951	2.42924	95.8622	84.3317	16.3429	0.321747	1.12731	0.97841	1.51839	0.259101	1.01069	3446-01-01	1.54957	3.40903	0.488668	0.304489	1.55892	2.32442	0	0.0627559	0.0615446	0.011305	0.0107237	0	0	0	0	0
AT1G26620.1	9.08408	6.94793	7.0841	5.66361	7.33521	9.17821	7038-10-01	9.22238	3.87299	8.80624	7.74357	3372-10-01	6172-10-01	4.74976	10.998	4.91022	3.11292	4.93147	29.8154	25.1689	2334-11-01	13.2727	0.0400879	0.355591	0.510339	0.321453	0.0431127	0.042776	0	0.0369632	0	0.0295566
AT1G79740.1	16.9895	14.2082	10.959	9757-10-01	1.77982	1.39261	1.97981	2.16337	2.16073	25.8097	16.1763	16.489	19.2181	7704-11-01	14.6518	5.98029	3.32485	4.64353	8906-12-01	9.34808	9.51671	9.42973	0.0437271	0.0662306	0.0521554	0.0797167	0.0222939	0.0367853	0.0165959	0	0	0.0791998
AT1G55265.1	36.1225	31.2088	40.9032	42.078	37.3805	19.248	37.9956	30.2277	62.7861	6.46901	7242-12-01	16.164	20.8647	11.0901	24.9142	33.8551	14.645	33.9378	16.7307	18.7681	47.4172	58.3522	0.109763	0.170915	0.173104	0.161036	0	0.0428714	0	0.197163	0.198125	0.157656
AT1G55260.1	78.4679	146.4	199.526	183.933	61.5846	39.5337	78.9708	71.6534	139.761	0.967587	4.05888	4.06273	35.5577	8.33121	43.9554	127.258	76.5414	127.447	26.5882	16.6273	1309.05	1381.89	0.152601	1.09674	4781-01-01	1.08856	0.145063	0	0.260445	0.297452	0.149451	0.118924
AT1G22710.1	90.706	22.574	20.9139	18.2095	1931-10-01	7.97013	43.6935	47.842	107.451	1.03609	6757-01-01	1.79624	29.3598	0.264697	63.4361	3.72725	4236-12-01	20.1213	6.67785	6253-07-01	159.934	152.027	0.114155	0.245441	0.124724	0.218602	0.029484	0.0194096	0.102482	0.0633832	0.0636924	0.101365
AT1G08030.1	19.4812	25.2213	23.7417	25.4137	40.0897	50.9691	41.6127	41.7694	33.4904	20.1334	17.582	17.7615	17.7631	15.9393	18.8933	21.7018	17.3665	19.4264	8194-12-01	6817-11-01	12.0547	13.9392	37.7971	34.4548	39.5216	33.6474	18.3487	16.5164	14.2698	42.8362	42.164	44.8739
AT1G66470.1	0	0	0	0	0	0	0	0	0	0	0	0	0	0	0	0	0	0	0	0	0	0	0	0	0	0	0	0	0	0	0	0
AT1G03960.1	9066-12-01	7.27564	7.14419	5.86896	2.04294	3.08904	3.01543	2.85738	3.25516	8.27244	9.06301	9.00219	4659-12-01	6278-11-01	11.482	4.99541	3.60549	4.54843	5.90173	4.66705	5.33164	3.24507	2.00834	2.79665	3.38879	2.63902	1.0306	1.11149	1.28159	2.39014	2.70972	1.61717
AT1G70895.1	8.37623	0	0.743413	1.02949	0	0	0	0.158042	1.19886	8.54498	7.13938	7.67891	2561-10-01	5.15972	8609-09-01	2.74714	2.51978	3.87933	2.51122	3.65784	3.78252	9373-05-01	0	0	0.116552	0	0	0	0	0	0	0
AT1G29010.1	1.05805	34.7359	30.3711	27.2321	0.1152	0.176022	0.0566791	0	0.0817921	0.0559365	0.190368	0.204408	0.188928	0	1.63483	7.45522	10.219	7.1125	1.68703	1.03028	0	0	0.0267048	0.680607	0.296299	0.312155	0.116054	0.302491	0.0866274	0.221173	0	0.176855
AT1G72200.1	0.775178	4.40714	4.80094	5.76197	0.0843743	0	0.0415128	0	0.231523	1.12932	1.30675	1.82218	0.276835	0.104719	0	1.798	0.962506	1.85191	0.501967	0.459321	0.469758	0.795261	0.0187072	0.0569361	0	0	0.0524571	0.0129043	0.0293253	0.0404979	0.162782	0
AT1G12340.1	0.867962	0	0	1.28599	0	0	0	0	0	1.1168	0.865867	1.37088	0	42.7705	0.916583	0.104274	0	0.105476	0.455719	0.411831	0	0	0	0	0	0	0	0	0	0	0	0.690738
AT1G72755.1	0	0	0	0	0	0	0	0	0	0	0	0	0	0	0	0	0	0	0	0	0	0	0	0	0	0	0	0	0	0	0	0
AT1G62770.1	3.45686	0.825365	0.329676	1.36962	0.347634	0.619705	1.79591	1.26155	2.18142	0.187325	0.327925	0.176359	0.284891	0.0851866	1.64348	0.957545	0.885204	1.37157	0.238636	0.405529	47.4835	64.42	0	0.363623	0.243831	0.226055	0	0	0	0	0	0
AT1G02380.1	6.28218	3.61018	2.01882	5.59139	0.608225	0.77446	13.4663	4653-11-01	2675-07-01	3.70019	8.0521	7.04119	8.47551	3.99382	11.025	4577-11-01	8443-03-01	5.457	5.49735	5.14401	1.41097	2.20097	2.60936	0.879746	0.707481	0.490829	0.847165	0.601561	0.485788	1.38669	0.880077	1.75078
AT1G80260.1	16.8604	8.41822	8.99173	7.71232	2.35945	1.80656	2.66806	2.34715	5.63838	25.2087	17.2821	20.0664	17.4914	21.4547	16.0874	7.188	4.88154	7.23922	10.929	8.99403	9.47836	8.78631	2.69336	7.07913	5.93453	5.77838	4.90316	5.01149	6.03692	3.96852	4.71441	9334-04-01
AT1G26720.1	8.81136	32.934	59.9052	51.5683	0.106703	0.108693	0	0	0	0.124193	5.07715	6.17656	43.0056	0	49.7527	429.266	72.8794	89.9915	463.801	287.173	0.15842	0	0	0.120245	0	0	0	0	0	0	0	0
AT1G73330.1	0	0	0	0	0	0	0	0	0.0320238	0	0	0	0	0	0	0	0	0	0.0774916	0	0	0.0569999	0	0	0	0	0	0	0	0	0	0
AT1G55080.1	25.4784	25.6644	25.0744	21.0008	10.0388	8.93718	2312-10-01	9.02086	5.42697	25.5899	16.7931	18.5832	24.9555	31.1103	31.9221	13.1884	8.47778	4342-11-01	39.7996	24.3188	3266-10-01	9.61156	3.60782	2.24761	2.33299	1.57279	0.961505	0.807127	0.679934	3.45654	2.92164	3.1519
AT1G63170.1	16.0659	25.7639	21.9425	30.8575	30.7159	32.9787	24.4005	23.0346	14.4339	37.6977	28.5042	31.7861	21.1847	33.0293	22.6316	18.2631	13.3592	17.9699	40.1387	38.3246	23.2343	25.4792	14.5848	13.2901	6086-12-01	2026-11-01	4.20768	4.35792	3.30547	5692-12-01	9384-11-01	13.3549
AT1G09450.1	8.86389	1.06718	1.59849	1.32817	0.0842779	0.0286165	0.0829308	0	0.0841213	5.35883	7.48797	8.02395	18.3477	20.7158	9673-11-01	0.586101	0.393497	0.21251	5.81103	4.98122	0.709045	0.794353	0.0119801	0.0363138	0.028572	0.0961089	0	0.00808913	0.0182651	0.0269677	0	0
AT1G09180.1	3.95283	14.0235	18.9047	14.5442	9.59809	5.64063	7.53757	5.20977	4.26764	3.04509	3.21311	5.76441	4.53745	2.49793	3.19925	9365-11-01	6.01483	6.31977	9.29172	13.7804	0.82212	1.05626	1.95397	2.36304	3.19742	2.51376	5128-01-01	1.23261	2.52311	1.68328	2.31467	2.83366
AT1G55550.1	1.72685	1.10744	1.32704	1.12304	0	0.0395951	0.0191244	0	0.0952405	2.12334	2.20347	2.30088	1.65872	1.53464	1.77882	0.31305	0.265852	0.380518	1.97452	1.54168	0.750227	0.40562	0.0242926	0.0081626	0.0322137	0.0118059	0.021778	0.0378116	0.0202557	0	0.0374957	0
AT1G17860.1	8.05229	2.15478	1.03282	1.43027	0.453784	0	0.446531	0.805083	2086-10-01	2.97723	4577-10-01	5043-10-01	14.8742	6.41804	14.301	1.10985	0.601863	1.30464	0.913743	0.846972	6.93936	6.23234	0.186535	0.144417	0.184072	0.478224	0.0736669	0.247408	0.0552075	0.0871227	0.175095	0.278661
AT1G13520.1	0	0	0	0	0	0	0.0868232	0.0711545	0.121571	0.122931	0.550947	0.591055	0.289486	0	0	0	0.0140578	0.12296	0.080758	0.0686186	0.0654993	0	0	0	0	0	0	0	0	0	0	0
AT1G17640.1	6.67259	5.94403	4.22085	4.38382	0.417259	0.330587	1.00366	0.37388	1.26789	14.0976	4182-12-01	2866-11-01	7.75725	8.33041	9.65198	3.79011	1.76954	3.20711	10.0569	9.44654	5.50663	3.90162	0.020804	0	0.0165082	0.0455647	0	0.0288959	0	0	0	0
AT1G16110.1	1.68326	0.248488	0.198507	0.137448	0	0	0.102987	0.147702	0.537534	0.413479	1.10307	1.54866	1.63165	0.84068	2.06418	0.124395	0.1268	0.243269	1.26925	1.01742	0.369043	0.176154	0.0110999	0	0	0	0	0	0	0	0	0
AT1G67690.1	5.49577	4.59535	4.56642	3.96779	0.731716	0.168308	0.348397	0.190349	0.318939	8.14243	6.15039	6.69789	6.12045	4184-10-01	9591-05-01	8328-01-01	1.17845	1.31836	9473-04-01	4.00171	2.90865	2.76504	0.0198889	0.110391	0.118637	0.137767	0.0202027	0.0800636	0.0601472	0	0	0
AT1G63520.1	1.46951	0.759357	0.606621	1.00807	0	0.0325797	0	0	0.0214602	0.0285868	0.0951089	0.0509717	0.734719	0.0511093	0.807325	0.323426	0.236282	0.172545	0.322008	0.124366	0.68853	0.215325	0	0	0	0	0.0284286	0	0	0	0	0.0491008
AT1G12120.1	48.3244	26.6376	30.4566	31.6787	15.8124	18.4287	12.0406	12.1296	8289-11-01	28.6027	29.9185	29.8125	44.5252	19.7581	51.3272	22.2779	15.4258	21.2635	31.0954	28.1663	28.2653	28.8445	1957-10-01	9854-10-01	2406-12-01	9.13988	6.98604	6.47732	2.73161	12.1165	12.852	13.3487
AT1G29440.1	6.31276	0	1.97981	1.37083	0	0.132747	0.271277	0.715795	4.99178	0	0	0	4.82385	0	3.88059	0.159152	0.493565	0.866616	0.830951	0.218781	9579-05-01	6.32489	0	0.0809972	0.091202	0	0	0	0.212739	0	0	0
AT1G23390.1	18.83	17.2716	20.8607	9.09867	2.42487	2.24955	18.2367	16.7963	6.14904	33.5353	24.3877	23.4875	5077-11-01	6.00662	20.4893	14.9523	9808-12-01	18.0024	52.7113	41.6898	24.1403	19.8235	0.288928	0.68418	0.580999	0.239018	0.216532	0.41263	0.151326	0.124702	0.16708	0.132952
AT1G59850.1	6.45126	2.41967	1.93298	2.31991	0.271769	0.415256	0.133712	0.0821864	0.583737	2.13867	2.90167	3.05604	6.68875	1.09303	6.00228	1.08178	0.73609	0.736963	1.24372	1.37379	1.26091	1.89828	0.220832	0.566194	0.514675	0.418877	0.172686	0.120325	0.0378322	0.0652217	0	0.0521526
AT1G55880.1	17.2064	4.41438	9064-04-01	3.82189	1.65719	2.18217	1.94888	1.66237	1.46389	14.2834	3737-11-01	13.5981	17.7713	9.37332	16.8315	4.39283	3.0838	3.95909	5042-12-01	6305-11-01	7.41118	6.1499	0.624195	0.723337	0.438974	0.325389	0.323922	0.404833	0.167129	1.08642	0.54586	1.11693
AT1G29990.1	62.1605	45.8937	60.1925	49.2555	11.396	7.05326	8.65877	9351-10-01	12.0926	156.156	145.951	147.634	80.7667	236.429	73.1134	47.8988	32.5092	40.8103	109.586	97.3761	104.407	98.2825	0.266607	0.475231	0.140516	0.990761	0	0.239832	0	0	0	0
AT1G03380.1	9.05059	11.386	8.89811	6.57187	3.80525	2833-04-01	7.28367	6.61378	5.98568	14.44	3142-11-01	8279-11-01	9.98176	3.20228	8.77453	6568-04-01	2.60513	5.28665	10.0351	8.86443	6.60406	8.30555	0.504005	0.377208	0.383894	0.320137	0.173678	0.201164	0.0753735	0.116759	0.167612	0.0533501
AT1G73760.1	29.8403	17.4907	2584-10-01	11.0219	9571-10-01	6838-11-01	29.5012	24.2524	19.7513	18.8181	20.2981	20.5963	24.4747	30.2509	24.4141	13.1374	7.45316	15.1789	42.8035	47.7189	29.6626	29.0362	0	0.148895	0.199369	0.198723	0.0444328	0	0	0	0	0
AT1G09230.1	21.3035	5.65698	7.14315	6.25818	1.1529	1.64415	3.55466	2.94416	2879-02-01	14.3009	7861-10-01	11.315	20.9325	15.3794	20.4896	5.08168	3.33703	5.58966	9.53213	8.24871	5.81971	7.14084	0.0843102	0.239227	0.080348	0.159961	0.0704026	0.057815	0	0.036891	0	0.0589977
AT1G09980.1	15.5179	15.8358	17.3155	18.2852	8.08721	8.40788	7.56824	6.55077	6.37194	14.7833	6205-12-01	14.6307	16.2149	15.0568	16.6426	8.42728	5.25125	8.1186	13.4877	6224-11-01	14.9003	15.0214	3.80055	4.28081	4.771	7875-03-01	1.40411	1.44485	1.0711	3.54154	3.01594	3.23187
AT1G54130.1	23.5492	82.5703	73.0741	67.3397	35.8791	29.864	71.9717	64.445	35.2294	17.7722	25.489	25.6799	21.7685	2482-11-01	20.0423	29.8245	13.6393	23.7463	15.5724	16.6761	28.8786	33.3536	4.08573	9.53061	2871-11-01	7.71382	1.38299	1.36366	1.98907	6.1191	6516-05-01	6.79977
AT1G58100.1	29.5555	13.5261	13.5472	13.4003	3.40123	3.42135	6.56821	5.45144	6.39185	17.011	4616-12-01	13.9329	39.6161	17.7147	34.8708	8.18145	4.76017	8.04217	17.9779	16.0029	17.7687	20.4083	0	0.172314	0.0599192	0.04132	0.0132372	0	0.0592021	0	0.0820239	0.0652697
AT1G75420.1	14.6717	2698-12-01	2542-11-01	8.85071	0.952305	0.746203	0.612708	0.620284	1.76247	11.0945	5929-11-01	5268-10-01	5279-12-01	14.5379	5481-11-01	4.80069	4.07807	5.43503	6.01857	5.75019	16.2617	17.2144	0	0.145763	0.0508059	0.0933398	0	0	0	0.0351605	0	0
AT1G58450.1	0	0	0	0	0	0	0	0	0	0	0	0	0	0	0	0	0	0	0	0	0	0	0	0	0	0	0	0	0	0	0	0
AT1G54680.4	7.88711	2.27604	2.72736	1.88844	0.59915	0.732388	6508-01-01	1.44952	1.77473	3.87046	4.70082	6.76641	7.07445	2.74764	7.74656	1.29259	1.38058	3.02553	1.86452	1.81722	3.46923	3.348	0	0.171213	0.0221606	0.0204367	0	0	0	0	0	0
AT1G76510.3	21.2385	18.7449	15.1048	17.311	5.66391	5.73457	4.01959	3.57101	4.59508	34.6463	27.0952	27.6664	30.8648	25.5441	27.726	6539-10-01	6.97741	9.17754	26.0459	22.8515	7.59366	8.48145	1.89114	1.92923	5735-01-01	1.34711	1.67584	1.72506	0.582045	0.856758	0.860936	0.948574
AT1G29195.1	13.2702	4.38233	5.25131	4.36326	6.27567	7263-02-01	8977-10-01	7.14482	14.83	5.98867	6.0692	5.95656	6.04994	0.185032	7611-10-01	5.42566	5453-04-01	2571-11-01	2.19622	0.717728	37.0639	42.7476	0	0.0492299	0.263317	0.0349133	0	0.0362534	0	0	0	0
AT1G29660.1	16.9925	0.223306	0.178391	0.247038	0.235135	0.047904	0.0925505	0.417165	0.0652133	0.485042	0.891607	0.637819	2.93136	1.34567	8.45522	0.281355	0.332479	0.330311	0.172171	0.29258	0.13964	0.253284	0.042285	0.128886	0.117429	0.200668	0	0	0	0.180576	0.0907282	0
AT1G53300.1	19.9854	12.869	20.2882	18.6463	6.78734	7.76899	9093-12-01	9.82529	3.86823	19.3269	20.3656	19.8543	25.1904	33.0291	24.2197	7.32346	4.24585	6.166	20.2174	18.484	32.9729	36.3463	0.0202296	0.13271	0.16893	0.18438	0	0	0	0	0	0
AT1G11690.1	0	0	0.268484	0	0	0	0	0	0.0518018	0	0	0	0	0	0	0	0.0244426	0	0	0	0	0.285902	0.0341436	0.0349661	0	0	0.0765509	0	0	0	0	0.108658
AT1G78830.1	6046-11-01	6.72932	7.45189	9.33554	1.96827	1.09801	2903-10-01	4.83029	16.0221	14.0315	18.8571	20.4626	14.2437	6.09831	13.9732	7.41125	5.38371	4979-12-01	6913-11-01	6242-11-01	6.72659	7.02116	0.0652466	0.132195	0.310937	0.083316	0.0113259	0	0.118141	0.0716005	0	0
AT1G03030.1	19.5055	20.4415	25.0392	24.7246	6.0842	3.62505	5.36566	4.39734	6.61932	18.1591	20.9436	22.7954	23.3451	15.7473	19.7304	14.7122	6906-10-01	3409-12-01	17.8619	15.0877	20.5801	20.1716	0.106382	0.216888	0.189702	0.136007	0.0385089	0.0188215	0	0.0550998	0.221474	0.0881179
AT1G13830.2	1.79491	3563-08-01	14.6226	9.68458	1.42459	0.170724	0	0	1.51825	0	0.623404	0.335371	1.09887	0	2.37718	9.26858	6811-03-01	2637-10-01	0.766995	0.325851	0.24883	0.225669	0	0	0	0	0	0	0	0.0804438	0	0
AT1G27090.1	95.0547	47.7162	53.7964	47.0403	8.02279	5026-08-01	15.5897	13.6259	8.32229	118.344	93.6198	97.1326	105.296	83.6643	96.3811	40.8881	30.4375	40.6314	134.289	138.052	87.8606	100.715	0.0357665	0.344541	0.283985	0.300183	0.0374858	0.098427	0.0279372	0.0777933	0.0781727	0
AT1G65920.1	7.09994	2792-02-01	2.69975	3.04309	0.182063	0.118019	0.130293	0.0934322	0.564357	3.59971	2.92402	3.25526	7.38935	3.90975	7.10462	0.98808	0.64465	0.71483	3.87812	3.51399	6.30304	7.87809	0	0.0275734	0.0381254	0.00498809	0	0	0	0	0	0
AT1G30630.1	124.101	184.893	192.217	187.108	40.8931	19.6204	20.7612	15.055	17.022	106.44	114.929	116.217	139.762	120.444	134.938	67.5089	44.1666	52.3903	121.344	116.977	210.252	215.739	0.276128	1.29562	0.918946	1.47279	0.160606	0.176465	0	0.398245	0.457357	0.545906
AT1G54350.1	16.6555	4004-12-01	9775-11-01	4735-11-01	1.63809	1.30589	1.42502	0.689224	3.38879	14.2136	13.5069	12.528	16.3637	9.33907	17.6062	5.42036	3.64287	4312-05-01	12.0379	9.89605	9.41093	13.0901	0.330189	0.242345	0.358099	0.386666	0.182988	0.15443	0.0554884	0.227898	0.183208	0.291571
AT1G71380.1	1.39306	0.664519	1.06172	2865-01-01	3.42862	5.48831	3.71808	4.20386	5.02077	1.32574	1.00012	1.52368	0.918455	5.67608	1.21421	1.62966	0.879719	1.04643	2.946	2.20387	0.0519429	0	5.47363	3.30939	4.20356	2.67341	4.81398	4.66716	1.94182	7.65738	7.82972	6.66011
AT1G73150.1	8.56404	1.92174	3.48909	2.51251	0.919787	0.899463	0.687864	0.712077	1.39685	6.67667	7.80552	9.14638	7.84728	7.52975	8.47352	2.95385	1.40053	2.86495	9.93393	8.61236	4.26064	3.64113	0.0160696	0.0651071	0.0382923	0.0586265	0	0	0.0498304	0	0	0
AT1G50450.1	13.7508	4.52817	4.67245	5.21814	0.596004	0.242848	1.25115	2817-01-01	2.11469	13.974	13.0995	13.5258	15.2538	8003-11-01	15.2927	3.25434	2.32541	3.97589	9.49184	8.03415	8.90774	5027-11-01	0	0.0532166	0	0	0	0.0721406	0	0	0	0
AT1G70380.1	0.138833	0	0	0	0	0	0.0892238	0.036561	0.0313173	0	0.284518	0.0763146	0	0	0	0.0207558	0	0.0845222	0.0414955	0	0	0	0	0	0	0	0	0	0	0	0	0
AT1G23970.2	14.2798	28.2067	31.1607	29.8836	18.1468	15.4878	9.99657	8.41459	7.23029	7136-11-01	9.14567	4093-11-01	16.4786	3.94435	5813-10-01	14.1413	9.20618	2614-12-01	29.951	28.523	12.604	13.0864	5.13506	3.67549	4.65323	4.19163	1.91116	2.56507	1.75455	6.61268	6.07564	5.83036
AT1G78150.3	106.448	38.4335	52.3249	41.6198	17.4987	14.4575	15.5364	8939-10-01	6596-11-01	107.996	105.595	104.622	117.411	62.3602	106.595	39.9295	26.9428	45.2868	77.8896	69.0627	162.861	185.463	0.105518	0.40331	0.606326	0.790124	0.0763239	0.335797	0.170903	0.0547167	0.109967	0.17501
AT1G31540.2	2.55596	0.714439	1.08581	1.42847	0.0858718	0.116631	0.380246	0.150041	7348-01-01	0.15764	0.995111	0.83102	2.45165	0.205074	3.21655	0.496249	0.142723	0.387205	0.392982	0.233737	0.454482	0.370364	0.011766	0.0177671	0.0140488	0.0257248	0.00784408	0	0	0	0	0
AT1G69920.1	0	0	0	0	0	0	0	0	0.125099	0.0693124	0.119255	0.128182	1.57703	0.626322	0.433219	0	0	0	0.377284	0.267143	0	0	0	0	0	0	0	0	0	0	0	0
AT1G11475.1	181.286	40.5615	54.7499	38.683	4.71284	3005-03-01	9.275	16.39	24.0014	674.278	480.906	522.529	194.225	996.76	183.967	105.997	82.6304	110.555	146.66	171.116	97.74	75.9508	0.572313	2.15371	3.99402	4.48738	1.56243	6264-03-01	1.69581	1.13103	0.568273	1.35659
AT1G11470.1	0.372277	0	1.38562	1.91883	0	0	0	0	0	1.20724	0.809279	0.290355	0	0	0	0.720899	0.646576	0.429043	1.11442	0.189381	0	0	0	0	0	0	0	0.172207	0	0	0	0
AT1G74860.1	8.74609	17.8119	19.2418	21.4962	13.0009	13.1565	8.59862	7.04686	4734-05-01	9.92945	11.1108	4994-10-01	8.81091	8.90147	7.93354	7857-11-01	7.01909	9.229	9.28542	9.0499	3.35414	2.61147	5.07195	5.74152	5.36331	5.52542	1.83246	1.80281	1.34613	4.29649	4.68752	4.38444
AT1G74710.2	3.72584	1.54008	1.23031	1.27781	0.135138	0.110127	0.345742	0.21796	0.197387	5.37677	3.90267	4.01276	6.91906	3.35605	3.75266	0.76121	0.500551	0.323815	3.56223	3.0688	2.10668	1.45569	0.137911	0.0116087	0.0730995	0.117337	0.023489	0.0464887	0	0.181617	0.0521438	0.0414929
AT1G27890.1	0.175113	0.814808	1.01408	1.00762	0.172774	0.0944776	0	0.0922527	0.101434	0.332826	0.18871	0.10133	0.187611	0.267941	0.180382	0.10873	0.170502	0.165347	0.247946	0.522181	0.0424603	0	0.026487	0.242988	0.0209926	0.0580504	0.0958365	0.318547	0	0.0736613	0.110351	0.0878105
AT1G64570.1	7.51397	14.2527	6909-11-01	13.8669	5.14548	6.10136	5.37968	8951-04-01	4255-05-01	2811-10-01	8.04148	8.98686	8.27022	6.26738	6.00596	5.90727	2.85421	5986-04-01	9.56623	7.73226	5.81906	6.81103	2.92876	1.68122	1.92034	1.31345	0.720598	0.694492	0.318313	1.49212	1.21503	1.68684
AT1G30490.1	25.5518	27.5353	27.9481	25.326	0.953222	1.01146	1.60239	1.21117	6.04548	27.1616	20.8031	21.284	34.3162	44.2719	27.5771	15.0608	7.83953	13.7098	27.0586	23.7224	6.08843	6.58683	0.00828339	0.0835087	0.19112	0.265696	0	0	0.0248832	0	0	0.0304873
AT1G10875.1	0	0	0	0	0	0	0	0	0	0	0	0.202661	0	0	0	0	0	0.0275579	0	0	0	0	0	0.0269987	0	0	0	0	0	0	0	0
AT1G65050.1	3.41887	0	0.424083	0	0	0	0	0	0	4.78287	1.1834	2.55035	1.46515	33.828	4087-01-01	1.08723	0.265112	0.127188	3.99064	3.73855	0	0.0752658	0	0	0	0.045264	0	0	0	0	0	0
AT1G10870.2	5625-11-01	21.7898	20.254	19.4872	2.31584	1.87849	0.991711	0.916494	1.66726	5266-12-01	10.0735	6426-11-01	11.332	9369-10-01	6246-10-01	6.25299	4.32764	4.90465	5215-12-01	9.62209	17.1277	17.9155	0.071856	0.425773	0.300095	0.307773	0.0848378	0.0300408	0	0.0411687	0.165478	0.0329194
AT1G06460.1	82.6455	11.549	4.84367	8.30464	6.62761	7.12283	21.4796	17.3091	22.7003	15.3413	20.0741	20.026	30.5119	4911-10-01	59.2476	9.23807	15.2294	13.1418	27.4922	21.5627	98.7146	81.7485	5.46425	3.86289	4.0133	3.84726	8797-04-01	7.35626	2.32557	2.15965	2.58076	2.70704
AT1G70160.1	47.1905	56.8993	49.0077	44.792	29.2622	25.6624	45.1304	36.1263	37.1159	49.7023	49.5727	56.0223	57.5542	41.9798	45.1456	38.7326	24.5686	48.117	80.9402	87.6371	46.9695	56.3401	8.26213	6.04642	5.73521	9192-04-01	6992-03-01	3.83362	1.84148	5.17782	5.23424	5.15678
AT1G07730.2	7189-06-01	2.70876	3.66202	4.14919	0.745971	0.670485	2.59075	2.26476	2.74951	3.66541	3.42167	3.81752	4.89495	2.81228	5.95213	1.71993	1.27154	1.62963	2.65075	2.28642	1.95446	3294-01-01	1.11445	0.297685	0.186223	0.156991	0.770166	0.960171	0.205053	0.716101	0.677264	0.606292
AT1G61330.1	0	0	0	0	0	0	0	0	0	0.0345963	0	0	0	0	0	0.0170036	0	0	0.278132	0.679431	0	0	0	0	0	0	0	0	0	0	0	0
AT1G53890.3	0.336727	0	0	0	0	0	0	0	0.0689041	0	0	0.28485	0	0	1.39631	0	0	0	0	0	0	0	0	0	0	0	0.0375192	0	0	0	0	0
AT1G79090.1	29.263	25.8308	26.0739	24.3671	15.0122	14.5834	12.49	12.0553	7.55487	23.5871	17.2279	17.0679	30.8671	20.7682	24.1548	8026-10-01	6.88371	9.00995	27.635	25.7438	26.7647	27.1408	3.96171	4.72494	5.17315	4.25197	1.61223	1.48659	0.721629	2.83364	2.64407	3.26927
AT1G34440.1	0	1.64879	3.51241	3.04002	1.73613	1943-02-01	2.27783	1.02672	6028-02-01	0.139825	0	0	0	4.50673	0.364575	4.69885	6.44405	5.46681	0	0	0	0	2.65021	8.11072	7.48774	8.46175	7.24133	6.34491	7.04558	2.77768	3.12617	2.66531
AT1G24270.1	0	0	0	0	0	0.0876006	0.253867	0.208052	0.0978985	0.0923647	0.323116	0.695208	0	0.083977	0	0.0899668	0.124755	0.22556	0.157422	0	0.702228	1.04214	0	0	0	0	0	0	0	0	0	0
AT1G45616.1	0.0513354	0	0	0	0	0	0	0	0.0435442	0.0142982	0	0.0251732	0	0	0.0528802	0	0	0	0.0306693	0	0.0870609	0.0563981	0	0	0	0	0	0	0	0	0	0
AT1G41820.1	0	0	0	0	0	0	0	0	0	0	0	0	0	0	0	0	0	0	0	0	0	0	0	0	0	0	0	0	0	0	0	0
AT1G80865.1	0	0	0	0	0	0	0	0.115316	0	0	0	0	0	0.182159	0.450171	0.36316	0	0.269278	0	0.111206	0	0	0	0.0936846	0.277324	0.195443	0.0855848	0	0.129991	0	0	0
AT1G80860.1	69.4834	39.8026	41.4194	44.0326	3674-10-01	6.85328	5.42645	5.33659	5.82513	53.407	56.1337	51.7019	63.9629	47.0232	63.2355	29.0599	19.6462	20.669	76.4173	64.33	59.2768	58.2888	1.75334	2.14291	1.57262	2.17629	2.09189	1.97844	1.30426	1.48226	3.19176	4.23302
AT1G20950.1	23.5326	21.459	23.6171	21.1498	0.520386	0.474292	0.700725	0.331308	0.627831	20.1532	19.0815	19.3748	29.3043	59.0586	27.0096	5.45563	2.66359	5.31893	45.5467	55.6362	43.9749	34.4855	0	0.105988	0.213171	0.238047	0	0	0	0	0	0
AT1G18720.1	123.67	299.732	316.105	302.222	154.02	127.371	254.036	222.061	142.442	79.3413	104.851	109.495	110.226	61.7231	116.008	277.008	154.103	277.664	208.19	205.052	478.919	554.593	3.26359	5.06552	7775-04-01	4.23721	2.94814	2.57686	2.20791	6.27406	4.47962	4.88484
AT1G47610.1	5.83345	60.5402	52.8104	36.9512	0.928117	0.547352	0	0	0.10202	4.37723	13.8426	14.0212	3.36528	1.32411	6223-04-01	14.4244	6.72314	8854-09-01	14.9777	15.8414	0.398882	0.493301	0	0	0	0.0644788	0	0	0	0	0	0
AT1G52160.1	8.50068	1.69131	2.27557	1.18172	0.224955	0.171863	0.424272	0.498882	0.201812	4.49007	4.84933	4.28519	8.92279	7.61427	7.15901	1.23717	0.662139	1.01773	2728-11-01	6571-10-01	2.40748	1.91836	0	0.03143	0.0744413	0.0852469	0	0	0	0	0	0
AT1G10250.1	0	0	0	0	0.328987	0	0	0	0	0	0	0	0	0	0	0	0	0	0.586461	0	0	0	0	0	0	0	0	0	0	0	0	0
AT1G01950.3	8.26455	5.62527	7.19009	6.51032	0.656113	0.631218	0.789097	0.396833	3.27246	9.57626	9.33375	10.0781	9.87148	9.75629	9.60616	2.54828	1.53956	2.22923	7.1896	5.38602	6.75117	8.92035	0.00756919	0.0991585	0.0843225	0.0827616	0.00507892	0	0	0.0524867	0	0
AT1G08460.1	19.4366	23.4655	22.7012	31.4369	25.9779	28.4482	29.8454	27.0917	26.4474	38.6409	24.3263	28.3127	31.8307	5441-10-01	19.5924	21.4615	16.5275	22.9055	19.9593	18.5457	15.0775	15.7191	27.5461	15.9637	19.0917	16.2295	2928-12-01	4898-11-01	7.75687	25.8081	24.5782	21.9939
AT1G24010.1	1966-01-01	0	0.989903	2.74167	0	0	0	0	0	0	0	0.324135	0.854674	0	2.05435	0.0795761	0.164522	0.0787833	0.119423	0	0.193718	0	0	0	0	0.113214	0	0	0	0	0	0
AT1G08465.1	64.2343	32.3132	26.1825	25.5338	15.0681	9.50657	14.4446	6218-12-01	22.2209	34.2168	30.0209	35.6347	63.084	30.1552	64.3292	18.551	11.1584	20.2817	22.5113	23.0588	31.4642	28.9282	0	0	0.201242	0.224371	0	0	0.0308501	0	0	0
AT1G80740.1	0.259059	0	0.160375	0.22209	0	0	0	0	0	0.0548341	0.0602996	0	0.0693872	0.0162953	0.200141	0.585278	0.265237	0.15704	0.445002	0.115077	0.0313845	0	0.00884745	0.0356902	0	0	0	0	0	0	0	0
AT1G61840.1	0	0	0.155757	0	0	0	0	0	0.00672249	0.141754	0.0584295	0.156453	0.0673898	0	0	0.0523781	0.0306159	0.00895759	0.169117	0.143695	0	0.0414653	0	0	0.0068249	0	0	0	0	0	0	0
AT1G02970.1	2.79783	1.60645	1.41167	1.42174	0.473633	0.448004	0.0998705	0.381954	1.10533	2.98047	4.25615	6392-03-01	6.66117	8.97604	4.48315	0.88243	0.826975	0.687795	4.21119	4.84106	2.66209	2.50541	1.01124	0.622944	0.698672	0.630822	0.363941	0.469046	0.587359	0.811907	0.848502	0.467437
AT1G61590.1	1.59742	31.6264	28.9179	22.1307	0.0401225	0	0	0	0.0137	9642-10-01	9.79773	8957-11-01	9.08378	0	6.70854	20.6986	9.73178	17.127	35.1073	31.5775	0	0	0	0	0	0	0	0	0	0	0	0
AT1G63990.1	0.273138	0	0.507516	0.234272	0	0.0454284	0	0	0	1.41057	2556-01-01	1.34705	0.877899	0.372125	0.562714	0	0.0996139	0	0.285728	0.173413	0.16553	0.0900733	0	0	0	0	0	0	0	0	0	0
AT1G73120.1	0.534653	1.66248	0	0	0.700217	0	0	0	0.0841137	2.81202	4.89529	2.10894	0.572813	0.265471	0.550742	1.22118	0.50836	0.241939	0.480668	0	0	0	0	0	0	0	0	0	0	0	0	0
AT1G22940.1	9127-09-01	6.1468	5.52424	5.95005	0.776688	0.988965	2.03806	3749-02-01	1.68423	13.4082	9.10774	7955-10-01	12.107	8.07777	9.292	3.71783	2.39334	3.87393	9073-11-01	8.63252	10.186	8.67141	0.111702	0.0564991	0.177529	0.112041	0.105657	0.0758958	0.157383	0.0310661	0	0
AT1G75410.1	13.1321	13.7759	14.6734	8693-12-01	3.67476	4.17016	9.86476	7.79855	6.66531	6.28585	4257-12-01	13.216	9057-12-01	2.65508	14.646	8.69429	4.99454	5577-11-01	5.95974	3.78538	8.11197	9.15816	0.111224	0.070319	0.220964	0.11156	0.00956178	0.0661121	0.0356069	0	0	0.346408
AT1G66640.1	0	0	0	0.214977	0.0409236	0	0	0	0	0.11287	0	0.0676299	0	0	0	0.260242	0.121478	0.0626692	0.139327	0.156691	0	0	0	0	0	0	0	0	0	0	0	0
AT1G33140.1	960.479	250.01	273.684	233.317	38.9015	20.6861	48.2005	41.3195	34.9678	734.179	625.26	639.551	1077.53	1029.8	912.289	190.751	171.197	198.794	462.616	597.976	516.312	393.375	4542-10-01	15.0675	18.3869	14.8308	8.1868	8.89239	7.60951	9.17821	5171-10-01	9.09046
AT1G66310.1	0	0	0	0	0	0	0	0	0	0.0701023	0	0.188583	0.126099	0	0	0.0516781	0	0	0.773826	0.687393	0	0	0	0	0.080348	0.0123047	0	0	0	0	0.154289	0
AT1G72830.2	24.8204	2.62985	3.81979	4.49625	0.55383	0.923169	2.42763	2.67976	26.0774	18.1835	20.5691	22.4235	30.2256	14.6216	22.8676	1.17064	2.22206	2116-04-01	3.96309	3.21075	3.28904	4.30486	0	0.0464864	0.0362527	0.116818	0.0325842	0	0	0	0	0
AT1G60420.1	29.1011	34.0404	31.6153	25.5647	15.4448	3692-11-01	27.0408	24.1114	3021-12-01	36.6106	43.2801	42.4779	30.0305	25.185	22.8044	16.339	8774-12-01	23.4443	36.9409	37.7336	37.684	45.3396	0.436194	0.793543	0.743002	0.818071	0.332391	0.311828	0.406151	0.335691	0.449771	0.626326
AT1G19230.2	0.268183	0.166248	0.265618	0.275874	0.0350108	0	0	0.0282339	0.0284799	13.7899	6.52727	7.20075	2.12619	0.13337	0.828757	1.70465	0.124285	0.0757884	15.3974	4418-10-01	0.0389849	0.106068	0	0	0	0.0105784	0	0.00482792	0	0	0	0
AT1G08600.2	16.0659	16.384	17.8055	18.3606	21.8897	40.2253	8.73056	6.88397	26.4448	7631-12-01	4905-11-01	7946-12-01	18.0585	13.2848	16.4079	14.2007	3663-11-01	9974-12-01	29.3657	21.3882	8.22459	8605-10-01	5561-11-01	2.28809	2.97135	1.86386	6.32945	6.17247	1.21675	1.31198	0.994187	1.54783
AT1G15757.1	0	0	0	0	0	0.987341	0	0.97706	1.68231	0	0	0	0	0	0	0.398825	0.985941	1.00578	0.221786	0	0	0	1.43031	4.67797	3.78928	2.95928	1.81153	1.81101	1.37849	3.95443	2.80498	2.60403
AT1G15200.3	61.1925	38.5302	39.5355	35.805	5.12098	5.36342	5.42947	5.20578	7.40888	84.7203	66.0439	72.9132	62.3649	107.952	58.1414	29.5003	19.977	22.1598	56.4103	38.8158	25.7003	23.3567	0.597345	0.350217	0.387098	0.263798	0.315786	0.429616	0.381285	0.207715	0.34788	0.276822
AT1G15750.1	47.6905	39.3027	47.2085	47.7286	16.7781	17.6509	15.1996	12.957	16.2075	51.0871	43.2452	47.9447	54.7694	40.5269	48.0847	23.3295	13.9031	24.0572	40.4885	41.91	30.8215	38.283	3.31995	7.40343	8.53325	7.24997	1.53699	1.78376	1.10427	3.73364	3.99795	3.65514
AT1G19580.1	38.0796	38.38	36.6486	34.1661	7.83002	4.11667	3.72816	4.02288	5.51671	54.7432	49.4008	52.0292	51.5664	58.8444	45.7963	19.7935	6907-10-01	14.4521	38.3761	42.1835	35.719	33.1594	0.0892905	0.516785	0.212158	0.565555	0	0	0.195683	0	0	0.193882
AT1G18180.1	8.83837	41.6624	37.577	36.2774	31.3029	25.8899	20.5536	20.2223	17.4634	15.0116	13.8775	12.1023	12.0686	7.98892	9.81839	20.8088	17.2927	16.9622	29.2207	25.2245	11.1354	9.41298	21.8494	14.2403	14.2486	13.2662	8.01809	7.85917	6598-05-01	21.8442	22.1692	22.5943
AT1G14400.1	225.975	145.844	150.188	153.781	99.5329	102.048	126.628	117.264	121.318	352.827	305.705	335.287	246.427	231.855	247.512	167.562	111.152	166.597	139.958	137.344	197.364	232.928	44.1109	51.6059	58.0186	55.1465	43.8115	39.4005	35.623	34.3213	31.2481	27.6282
AT1G76770.1	1.75572	0.340493	0	0	4.80429	6.35475	6.06813	7.86434	8.12604	0	0.126195	0	0.235129	0	2.71282	2.71631	3594-02-01	1.94584	0.131261	0.0557652	0.372611	0.868958	7948-11-01	9092-03-01	3.73278	2.99338	6.05488	6.93625	3.49681	9.49917	3755-10-01	9.1369
AT1G14150.1	38.77	0.44576	4244-01-01	0.493134	0.375498	0	0.277122	0.302814	0.145265	2.28527	3.29304	3.73858	14.7688	2.36848	38.1617	0.958464	0.454287	0.757063	9.19355	7.73859	1.25436	1.45361	0	0.251858	0.153819	0.107111	0.271999	0.0372107	0	0	0	0
AT1G13755.1	0	0	0	0	0	0	0	0	0.145011	0.23235	0.411565	0.443531	0	0	0	0	0	0	0.144767	0	0	0	0	0	0	0	0.107931	0.194892	0	0.151834	0.30515	0
AT1G13750.1	1.34468	0.390817	0.208139	0.144117	0.0274346	0	0.431937	0.464608	0.319029	9.06727	6.17189	7.17164	3.60163	1.18744	1.38514	0.678382	0.391918	0.280295	1.58194	1.32281	0.631339	0.757275	0.0116785	0	0.0185698	0	0	0	0.035567	0	0	0.0421177
AT1G53480.1	51.9515	2.19117	1.75044	1.93923	0.461447	0.752083	0.0908141	0.520977	0.320073	5.58266	5.35518	6.533	70.7843	45.7029	53.8056	5.91891	2.15304	1.03684	7.26443	7.75146	2.53487	6.08904	0.0476577	0.0984599	0.376167	0.174567	0	0	0	0.0885938	0	0
AT1G53950.1	0	0	0	0	1.52923	1.0385	2.88417	2.87752	6.44794	0	0	0	0	0	0	0.230811	0.371157	0.457128	0.116639	0	0	0	5.70468	4.76369	4.14688	6618-03-01	6.37198	8.68482	2.58421	3983-10-01	5719-10-01	8.60816
AT1G19050.1	13.4195	3.67518	4.89327	2.25876	0	0.0876006	0.423111	0.0693508	0.717922	7.01972	9.85505	2543-10-01	20.8612	3369-11-01	14.0944	2.02425	1.62181	1.93981	4.95878	5.75161	1.65981	2.48956	0.0435145	0	0	0.0318587	0.0338867	0	0.203026	0	0	0
AT1G59620.1	1.71202	2.29952	1.55438	1.76117	0.204882	0.246648	0.60482	0.46563	2.07752	2.1099	3.89486	4.39658	2.38448	2.37836	2.46896	0.890077	0.602396	1.06748	3.34132	3.04185	7653-02-01	3.54869	0.00774362	0.0234125	0.0123232	0.0169341	0	0	0.00773716	0	0	0
AT1G22360.1	1.94127	0.1672	0	0	0.0704226	0.035868	0.138594	0.0851868	0.89216	0.381493	0.742345	0.568477	2.19537	0.312872	1.11094	0.343884	0.32813	0.303367	1.25689	5061-01-01	2.16952	3.95886	0	0	0	0.0223432	0	0	0	0	0	0
AT1G47870.1	18.3354	8.99952	13.5618	14.2551	56.082	91.6591	97.1045	93.7875	7.90485	13.3977	13.3906	16.0162	14.5564	19.6269	7726-12-01	20.8361	8093-11-01	21.2286	23.6152	23.5157	9036-10-01	2657-10-01	0.746784	0.738394	0.562388	0.754747	0.591683	0.687821	0.17041	0.124047	0.0831013	0.264508
AT1G03550.1	25.5038	63.4123	38.5742	46.3386	98.0741	62.4628	10.0666	9.63311	14.9335	19.4553	21.7049	23.8626	22.5022	9.33866	26.8507	44.3035	24.3408	36.0096	7182-11-01	9.33743	4.32006	5.81505	5.02446	8.87957	3716-10-01	8.09846	2.57934	2.14844	1.70672	5.11605	5.90919	4.79622
AT1G27700.1	10.1584	17.6911	18.5493	18.0423	42.6703	49.9297	23.1995	25.7259	22.164	13.3693	13.986	7039-11-01	8.78314	8.36662	9.72977	20.6779	19.8043	20.1117	7.03312	8.51115	6185-12-01	15.755	28.0657	27.6249	30.5762	27.0433	14.0415	13.3373	9.35454	28.3882	27.1789	23.6828
AT1G17980.1	16.2725	17.1864	14.0861	16.5437	3.19631	2.34617	3.97777	3.39259	8.27822	6428-10-01	13.1225	15.217	15.9682	9.00082	16.5396	6.05776	4.0209	6134-06-01	9601-11-01	5461-10-01	10.1539	13.3544	0.138586	0.219766	0.188953	0.37532	0.0603204	0.0265621	0.0997688	0.20305	0.136027	0.324727
AT1G01770.1	2407-11-01	13.8884	18.6597	13.9677	7.04617	8.04429	14.6258	7719-11-01	16.0143	16.0812	5375-11-01	7769-12-01	5995-09-01	6.59369	3204-10-01	2772-12-01	6.93411	12.563	3275-06-01	4.03227	5.64515	5.97895	0.463006	0.547464	0.538738	0.502354	0.161439	0.159782	0.120184	0.612591	0.615578	0.69394
AT1G32230.1	120.127	119.164	104.086	100.148	46.9036	56.9206	89.1858	76.3408	59.7549	81.3001	72.4289	78.1101	101.498	49.0866	98.7593	58.8218	37.0484	63.1141	65.1925	61.4835	74.3896	82.09	7.05457	6.32718	7.44181	6.03526	3.80226	6369-03-01	2.93659	7.24359	1932-07-01	6.97688
AT1G32540.1	9.64241	0	0	0	0.095515	0.194592	0.187976	0.231079	1.11299	18.0816	18.3797	20.5885	5.32183	1.16486	1.80592	5485-01-01	8231-01-01	0.103237	0.874225	0.965658	1.13447	3.21524	0	0.154702	0.117994	0.0365308	0.159819	0	0	0.0916903	0	0
AT1G67990.1	4.84131	9347-03-01	21.4315	13.85	0.376648	0.0767344	0	0	0	4.82412	37.3373	32.4514	60.7602	0.140937	60.3188	961.558	77.9365	124.174	3250.73	2222.47	0.726961	0.20286	0	0	0	0	0	0	0	0	0	0
AT1G56210.1	69.2659	4.46613	4.45977	5.92892	1.36378	1976-01-01	7483-03-01	3.75449	1.59773	20.5922	23.2561	25.8317	75.4439	18.7998	90.6341	3.98226	4129-04-01	6.93654	3633-11-01	8.00939	6374-12-01	20.4844	0.0211425	0.021481	0.134205	0.07718	0	0	0	0	0	0
AT1G62160.1	0	0	0	0	0	0	0	0.0646069	0.0899183	0.420986	0.586093	0.315142	0.262656	0	0	0	0	0.041289	0.293307	0.41749	0	0	0.0397838	0	0	0.116456	0	0	0	0.0769064	0	0
AT1G26150.1	101.524	16.3713	16.1606	16.6116	0.680757	0.514497	0.691485	0.708369	2.08434	73.3416	33.7112	37.2203	98.5346	3722-11-01	95.2923	6538-05-01	4.22123	5.73162	31.2545	19.5373	11.509	11.0587	0.0460562	0.0743318	0.109907	0.127598	0.0622001	0.0554932	0.0601769	0	0.0847336	0.0337129
AT1G63690.1	55.5225	60.5464	60.6973	51.2207	14.9071	8.69083	24.2327	19.8091	50.101	57.941	48.9288	52.3925	49.5369	34.5735	50.192	46.0403	28.4552	54.9828	64.3303	52.9347	183.623	205.308	0.497378	0.761286	0.961511	0.862888	0.286082	0.364745	0.364249	0.660007	0.783813	0.335844
AT1G03730.1	9111-10-01	5.13359	2526-10-01	7.95083	0.972993	0.770886	6.91485	4.44638	3126-11-01	13.9206	15.5356	19.3867	17.712	14.9805	17.7107	18.9253	5.10706	6.74634	59.3705	53.9772	7.78469	9.97147	0	0	0.0463747	0.215998	0	0	0	0.103781	0	0
AT1G17180.1	3.90349	2.27143	3.62911	1.67522	0.0797248	0	0.0784504	0.0642928	0.119197	0.920356	0.727695	1.09566	3.65933	0	3.26702	0.734843	0.396608	0.615594	0.218911	0.310007	20.1222	7885-10-01	0	0	0	0	0	0	0	0	0	0
AT1G66860.1	0.120233	0.186415	0	0.206227	0	0	0	0	0	0.107702	0.120166	0.193301	0	0	0	0	0.0616788	0.0899827	0	0	0.0291427	0.132151	0	0	0	0	0	0	0	0	0	0
AT1G48690.1	0	0	0	0	0	0	0.184748	0.454221	1.45265	0	0	0	0	0	0	0	0	0	0	0	0	0	0	0	0	0	0	0	0	0	0	0
AT1G51080.1	9.12079	0	0.922604	0	0	0	0.598318	0.343239	0.521846	1.85051	2.44558	2.62636	3758-08-01	4.30405	5457-10-01	0.380047	0.468285	0.473577	2.39304	2.17519	0.496507	0.859649	0.0569192	0	0	0.020796	0.0415293	0.0810607	0.0930227	0	0	0.0933461
AT1G16850.1	8.43737	3.98792	2.27557	0	9994-02-01	2.07763	7.55573	7.64347	35.4631	1.18052	15.0217	15.034	3.93025	1.08935	4.91245	5.08406	6.28612	8.54702	7.02792	5.50497	129.676	121.321	0	0	0.0535721	0	0	0.167662	0.224609	0	0	0
AT1G62340.1	0	0	0	0	0	0	0	0	0	0.0173052	0	0	0	0	0	0	0.00598087	0	0	0	0	0	0	0	0	0	0	0	0	0	0	0
AT1G67190.1	5.59798	18.7094	14.7921	16.4302	65.2755	70.7547	44.3669	43.3374	18.3418	5961-05-01	9386-06-01	6.83839	6.66392	6463-04-01	7.176	17.7241	18.3617	19.7174	6.0972	6.94969	8.11128	7.41097	29.5529	35.8959	35.4107	31.6457	8.32141	7.95884	2024-02-13	31.7793	34.873	31.429
AT1G77240.1	28.1631	7.64385	11.1559	7.96835	1.48592	2.08125	3.99051	4.51858	4.63221	17.5417	2025-11-01	2345-12-01	27.0238	16.4411	21.6847	6.39116	4.32332	5.67669	10.0585	9.12436	4.18243	5.33539	2.50134	1.43958	2.05143	1.65955	0.821611	1.04647	0.428299	1.99105	9709-01-01	1.75842
AT1G12805.1	0	0	0	1.44359	0.549611	0.279931	0.270413	0.443225	0.519619	6.91452	0	1.20922	8.07667	9.24253	0.862828	0.480832	1.0312	1.23186	0	0.213714	0.407998	0.370022	0	0	0	0	0	0	0	0	0	0
AT1G12800.1	22.8564	6371-12-01	14.9774	4904-12-01	1.37427	1.55545	2.46849	2.21652	2.46376	18.8433	22.957	20.5141	25.5618	16.1279	24.0949	5.40902	3.61695	6.13062	25.9154	23.1565	19.9339	21.4856	0.0182928	0.0461286	0.0654808	0.0400101	0.00617468	0.00612127	0.0321664	0	0	0.0334887
AT1G18980.1	0	0.499099	0.303903	0.42085	0.945966	0.897692	0.551836	0.193821	0.839237	0	0.146523	0	0	0	0	0.188122	0	0.41289	0.288606	0.0817412	0	0	0.477405	0.776906	0.723301	0.407597	0.457104	0.735958	0.706935	0.605391	0.463689	0.245984
AT1G44990.1	0	0	0	0	0	0	0	0	0	0	0	0	0	0	0	0	0.176526	0	0	0	0	0	0	0	0	0	0	0	0	0	0	0
AT1G49610.1	0.74126	1.1495	0.918291	1.27166	0.726234	0.986369	0.333492	1.13227	2.10457	0.410429	0.461635	0.33027	0.635333	0.0818973	0.305426	0.850376	0.99983	1.16067	0.398822	0.225915	0.0718816	0	1.87942	0.733037	1.14426	1.05314	0.977523	0.654834	0.50916	1.67317	1.40111	2.00685
AT1G17450.2	5.00059	5.32215	5.57611	5.65225	2.38509	2.13729	2.85871	2.46573	1.20111	5.34769	4.73275	4.90843	6.47664	5.28611	5.54777	2.87834	1.36646	1.95654	6.933	5.51434	4.06693	3.296	0.290785	0.555439	0.706317	0.6303	0.112922	0.133926	0.10183	0.266831	0.31138	0.231772
AT1G17455.1	11.676	44.9796	28.3677	24.4434	34.5661	31.1479	30.0889	31.4937	31.4071	29.7742	42.0722	39.0741	5093-12-01	33.6856	9356-09-01	61.0685	45.4159	51.6152	22.9676	20.0321	39.7233	38.0397	45.2403	35.4555	35.4314	32.6118	40.1179	33.5367	36.1996	44.9871	48.4127	44.3918
AT1G71710.1	6.892	8.76219	11.027	7475-12-01	26.8448	20.7794	3423-11-01	9.92735	3.89582	5.28956	5584-09-01	8.12191	8817-07-01	4.12798	8.53522	14.0134	4.08607	11.0315	19.9201	20.4052	7951-09-01	14.4312	0.0213955	0.140408	0.119097	0.156016	0	0	0.0162252	0.0242654	0.0975351	0
AT1G28450.1	0	0	0	0	0	0	0	0	0	0	0	0	0	0	0	0	0	0	0	0.375785	0	0	0	0	0	0	0	0	0	0	0	0
AT1G28100.4	15.8996	16.1577	17.6633	13.171	7.82029	14.5944	6.99037	5.05486	4.40783	38.9438	22.9978	21.2768	2024-03-23	13.6771	19.3901	17.1883	5312-12-01	21.7547	19.2876	14.9955	6.02689	5.908	0.0278496	0.142056	0.0882646	0.16279	0	0.0197908	0.0605247	0.0573065	0	0
AT1G48520.1	14.1848	7.86361	5862-10-01	7.08834	0.460008	0.437348	0.633717	0.346235	0.810509	18.3722	17.9187	20.3229	15.1972	21.6873	14.9019	5.13062	3.51759	5.06973	14.4555	15.2638	12.908	14.9068	0	0	0.0418699	0.16331	0	0.00892608	0	0	0	0
AT1G49920.1	4.0467	1.11276	2.26276	2.12631	0.0639111	0.130206	0.0209632	0.06872	0.0349355	5.86063	4.40853	4.65687	2656-04-01	8.59348	2272-03-01	1.46168	0.490278	0.270096	23.379	24.6031	0.0474437	0	0	0.0719717	0.0567693	0.0585303	0.0060168	0	0	0.0204506	0	0
AT1G44191.1	3.21414	65.2479	74.7472	49.124	7.82463	1.45803	0	0.0384759	0.0165657	0.762216	1.36074	1.70357	5.63488	0	8.42763	15.7111	16.4541	8.50571	119.827	52.9483	0	0.0321212	0	0.0873641	0.119363	0.109844	0	0	0	0.0916014	0	0.0732464
AT1G31040.1	7.93538	7.18176	6.83004	7.18835	0	0	0.141739	0	0.0528658	2.42607	3.04642	4.09328	9.91871	3.85735	9.76358	0.970272	1.84776	3.76752	0.791027	1.00818	2.45934	1.50311	0.0348768	0.0714661	0.0551864	0.0765131	0	0	0	0	0	0
AT1G55740.1	1.15612	4.21622	2.27352	2.68197	1.50945	1.67327	2.16245	1.96911	2.01315	1.27082	1.20789	1.29385	0.437167	0.188876	0.700537	1.05274	0.645112	1.10887	0.954902	0.811363	2.70244	3.228	0.00931693	0.00939868	0.0148221	0.00679281	0	0.0249548	0	0	0	0
AT1G74650.1	1.27638	0	0	0	0	0	0	0	0.109625	0.0496823	0.0841077	0.0902871	0.683739	0.223297	0.821741	0.0730977	0.0169982	0.0247476	0	0	0.154728	0.070163	0.0475461	0.0483847	0	0.0173619	0	0	0	0	0.100531	0
AT1G69230.1	5.29025	0.822459	0	1.81973	0.866025	0.70574	1.02262	2.09517	0.331194	0.275447	0.480847	0	5.10105	0	2.17978	0.721032	0.917425	0.714873	1.90236	2123-01-01	0.257154	0.349827	0	0	0.188446	0	0	0	0	0	0	0
AT1G29850.3	126.256	82.5141	94.8195	89.1768	37.4273	40.7124	63.7932	59.2874	104.29	187.026	253.087	261.518	119.508	264.287	123.742	107.251	78.9056	96.7667	103.014	104.993	140.308	150.376	40.1768	21.0261	25.9332	23.4235	31.012	33.5	24.7909	38.2384	36.1039	33.0387
AT1G65480.2	6.89807	0	0	0.422917	0	0	0.396104	0.324621	19.9582	0	0	0	0.263943	0	0.253773	0.0413373	0.11472	0.124624	0.0736867	0	0	0.379408	0	0	0.0632801	0.0585887	0.0306944	0	0	0	0	0
AT1G65483.1	0	0	0	0	0	0	0	0	0	0	0	0	0	0	0	0	0	0	0	0	0	0	0	0	0	0	0	0	0	0	0	0
AT1G34270.1	7.61476	8.09513	7.27525	5.22401	0.639295	0.325609	0.733922	0.515549	1.09259	8.28109	7.33619	7745-06-01	9.20717	6.54797	7.39567	3.14041	2.07589	2.57891	6.98907	5405-07-01	11.047	11.573	0.0154578	0.0782565	0.208755	0.101503	0	0.0211054	0	0	0	0
AT1G51620.2	0.156565	0.242805	0	0	0	0	0.100632	0.0824712	0.161008	0.340169	0.739738	0.794025	0.670959	0.21835	0.322553	0.0238366	0.016632	0.0242184	0.187204	0.318128	0	0	0.0232623	0.0236652	0.0553479	0	0	0	0	0	0	0
AT1G30790.1	0.130879	0.202935	0.162117	0	0.0854739	0.0435339	0	0.0344645	0.132088	0.118558	0.33169	0.14232	0.42066	0	0.404451	0.194096	0.122075	0.177997	5936-05-01	7.07932	0	0	0.151844	0.308146	0.120536	0.180102	0.0133205	0.0655216	0	0.246154	0.164903	0.26244
AT1G30795.1	76.4554	0	0.664045	0	2013-04-01	3.03142	8.09603	4.37626	34.4866	0	0	0	0	0	12.1163	5.00683	22.7068	17.9035	0	0	33.397	44.0773	0	0	0.287864	2006-01-01	0.961834	0.613137	0.421388	0	0	0
AT1G67730.1	80.2792	108.557	122.891	108.711	114.633	111.086	34.1173	24.9895	8.30134	49.0438	54.5127	62.9853	90.807	71.0103	93.8006	75.0924	28.9655	54.8885	125.25	104.99	208.357	218.287	0.323244	0.683648	1.45881	0.853598	0.0536198	0.0349943	0.0400105	0.572055	0.209035	0.166337
AT1G45110.1	4.90316	0.237618	0.949118	1.05148	0.0500409	0.0509741	0	0	0.0523947	4.54909	4.88408	4.81237	6.07392	7.23687	4.26153	0.627682	0.292036	0.472577	3.20609	3.23007	1.30016	0.842242	0	0.0230786	0.0360006	0	0.0161677	0	0	0	0	0
AT1G50680.1	0	0	0	0	0	0	0	0	0	1.64625	2.53836	2.02148	0.334438	0	0	0	0	0	0.279933	0.396424	0	0.205908	0	0	0	0	0	0	0	0	0	0
AT1G23700.3	0.214775	6.99237	6.51692	7.18295	0	0	0	0	0	29.9949	13.0861	13.9728	4.14188	0.198147	0.663714	4.49604	1.70914	1.52563	14.3443	9.62507	0	0	0	0	0	0	0	0	0	0	0	0
AT1G55805.1	25.302	21.528	26.2267	30.9606	4.87369	3482-03-01	7.80708	2.83347	3.13195	48.3948	33.5834	40.3162	36.0201	56.1111	29.9907	17.5367	14.2741	18.2081	71.9947	83.7377	53.8482	52.575	0.188307	0.65553	1.18744	1.06138	0.214385	0.556169	0.483914	0.979227	0.437335	0
AT1G31950.3	2.96629	0.525486	0.524737	0.435999	0	0.056364	0	0	0.0367861	0.610017	0.687673	0.563492	2.14315	0.719025	2.61904	0.33628	0.336577	0.258237	0.202576	0.193641	0.143763	0	0	0.0357167	0.00936891	0.0171887	0.0321507	0	0.0239367	0.0265582	0.0799617	0
AT1G63340.1	0	0.190521	0	0	0	0	0	0	0	0	0	0	0	0.21623	0	0	0.023183	0	0	0	0	0	0	0	0	0	0	0	0	0	0	0
AT1G76020.1	8.85488	47.904	44.4984	36.9733	22.2881	24.3767	16.7759	8474-10-01	5.56285	13.7121	9.92503	7387-11-01	7689-10-01	7.02954	8609-09-01	35.8149	15.8174	27.7295	16.964	8865-10-01	23.5698	20.2703	0.579055	0.237876	0.152605	0.11298	0.617725	0.369821	0.0220072	0.975941	1.50877	1.80088
AT1G34050.1	0	0	0	0	0	0	0	0	0	0	0	0	0	0	0	0	0	0	0.0269113	0	0	0	0	0	0	0	0	0	0	0	0	0
AT1G10400.1	0	0.517148	0.550839	0.953513	0.0726055	0.0369797	0.428669	0.673342	0.491727	0.0328892	0.164718	0.235477	0	0	0	0.0808424	0.0339348	0.0330197	0.099681	0	0.026949	0.0244405	0.126676	0.128292	0.0754683	0.242624	0.0987641	0.140697	0	0	0.0700381	0.111464
AT1G30570.1	4.21825	1.68109	2.90974	2.58299	0.275355	0.24042	0.290307	0.190333	0.308576	4.79162	3.18038	3.79459	6.13336	5.68876	4.96592	1.55171	0.965648	1.05319	5.65258	7.15845	5.09557	5.70708	0.00819974	0.0165323	0.0260957	0.02391	0.0330924	0	0	0	0	0.0301947
AT1G06810.1	0.572629	0.417104	0.666417	0.922865	0	0.0894778	0.172871	0.219423	0.569191	1.80495	1.16502	1.61127	0	0.0864316	0.553687	0.832155	0.608987	0.370741	2.17073	1.093	0	0	0.268275	0.460959	0.494313	0.622071	0.210042	0.302916	0.655599	0.0843224	0	0.134852
AT1G12663.1	0	0	0	0	0	0	0	0	0	0	0	0	0	0	0	0	0	0	0	0	0	0	0	0	0	0	0	0	0	0	0	0
AT1G16320.1	26.6871	7847-11-01	14.4836	18.7199	5.85446	2506-05-01	8994-12-01	7518-11-01	14.8422	9.08405	16.3071	15.8926	21.0786	8.36529	23.477	21.8629	6.83505	15.0534	20.2689	13.3125	13.5576	19.268	0.210271	0.521652	0.118949	0.307356	0.0441251	0.129013	0.164777	0.427611	0.613853	0.58616
AT1G12660.1	0	1.47368	0.588633	0.815149	0	0	0.458081	0	0.21164	0	0	0	0	0	0	0.510948	0.0706467	0.101123	0.426081	0.60339	0	0	0.198512	0.214825	0.23617	0	0.309826	0	0.472191	0.148961	0	0.238224
AT1G12665.1	0	0	0	0	0	0	0	0	0	0	0	0.803949	0	0	0	0	0	0	0.203722	0.352173	0	0	0	0	0	0	0.964904	0	0.709898	0	0	0
AT1G29270.1	0.358981	0	0	0	0	0	0.115522	0.0946746	0	1.71386	2.54937	1962-02-01	6.15365	4.47518	3.69784	0.136978	0	0	1.28943	1.27821	0	0	0	0	0	0	0	0	0	0	0	0
AT1G23560.1	2.37811	30.734	53.0327	43.7924	7.66332	8.43917	4.78944	5.01078	5.15232	2.07122	5.42488	5.64411	17.6651	0	17.1477	136.511	26.6277	37.7374	217.056	174.402	0.0768754	0.0348599	0	0.12007	0.0561482	0	0	0	0	0	0	0
AT1G24070.1	62.0496	35.3995	29.9018	26.9637	0.274976	0.0311227	0.0901936	0.0739167	1.80874	8.70002	7.58935	6.82669	39.8068	5.73359	49.0704	2.38099	3.17551	4.07777	9.73159	9.07663	24.2456	13.1645	0	0.119362	0.145955	0.047838	0.00899334	0.0444427	0	0	0	0
AT1G11860.3	181.814	137.32	164.474	143.674	12.1467	6.55536	6.17417	4.80046	4.82153	99.172	74.0943	79.0012	153.219	91.2592	192.106	49.5596	38.0451	45.6977	213.811	216.924	189.984	182.779	0.869101	2049-01-01	1.40834	0.983769	0.730755	0.536663	0.406142	1.08109	1.55195	1.0497
AT1G80160.3	25.2589	99.4122	77.4796	82.7066	144.081	114.519	392.842	312.133	113.301	45.6422	77.8565	87.7153	8.64859	2.15283	8.85182	145.23	118.112	303.81	13.7093	8471-11-01	2.40069	0.859436	17.8198	15.3441	18.4865	13.5172	18.2108	17.539	19.0314	36.3549	33.0021	31.0952
AT1G71970.1	28.7185	8.54102	8662-11-01	9.44873	3.12815	2.78818	3.07815	3.27944	8.21321	6.69281	3.82823	3.35392	21.7942	3.40378	27.1175	5.09934	4.00964	5.61002	9.51988	7649-10-01	46.0367	47.0166	0.0386037	0.237876	0.30521	0.16947	0	0	0	0	0	0.120059
AT1G53170.1	43.7535	29.3694	26.0282	29.9523	18.0718	5178-11-01	6.75182	7.16997	6.0604	34.9121	154.552	160.578	70.948	56.649	60.601	8456-12-01	2361-10-01	14.8851	14.5063	13.1525	6263-12-01	8.00272	3.23958	6.39205	7.18884	6.71578	5.66048	6.96738	4.15489	7.97832	7121-06-01	8.01163
AT1G57660.1	375.22	209.351	255.215	219.384	20.3567	13.3393	19.806	17.0178	15.1106	422.215	344.325	375.593	318.099	656.277	309.939	137.795	111.96	120.564	481.993	535.075	471.093	358.263	0.98975	3.79327	9099-02-01	3.30111	1.41727	1.83368	1.07026	2.64689	1.39277	1.47771
AT1G65370.1	223.551	42.3016	43.4902	47.6111	0.929579	1.10473	0.304907	0.374822	4.83823	225.69	132.123	145.656	193.535	112.325	198.532	52.273	35.4971	47.4065	39.9886	34.4595	38.701	29.2055	0.190751	1.01841	5686-01-01	1.70262	0.261113	0.19649	0.151926	0	0.149451	0
AT1G27280.1	0.239321	0	0	0	0	0	0	0	0	8.08034	2.69394	2.74412	0.769206	0.0739951	0.246522	0.0796772	0	0	0.787359	0.42573	0	0	0	0	0	0	0	0	0	0	0	0
AT1G24480.1	0	13.5761	7.78645	10.0126	5.13162	2.98704	1.15419	5962-01-01	0.755642	0	0	0	0	0.408218	0	3.78364	3.31759	2.44302	0.402587	0.171035	0	0	0.997981	1.49791	0.563885	1.74645	0.589798	1.11793	1.08244	2.32232	1.55577	2.47597
AT1G24485.3	0	0	0	0	0	0	0	0	0.0293738	0	0	0	0	0	0	0	0	0	0	0	0.08715	0	0	0	0	0	0	0	0	0	0	0
AT1G31480.1	8.97845	5.76946	8.81132	8.91689	2.75165	2.02032	3.39337	6513-02-01	3.74699	12.0864	8071-11-01	11.943	7.97695	7191-06-01	7.72598	5.46652	2.91529	5.23422	8543-12-01	9.96323	4.96074	5.05235	0.214998	0.545324	0.501458	0.551208	0.134234	0.0789602	0.0776763	0.274438	0.103416	0.466324
AT1G50890.1	1.99533	5.31519	6.17614	5.66624	2.42186	2.13532	0.941243	0.55802	1.07252	2.87917	9231-02-01	3.37874	9394-02-01	1.72134	2.89037	3.45976	1.70484	2.12129	7.84217	5.66622	5.25755	6.16575	1.13902	0.642789	0.858838	0.817968	0.578133	0.448509	0.272604	1.09406	1.17793	1.31225
AT1G70590.1	8635-12-01	17.8605	14.824	20.0153	17.9762	26.6212	19.8519	20.0116	26.2363	25.5261	32.5069	35.3869	14.9034	13.3652	15.0995	14.0401	2741-10-01	14.0465	17.5262	16.9431	7.83259	8.55055	15.3211	5256-10-01	2418-12-01	3005-10-01	13.2255	3468-12-01	5.05477	5671-12-01	13.5708	3988-11-01
AT1G62900.1	1.05805	0.410507	0	0	0.0864503	0	0	0	0.164383	1.44388	0.460025	2.42785	1.13357	0	9073-01-01	0.402193	0.352827	0.536294	0	0.268927	0	0	0	0.0356672	0.103801	0	0	0	0	0	0	0
AT1G25025.1	1.51953	0.325586	0.327542	0.452913	0.275887	0.18928	0.386247	0.474567	0.155835	0.362979	0.470789	0.314903	0.615729	0.540621	0.700788	0.266746	8.15773e-07	0.313852	0.527136	0.171864	0.163017	0.102353	0	0	0	0	0.012029	0.00581955	0	0	0	0
AT1G11310.1	34.4957	7.81852	8.58813	7.41381	2.85203	1.16808	6.65445	5.1453	19.355	23.2813	31.8538	33.3483	36.2823	3904-12-01	39.3376	2734-06-01	4.19633	6188-11-01	18.3266	16.6693	24.795	29.3757	0.0629169	0.152626	0.770183	0.0826006	0	0.0170253	0	0	0	0
AT1G79370.1	0.473234	0	0	0	0	0	0	0	0	0	0	0	0	0	0	0.0135414	0	0	0.0282805	0	0	0	0	0	0	0	0	0	0	0	0	0
AT1G04110.1	0.462897	0	0	0	0.0647524	0.0219866	0.0424782	0.0870308	0.0920822	0.541953	0.555055	0.495445	0.779327	0.866455	0.953652	0.0828513	0.0710159	0.0283292	3.33867	3.55859	0	0.0290627	0	0.0547344	0.0215843	0	0	0	0	0	0	0
AT1G20030.2	23.0416	9.32242	5.37862	6.58897	2.34499	0.722171	2.57582	1.75914	0.4422	17.5598	31.2153	37.2431	35.0615	27.2538	27.5188	2.67252	1.36182	2075-03-01	20.0655	21.5025	0.283382	0.80773	0	0.0255186	0.0993249	0.128115	0	0	0	0.0523509	0.105212	0
AT1G05640.1	4.02388	1.14562	1.22025	0.98573	2063-01-01	1.63839	2.71695	2.16178	9.57949	2.80609	4.29721	4.22767	6.42262	3.36829	3.97578	2.29832	2.39944	2.47275	2.67437	1.83457	4.63662	4.87279	6.44778	1.43827	1.78433	1.22122	3.52211	4.30722	2467-02-01	1.72413	1.65496	1.81076
AT1G24735.2	0	4122-01-01	0.902523	2.1872	0.237921	0.121179	0.409707	0.287802	0.233268	0.0581319	0.297307	0.106428	0.390177	0	0.750286	0.256282	0.376904	0.461515	0.544409	0.416317	1.76618	2.52281	0	0	0	0	0	0	0	0	0	0
AT1G33080.1	3.67225	1.13861	1.81919	0.899729	0.13702	0.0697877	0	0.0828732	0.196325	1.88094	1.28474	1.48746	5.62051	0.358549	4.32315	0.333588	0.583656	0.805658	1.63034	1.54511	1.55116	0.576548	0	0	0	0.0108389	0.0102564	0	0	0	0	0
AT1G60850.1	31.4109	2.16477	6.74446	4.07121	0.501476	0.464389	0.98692	0.845578	0.708952	14.168	4583-12-01	13.5972	32.4562	28.7064	25.1658	4.51169	3.44303	3.67846	20.4041	18.0816	7.17457	5246-05-01	0.0204118	0.165835	0.161983	0.0447037	0.0288158	0	0.0429701	0	0	0.139976
AT1G01540.2	32.5518	19.9479	31.1902	27.915	5.24217	7.38812	7.27825	6.05164	3949-11-01	34.5676	28.1396	29.8793	37.1138	28.6942	30.4728	13.4008	8.64956	9841-12-01	25.2389	19.6021	60.3178	69.2313	0.0156439	0.126732	0.136698	0.0684849	0.0108335	0.0213722	0.00807084	0.0344675	0	0.0551219
AT1G64920.1	0	0	0	0	0	0	0	0	0.0254998	0	0	0	0	0	0	0	0	0	0	0	0	0	0	0	0	0	0	0	0	0	0	0
AT1G56010.2	3.90349	0.504489	1.00754	0.837156	0.265606	0.162336	0.993169	0.556903	5183-11-01	2.1852	2.92786	2.49609	2.96232	0.639724	1.84293	0.996769	0.921185	2.47944	0.680687	0.660992	9.38528	6245-12-01	0.0729202	0.222691	0	0.106517	0.0697277	0.102444	0	0.101988	0.102486	0.163104
AT1G56040.1	0	0	0	0	0	0	0	0	0.0138474	0	0	0	0	0.199994	0	0	0	0	0.0741723	0	0	0	0	0	0	0	0	0	0.0279372	0	0	0
AT1G56045.1	4920-02-01	652.408	733.518	436.61	49.1902	22.462	31.7129	41.0365	581.696	1892.62	15752.3	1506.07	5825.97	5865.53	5285.69	3409.26	2256.55	2501.85	530.956	486.761	425.598	328.885	30.0137	77.2115	40.4896	69.861	15.0359	18.3875	3.0579	8.14147	0	0
AT1G69120.1	152.649	0.970547	1.80911	1.07369	0.0681305	0.138802	0.737456	0.384599	0.123894	4.18454	8978-05-01	6.33897	134.499	27.3292	163.891	2.98641	0.910046	0.54205	3.04758	2.59625	1.59135	2.38515	0.0652029	0	0	0.0476682	0	0	0	0.0654024	0.131443	0
AT1G27820.1	0.170364	0	0.491028	0.481288	0.165787	0.36155	0	0	0.0590004	0.0536839	0	0.0979158	0	0.465424	0	0	0.0917224	0.0533837	0.116288	0.184392	0	0	0.0256504	0.130663	0	0.0562112	0	0.0361927	0	0.142006	0	0
AT1G69500.1	0.987375	0	0	0.169333	0	0	0	0	0.941367	40.8003	42.4105	45.5617	22.6379	0.257774	11.188	5.85766	0.0297885	0	656.427	682.496	0.0239291	0	0	0	0	0	0	0	0	0	0.0621898	0
AT1G25280.1	45.5823	44.9398	48.2053	42.499	4.961	3.10986	7.09724	4.80086	8.90074	20.101	23.2592	23.5073	55.5975	20.2089	54.4184	9643-11-01	2324-10-01	13.9014	21.8651	26.5321	18.1304	20.9646	0.267708	0.288223	0.478376	0.463959	0.139645	0.149095	0.190764	0.0732669	0	0.117171
AT1G14360.1	50.0984	73.2553	76.0573	88.4079	20.7253	10.0533	4.39571	3.26732	2.94939	37.0739	45.3263	45.8677	36.8051	13.7923	40.1379	62.8265	24.1508	23.8687	45.8308	46.5764	52.8265	48.9235	1.46856	5.13391	5.22194	5.18953	1.60966	1.59403	1.28934	3.34084	3.90831	2.87076
AT1G61105.1	0	0	0	0	0	0	0	0	0	0	0	0	0	0	0	0.0512202	0	0	0	0	0	0	0	0	0	0	0	0	0	0	0	0
AT1G74270.1	302.581	138.536	172.441	157.714	18.828	9.67594	13.019	10.1223	19.6718	354.222	314.325	308.592	280.324	578.644	269.523	144.825	119.982	117.276	245.14	258.023	232.568	179.745	0.455988	2.38491	1.90994	1.03355	1.27641	1.02723	0.975527	0.651318	1.30899	1.30202
AT1G61100.1	29.5967	24.458	35.4675	33.9031	6.37115	5.89997	8.46763	5.85521	20.5639	17.5938	14.6676	15.2052	21.9316	13.3748	24.3507	8148-10-01	7.91883	5052-12-01	15.9984	9552-10-01	56.6932	72.069	0.59666	0.505737	0.488431	0.554757	0.16314	0.144455	0.0650356	0.377288	0.319265	0.285809
AT1G61450.1	6.19688	0.74388	1.78277	0	0.156657	0	0	0.379	0.143032	38.133	23.8868	27.0348	7.54259	52.8613	3.94436	3.62372	1.07489	0.410203	8.27758	4108-08-01	0.46517	0.421872	0	0	0.239768	0.0753768	0	0	0	0	0	0
AT1G73820.2	26.424	6588-11-01	2043-12-01	1984-12-01	2.45528	2.24233	1.49961	2.66278	2.30571	42.6179	39.1994	46.4408	38.3017	49.1709	31.4888	5671-12-01	8.16252	9.0249	27.9745	25.2838	15.901	14.079	0.170629	0.790582	0.707687	0.281051	0.0661849	0.0956414	0.148674	0.0812746	0.163342	0.129978
AT1G47260.1	156.123	163.623	194.885	161.665	20.2254	7638-11-01	13.3909	14.3472	21.958	115.856	87.9823	97.5545	142.084	121.754	141.924	68.9435	54.2808	53.6708	116.785	129.377	254.499	231.482	0.851439	2.45833	3.23251	2.27436	0.924609	1.67751	0.481722	1.13857	0.843035	1.53334
AT1G74290.1	0.193767	0.392761	0	0	0.0683951	0.176505	0.201661	0.170925	0.535964	0.173668	0.362794	0.155705	0.179956	0.116018	0.188659	0.191839	0.132977	0.409114	0.0590676	0	2.39365	3.08061	0	0	0	0	0	0	0	0	0	0
AT1G47265.1	0.823892	0	0	0	0	0	0	0	0.33672	0.741119	0	0	0	0	0	0	0	0	0	0	0	0	0	0	0	0	0	0	0	0	0	0
AT1G65620.1	19.6659	3.39134	1.69325	1.87588	0	0.0909393	0	0.287976	7.58089	12.1341	8.51445	5441-11-01	26.6296	8044-06-01	22.5086	6.09119	0.752783	2.55477	144.955	248.275	7361-10-01	17.3699	0	0.0470953	0	0	0	0	0	0	0	0
AT1G48060.1	0.437021	0.339011	0	0.750079	0	0.0727251	0.0702524	0.115148	0.18315	1.74516	2.88567	2.15789	0.702319	0.986497	0.900343	0.106644	0.29644	0.681035	0.914828	0.888358	0	0.0961304	0	0.0353454	0	0.0252323	0	0	0	0	0	0
AT1G65150.1	99.084	3.0515	4.21061	2.45513	0.759469	0.476081	1.83958	1.46048	2.86739	43.6357	57.2599	66.5849	60.9343	55.5921	61.3499	4.06946	2.66071	2.57031	15.1323	20.8085	6.15825	7.31562	0.0543024	0.387617	0.796091	0.793476	0.0394045	0.0962503	0	0.112163	0	0
AT1G05460.1	14.2574	3.47211	4.66492	3.49192	0.132947	0.152354	0.359759	0.17422	0.286061	16.7284	11.56	13.3516	18.0573	6783-11-01	14.4242	3.06767	1.57431	1.60081	22.8763	22.6298	6.0942	5.41507	0	0.0553812	0.021878	0.0651199	0.00459914	0	0	0	0	0
AT1G72190.1	13.4768	7.83674	5.91266	7.22466	1.00856	0.513684	0.947327	0.739397	2.04484	8.00733	10.0186	9.35731	14.2883	8.49112	17.6422	2.90087	2.51055	2523-03-01	4.57359	3.49392	5.00264	5555-05-01	0.0410817	0.0417243	0.0978016	0.179948	0	0.0570124	0	0.0440079	0.0884452	0
AT1G15410.1	8065-11-01	6.68074	9.48796	9.30686	2.03222	2.81324	0.256377	0.588306	4.65904	6257-11-01	2611-10-01	9111-12-01	4526-11-01	4.64457	3261-12-01	7.04175	4.48752	7.91923	9.77715	5.95707	23.0158	29.8894	0.0950922	0.241923	0.169671	0.0520857	0.255178	0.1667	0.0126916	0.100043	0.301594	0.0799968
AT1G15940.1	38.041	13.1008	14.3585	14.0513	2209-11-01	18.6789	2439-08-01	7.14958	19.301	42.7061	50.5751	52.3358	45.7816	61.8733	33.3981	13.3066	2911-11-01	13.3999	41.1424	36.0308	7.60538	8.14332	9.27889	6.61936	7.31797	6.22033	5.31224	6.41317	0.93947	1.76027	1.62281	1.83369
AT1G15415.1	31.0231	1603.2	1295.38	1562.16	2315-08-01	1555.61	720.458	659.45	154.437	0.773784	1.90794	2.73829	1.32949	0.68436	16.6174	953.085	744.855	618.17	0.744175	0.158078	6214-03-01	3264-02-01	252.223	552.228	509.178	524.049	467.055	336.41	293.948	392.204	405.881	375.089
AT1G67855.1	0	0	0	0	0	1.06914	0	2.03305	3.02882	0	9.76036	6.77081	1.02999	0	0.421406	0.770373	2371-01-01	2.62393	0.136057	0	0	0	5.09567	2.20047	0.841372	2.25774	2.37563	0	0	0	0	0
AT1G67856.1	1.27773	0.661695	4.22882	2.92807	0.696745	0.183544	8.36442	5521-10-01	17.5828	1.12115	6.14037	8.63873	2.95849	0.348315	3.41339	0.787562	1.08616	1.21088	0.989508	1.62556	1.03444	2.06395	2.02546	0.808656	1.06656	0.625756	0.485153	2.82992	1.10372	0.668846	0.537686	0.427858
AT1G67850.1	2065-10-01	15.0243	8821-10-01	9.97264	16.7483	18.7796	22.3339	18.2693	13.8046	7.86631	15.6157	16.3296	10.935	5501-05-01	9.71514	5967-10-01	6.93807	3512-10-01	15.5996	15.3216	5.16733	4.74316	6.45398	7.45863	8.39076	6.59493	2.68842	2.697	3949-02-01	5.91269	5.04623	4.27455
AT1G50910.1	9.74061	0.803227	0.641667	0.533154	0.033831	0.103386	0.299612	0.245542	0.182323	5.07897	4.20548	4.291	7681-11-01	6.12003	9.60675	1.01704	0.690891	0.56552	6975-05-01	4.60427	0.954334	2527-01-01	0.0439671	0	0.0349336	0	0	0	0	0	0	0
AT1G77010.1	1.03471	0.229111	0.0915138	0.12673	0.072374	0	0.878345	0.603103	0.509403	1.19978	1.46155	1.23023	0.633464	1.37087	0.685187	0.207302	0.174387	0.233734	1.65605	1.55721	0.465626	0.243626	0	0.0410912	0.0161892	0	0	0	0	0	0	0
AT1G26390.1	0	0	0	0	0	0	0	0	0	0	0	0	0.104552	0	0	0	0	0	0	0	0	0	0.0137267	0	0	0	0	0	0	0	0	0
AT1G18060.1	43.5882	18.4793	21.8483	26.1673	2.64631	1.66497	6806-02-01	3.45218	9.70194	13.7909	17.3272	16.0542	50.2718	16.5454	54.4686	5.97945	2.83133	3.02758	17.3821	16.8878	18.8935	18.3925	0.26863	0.394063	0.333764	0.280774	0.613465	0.59341	0.327816	0.821876	0.900965	0.716934
AT1G22880.1	2517-11-01	6.47906	6.23758	6.06491	1.85425	2117-01-01	4.23448	3.13173	1.46488	18.371	13.8965	8102-12-01	8.15129	6.86212	7.61644	5.37011	3.52974	5.18457	8874-10-01	8.43458	5.35012	6.10049	0.273681	0.292458	0.265742	0.476999	0.168174	0.0829718	0.00782993	0.235095	0.337488	0.322263
AT1G22550.1	2.01396	0.709533	0.340091	0.470964	0.209193	0	0	0	0.279471	0.583837	0.528864	0.566787	1.66731	1.16181	1.98026	0.613727	0.192053	0.307301	17.5605	15.1997	8.43014	9.09408	0	0.0129462	0	0.0280228	0	0	0	0	0	0
AT1G22885.2	42.8119	13.0572	5.79493	8.02491	5.194	4.97963	6.91485	11.0875	7.69553	200.598	195.485	222.387	43.8732	21.4782	43.1414	44.9169	42.5472	57.6416	62.0809	46.3336	22.0002	24.8891	0	0.769509	0	0	0	0	0	0	0	0
AT1G79070.1	18.7955	8.25141	6.59173	5.61744	0.802014	0.544647	0.131532	0.970157	0.859535	22.1777	16.56	15.819	23.639	29.2029	21.4655	7.66081	5.27929	5435-05-01	15.66	8902-12-01	14.388	13.1388	0	0.0841044	0	0.176117	0.370072	0.0685071	0	0.256633	0	0
AT1G43560.1	64.1443	17.9676	20.9152	22.7167	4.32441	0.770886	4.68082	5.31821	7.93184	22.6526	32.6473	31.7457	50.302	39.135	63.6904	23.0156	12.029	18.4157	41.1635	30.5198	43.8993	51.0219	0.23534	0.0612526	0.370998	0.647995	0.0984844	0.233284	0.111033	0	0	0
AT1G32930.1	19.2392	9.53795	9.72702	8.75559	0.256422	0.21767	0.462592	0.344645	0.777853	8.81282	3487-10-01	13.5204	18.9297	24.1981	17.661	3.00849	2.56357	2.92707	4.81128	5.48398	7601-02-01	2.44565	0.0569414	0.250369	0.421876	0.332496	0.0666024	0.0917302	0.0595756	0.0820513	0	0.0656099
AT1G02010.4	3779-07-01	99.8624	83.0323	92.3133	95.0423	95.1631	34.1854	35.7075	30.7489	9.97734	6.63095	7.76611	8.21754	5.09945	8.50287	37.6998	26.2358	29.4329	6.19797	5.41465	2.70815	8895-02-01	48.7329	31.6317	36.3755	30.4761	14.267	14.9772	9.48366	33.1894	34.2253	33.2377
AT1G55530.1	40.9837	24.8191	32.6127	32.5889	73.6632	89.2681	109.113	113.333	78.1817	83.8123	65.4804	66.7676	51.9214	24.9926	45.2985	42.369	43.4479	60.5308	34.65	37.1152	20.2705	21.5408	84.0674	60.5281	63.1352	62.3832	31.6283	31.2674	31.0775	61.8978	64.1788	61.5685
AT1G55240.1	0	2.89669	0.631105	0.873964	0	0	0	0	0	0	0.181592	0	0	0	0	0.183461	0.127905	0.159524	0	0	0	0	0	0	0	0	0	0	0	0	0	0
AT1G14890.1	105.935	3.82289	4.88633	2.11458	1.0466	0.410046	2.21818	2.40219	3.67809	90.6637	65.6402	67.426	133.819	15.7606	120.288	9.01152	8.14511	2162-11-01	22.6955	21.3501	13.8055	17.0734	0.0800578	0.329184	0.284761	0.556592	0	0.118579	0.0918831	0	0	0
AT1G55535.1	9.84635	21.003	20.0833	25.3473	35.3178	36.8639	25.2571	26.3197	17.1634	11.0905	8.54313	10.0493	7689-10-01	5337-11-01	1992-11-01	14.3706	4761-10-01	11.0608	9183-10-01	3716-10-01	16.7654	16.9645	21.7647	19.9386	21.3287	18.5038	3592-11-01	4992-10-01	6.55959	27.9849	26.6345	27.4701
AT1G22080.1	0	0.245872	0.392835	0.816007	0	0	0	0	0.018142	0.0493147	0.166919	0	0	0	0	0.145121	0.269989	0.0982745	0.0947844	0	0	0	0	0	0	0	0	0	0	0	0	0
AT1G64030.1	0	2.31683	3.19688	1.63103	0.177422	0.0451827	0	0	0.0152866	1.072	1.66342	0.520492	0.873153	0.0739597	0.139918	8.92813	1.69724	2.06176	30.4481	37.841	0.0987804	0.029862	0	0.0200904	0	0	0	0.0136988	0.0727161	0	0	0.204284
AT1G66100.1	0	1.31224	1.0483	4517-01-01	0	0	0.543864	0.111429	0.119909	0	0	0	0	0	0	1.72797	5.78027	7.35139	0	0.214915	0	0.0930251	0	0	0.0658158	0	0	0	0	0	0	0
AT1G03940.1	16.2083	1.88833	3.90209	4.52296	0.578239	0.526409	1.22235	1.38508	3.39614	3.88541	5.44008	5.74257	8.72128	1.32698	7.08778	5.29949	3.34342	5.08253	4.98694	6.06553	2.30577	1.66752	0.0472732	0.0894946	0.0751034	0.0804815	0	0.0107677	0	0	0.139459	0
AT1G22770.1	35.6315	9.68479	6.39361	6.84509	4.82979	3.57808	5539-11-01	8.90917	3.785	19.4202	24.6065	24.4267	24.6903	10.0572	23.7837	3.40673	3.95326	2.65093	23.9179	22.6357	29.0192	29.5983	0.0290987	0.105452	0.171408	0.199343	0.0155158	0.00385493	0.00288521	0.0679823	0.0819767	0
AT1G72360.2	1.62777	0.315646	1.00863	2.44434	1.86125	2.0991	3.663	1.44737	1.83033	2.06288	1.25672	1.59576	1.52596	1.44208	1.88635	3675-01-01	0.838047	1.87496	2.37281	4297-02-01	0.986914	1.11882	0.22154	0.323616	0.175393	0.0462697	0.0936138	0.0911061	0	0.127623	0.384736	0.4082
AT1G33330.1	18.6908	20.2972	3245-11-01	3361-10-01	5.49573	5.04531	4.00584	3.06406	5.67183	6704-11-01	7.15636	9.96109	17.1323	8.19982	16.4722	3827-10-01	7.24388	7.44992	12.1716	8.97011	9442-12-01	14.1147	3.56825	2.88714	2.82452	2.06318	4.25988	4.68142	1.25887	2.01908	3.14157	2.29155
AT1G13320.1	33.7095	54.8708	58.4998	54.0788	22.1365	15.6501	11.1014	1992-10-01	7.08869	36.4862	29.8248	30.8779	40.5592	33.2695	39.4116	16.0601	8273-12-01	16.6125	47.5748	43.8317	41.8097	41.9227	3.24656	2.43539	3.02392	2.37048	1.59054	1.30158	1.04715	3.80019	2639-03-01	4589-05-01
AT1G33880.1	0	0	0	0	0	0	0	0	0	0	0	0	0	0	0	0	0	0	0	0	0	0	0	0	0	0	0	0	0	0	0	0
AT1G66450.2	0	0	0.0876452	0	0.0231048	0	0	0.0186325	0.0304263	0.0200967	0	0	0	0.0221435	0	0	0	0.0202965	0	0	0.823279	0.903324	0	0	0	0	0	0	0	0	0	0
AT1G62750.1	36.3843	14.605	19.1215	20.8696	4.52815	7.61513	8.17591	6.52819	2.62029	27.3885	21.4949	22.1743	37.2985	21.3211	42.1977	10.0325	5.86125	3652-12-01	37.2419	33.6703	27.5573	29.8527	0.187843	0.252598	0.256164	0.241288	0.193086	0.137601	0.107768	0.143527	0	0.163954
AT1G67500.2	4.09995	2.25422	6521-02-01	1.94969	0.258941	0.211016	0.203842	0.194898	0.341941	4.49547	3.12766	3.24681	5.52614	2.98599	4.41405	0.961766	0.596019	0.993902	3.91054	2.52392	1.95426	1.85952	0.0104878	0.0351429	0.0417633	0.0229238	0.00923836	0	0	0.0414288	0.0166523	0.0397528
AT1G12320.1	16.0722	3.16716	6.32531	2.62782	4.91902	6.19975	14.5212	6146-09-01	4.52694	6.03011	7.89281	8.82348	7.92634	7.24912	7744-10-01	2.98308	4.82641	8.24532	2.74714	3.69581	26.1181	30.3665	0.711166	0	0.099162	0.0918646	0.0323346	0.0311751	0	0.0800348	0	0
AT1G32060.1	238.458	51.4734	49.3113	57.1706	0.604621	0.571904	2.80479	4031-02-01	5.74532	76.9878	66.6904	71.5403	193.982	33.8148	284.461	25.3372	12.0365	21.8314	122.142	109.189	65.9786	72.8922	0.211254	0.272853	0.228667	0.238309	0.107921	0.0928819	0.0201123	0.124374	0.0833202	0.0663011
AT1G26700.1	0	0	0	0.159902	0.121758	0.0620143	0.0898588	0.0981897	0.0305354	0	0	0	0.0998969	0	0	0.0399667	0.0279887	0.0817733	0.111442	0.165708	0	0	0.0783851	0.0132086	0.0311505	0.0190581	0	0.0796618	0.00666878	0.0584412	0.117453	0.0467308
AT1G67035.2	3.99241	2.55078	2.03772	2.82186	0.997618	0.938051	0.226539	0.123771	0.370244	3.26641	3.59311	3.41716	8.55472	15.6649	7.01552	0.855822	1.21535	0.861258	1.54524	2.14848	0.854505	0.258322	0.0754186	0.270929	0.0894538	0.0827588	0.486548	0.0554042	0.42817	0.073667	0.148053	0
AT1G77700.1	5055-02-01	0.914201	0.73032	1.51704	0.481313	0.147087	0.0947239	0.155259	0.70254	0.27176	0.993155	0.491901	1.26321	0.203335	1.06272	0.244499	0.450013	0.384317	1.10138	0.973217	2187-10-01	12.1515	0	0	0	0.047549	0	0	0	0	0	0
AT1G04340.1	57.7326	66.0405	60.4235	63.8467	37.262	26.139	13.498	9579-11-01	13.0902	43.8109	41.3638	47.8808	58.9913	112.996	56.5751	44.0043	25.1045	31.3667	40.8917	48.7605	54.5944	54.5833	8.50168	7.48276	9.29143	8.92069	2.98557	2.50747	1.59313	6.90746	7.07699	6.17966
AT1G79170.1	5.09858	0	2.71743	1.25438	0	0	0.469941	0.192566	0.820697	20.7461	11.1047	8.24599	10.1446	0	10.504	2.73179	0.550273	0.392555	2.84123	1.85703	1.59535	0.803809	0	0	0	0.160041	0	0	0	0	0	0.366587
AT1G09430.1	24.9444	41.724	41.8549	41.5214	5.85789	2.73834	8.44897	5.40348	10.0284	31.4576	34.8158	35.8853	27.1197	15.2938	24.809	20.7347	12.1584	23.6902	41.1667	44.6203	32.7928	30.3887	0.0353769	0.179341	0.126407	0.180726	0.0123496	0.0121618	0	0.0385159	0	0
AT1G17840.1	71.7337	32.9478	53.0032	41.7101	1.35911	1.14157	6.49922	5.63399	7.50837	111.538	103.965	116.05	99.9409	28.7238	72.7635	87.3964	18.3349	28.7299	225.462	145.788	111.636	135.068	0.0201043	0.426085	0.679543	0.776927	0.0136201	0.040479	0.0253438	0.0686677	0	0.0732109
AT1G17665.1	2029-11-01	0.2413	0.578295	0.533889	0.863878	0.414112	1.75014	1.55724	0.906081	6.60941	5.79177	8.40561	6.00124	8.53994	7.69333	1.58557	1.46969	1.49091	4.37203	4.90042	4.86626	5.02912	0	0.117473	0.0915938	0.0337335	0	0	0	0	0	0
AT1G12490.1	0.149132	4.16278	4.06448	5.37272	0.681845	0.496114	0.81472	0.746242	0.423686	0.183669	0.232469	0.582121	0.159776	0	0	1.32936	0.330297	0.274941	1.38188	0.340885	0.0723086	0.032789	0.176014	0.178926	0.087271	0.0963897	0.0937846	0.0766961	0.0233151	0.233765	0.187924	0.523385
AT1G16130.1	0.548512	0.74388	0.764044	0.822937	0.0447591	0.0455938	0.0660654	0.090238	0.478176	1.01001	2.85412	3.26338	0.440746	1.24714	0.706272	0.468776	0.21467	0.971311	1.47481	1.06167	0	0	0	0	0	0	0	0	0	0	0	0
AT1G44030.2	0	0	0	0	0	0	0	0	0	0	0	0	0	0	0	0	0	0	0	0	0	0	0	0	0	0	0	0	0	0	0	0
AT1G49000.1	0	0.553503	0	1.22465	0.466258	0.118738	0	0.0940015	0.238814	21.62	32.2671	30.9484	3.43688	0.390542	1.83581	2.50875	0.561832	1.34644	75.7489	78.4135	0	0	0.261103	0.0682977	0.0514431	0.0960312	0.169318	0.0530933	0	0	0	0.536851
AT1G49005.1	0	0	0	0	0	0	0	0	0	0	0.594948	0	0.641005	0	0	0	0	0	0	0	0	0	0	0	0	0	0	0	0	0	0	0
AT1G29465.1	26.3253	3.76739	9.02887	5033-12-01	1.58678	1.61637	5.46496	3.19908	55.1068	63.7808	95.4153	109.653	15.3841	58.8371	19.7218	51.4789	38.4598	66.0543	7.26171	11.1063	22.3807	28.3096	0	3166-01-01	0	0	0	1.10295	9.75992	0	0	0
AT1G29460.2	3.82074	0.912415	0.364447	0	0.0960746	0	0.85085	0.309911	1.27055	0.107218	0	0	0.62976	0	2.42197	0.468173	0.75645	1.45638	0.351739	0.149433	12.267	8.79669	0	0	0	0	0.0403351	0	0	0.0922276	0.185355	0.147494
AT1G59870.1	6.74016	0.214243	0.213938	0.177759	0.80085	0.471087	1.82028	1.33715	13.2466	3.83626	8675-11-01	13.2682	14.2573	2.77194	3936-11-01	0.411149	0.262542	0.639324	5.21358	3.74566	0.94618	0.789764	0.0735995	0.0786622	0.27836	0.036871	0.0152586	0.0121422	0.0953184	0.0649675	0.0652843	0
AT1G27110.1	0.644326	0.499455	1.32998	0.552535	0.140243	0.0714292	4.17454	4.49559	0.615719	1.01248	0.844261	0.735413	0.690313	1.33042	0.553095	0.575617	0.43545	0.23838	1.86123	1.63599	0.026027	0.212439	0	0	0	0.0333572	0	0.020794	0.0470967	0	0	0
AT1G23060.1	9932-11-01	22.3615	22.2855	24.0032	45.9264	35.669	13.9477	9.88896	15.73	0.130984	3.08884	2.60413	2.90638	0.23511	5.00048	38.4264	2274-12-01	25.6689	35.634	20.0884	56.0371	76.2474	0.188443	0.212707	0.398738	0.55031	0.385084	0.203664	0.0662642	0.268553	0.0899542	0.14316
AT1G54115.1	15.8009	14.8129	6747-11-01	13.7011	8.36683	7.07381	7.25813	1949-06-01	3636-04-01	14.0558	13.4558	14.8231	13.2685	6.25266	13.8272	7.62973	5.26004	8.11603	18.3714	21.4868	16.6638	17.5871	1.0509	2.07778	2.39249	7263-01-01	1.33922	1.12462	0.660903	2.65183	2.94952	2.06188
AT1G58470.1	16.8981	2.48488	4.87245	3.74858	0.666018	1.06612	3.97905	4.45025	1.17239	24.9348	28.0996	29.9107	27.4685	21.542	22.2085	4.36428	2.25094	3688-03-01	28.8685	31.1145	3.21368	3.04266	0.107107	0.0217681	0.288929	0.0938406	0.136643	0.0745324	0	0.137003	0	0.0730339
AT1G54110.2	7289-12-01	8.85282	6.80017	4.89683	1.219	1.60695	0.211679	0.231304	1.31489	9176-11-01	2409-12-01	7505-12-01	15.7533	7377-07-01	19.2158	4.43188	3.94889	4.14391	5.31608	5.96687	8858-03-01	4.60607	0.208143	0.0355382	0.192129	0.304412	0.23388	0	0	0	0	0
AT1G28590.1	0	0	0	0	0	0	0	0	0	0	0	0	0	0	0	0	0	0	0	0	0	0	0	0	0	0	0	0	0	0	0	0
AT1G05430.1	34.824	24.5549	23.2939	24.7876	3.74906	3.35806	2.54423	2.13721	5.99314	23.3412	27.6566	24.977	38.1575	40.7905	38.5216	13.186	7.03001	12.281	29.0487	34.9874	27.015	29.4615	0.244839	0.437842	0.508938	0.357907	0.22532	0.241436	0.0673202	0.0620506	0.124707	0.297702
AT1G75210.1	25.4894	14.5365	16.5753	17.0435	2.79966	2.37211	3.21835	2.97515	5.20194	17.1364	14.1497	16.5869	25.7629	21.2425	28.4857	7868-08-01	4.76291	6.61459	40.0174	35.0399	23.3662	25.6656	0.244197	0.425954	0.326559	0.509948	0.302021	0.239172	0.0786923	0.0753519	0.201918	0.160674
AT1G43980.1	1.62645	0.630271	0.704898	0.278901	0.0265463	0	0.104488	0.0642234	0.0440167	4.57326	3.13044	3.10571	1.48116	2.33289	1.84293	0.551337	0.273663	0.294118	3.28011	8193-03-01	1.39915	1.01871	0	0	0.0268903	0.024663	0	0	0	0	0	0
AT1G72140.1	1.02376	0.288546	0.230509	0.478818	0	0	0	0	0.233643	0.216178	0.0448939	0.144344	0.199424	0	0.575219	0.079772	0.0558648	0.0408048	0.361516	0.354431	2.30057	2.41371	0	0.0263638	0	0	0	0	0.0332734	0	0	0
AT1G53366.1	0	0	0	0	0	0	0	0	0	0	0	0	0	0	0	0	0	0	0	0	0	0	0	0	0	0	0	0	0	0	0	0
AT1G53360.2	0.136199	0	0.168713	0	0.133427	0.0453052	0	0	0.0153322	0.496303	0.417189	0.522167	0.14592	0	0.280595	0.304615	0.198618	0.0620411	3.66368	5.36122	0	0	0.0198504	0.0604575	0	0.028981	0.0559197	0.0137434	0	0.0426949	0	0
AT1G72141.1	0	0	0	0	0	0	0	0	0	0	0	0	0	0	0	0	0	0	0	0	0	0	0	0	0	0	0	0	0	0	0	0
AT1G11670.1	8.23892	17.8816	17.6011	16.956	0.437097	0.136999	0.397025	0.216917	6.33919	17.4592	19.8746	20.3883	16.6609	15.2628	10.1842	11.1265	8.39082	18.7193	17.0797	13.4925	9.26	9.80153	0	0	0.0346995	0.106199	0	0	0	0	0	0
AT1G72660.1	7.47194	4.52371	2516-03-01	2.48897	0.475828	0.21921	0.509654	0.45651	0.454971	1.97597	1.72479	1.63668	3.65781	0.496007	2.58064	1.86333	1.77687	3853-01-01	4531-01-01	1.20311	0	0	0.132863	0.173332	0.060268	0.0831241	0.146525	0.104835	0.218444	0	0	0.0662531
AT1G57870.3	23.2499	20.3903	21.2339	18.5292	5.71266	5.07715	5.92316	5.53801	9.94996	15.7317	15.2585	16.7384	22.2674	5805-10-01	24.5543	3945-10-01	6.12805	9.87062	19.3004	15.0873	21.2606	24.2634	0.0336368	0.051129	0.186995	0.0859094	0.0117014	0	0	0.0736095	0	0.176579
AT1G74210.1	38.9262	116.789	96.766	103.818	28.1647	13.3472	7.53902	6.49442	14.9604	7.99066	7.66038	4721-10-01	28.279	5536-09-01	35.5659	32.3836	21.7686	25.0745	21.7543	20.854	48.1815	51.639	3.60408	2.51724	3.72203	2.0933	2.11115	2.57184	1.54333	5996-05-01	5.20699	5.47999
AT1G27070.1	6.70747	7.83618	2231-07-01	7.00186	3.33224	3.74999	3.68494	2.99434	2.35174	9814-12-01	13.3879	14.2487	5189-10-01	3385-12-01	7.91065	4.16893	2.68458	4.60535	3283-11-01	7.35481	7.75078	7985-07-01	0.218703	0.400928	0.564864	0.777727	0.103314	0.14846	0	0.213254	0.612269	0.389765
AT1G03055.1	3.02755	0	0	0	0	0	0	0	0	0.19766	0.339182	0.242928	1.94618	0.356894	5.40567	0.0322406	0.0224306	0	0.060352	0.20512	0	0	0	0.256347	0.148896	0.206197	0.0694429	0.0450674	0.0345847	0	0	0
AT1G03050.1	42.5123	203.697	136.617	196.273	809.911	1195.48	857.836	913.376	801.667	0.694663	0.0822854	0.308613	0.0921994	0.0664679	14.9813	353.553	417.739	437.234	0.154275	0.218475	5.73493	2.47762	1096.68	679.371	756.911	659.237	408.776	374.308	238.621	933.758	925.82	921.299
AT1G65900.1	26.2157	9571-04-01	7.60326	5.26456	0.208787	0.127608	0.369809	0.269397	0.0286186	7779-10-01	7813-10-01	11.0794	31.923	15.0071	23.7113	2.68493	1.24227	1.23345	24.4987	24.7455	3.59579	8394-02-01	0	0.0938008	0.0587298	0.094488	0	0	0	0	0	0
AT1G74900.1	2.29486	1.95686	2.98441	2.16483	0.674352	0.534277	0.221191	0.453183	0.31796	3.47472	2.27702	2.56367	2.08985	1.70779	2.24572	1.27255	0.515327	0.512736	4.08049	3.67107	1.91896	2.11868	0.16394	0.149478	0.104167	0.131587	0.204962	0.0898019	0	0	0	0.0575149
AT1G54370.1	20.2619	6259-12-01	4393-11-01	9457-12-01	1.78343	2.08093	2.074	1.38592	5.45537	35.6106	20.1879	22.4158	23.9427	22.7815	22.9178	9.50745	5.49658	9.54507	22.7932	19.4931	18.1015	20.9792	0.153921	0.198176	0.111194	0.316432	0.0577618	0.00950832	0.00717005	0.0933827	0.125118	0.0497805
AT1G13810.1	7.1547	1.35329	2.81084	1.49712	0.227996	0.0580621	0.448704	0.68949	0.444559	8.78334	6096-07-01	2996-11-01	7.66535	9.69716	6.83073	2.70708	1.566	1.83892	12.1556	14.5395	3582-04-01	2.87807	0.0527589	0	0.0836312	0.0385426	0.0572429	0	0	0	0	0
AT1G71360.2	6.62371	13.3473	16.9167	13.914	1.75679	1.15633	1.64892	1.24237	2.92491	5.21023	8.83029	8.06776	6.65294	3.82335	5.54371	4.57897	2.75713	2.25471	2414-10-01	7.73506	10.0118	2486-10-01	0.0344778	0.034826	0.0365497	0.0921931	0.0548076	0.100726	0	0.0259453	0.208575	0.0414929
AT1G06660.1	8.73573	3408-02-01	1.46926	1.84969	2.67606	2.29555	0.658321	0.198769	2.43857	17.6123	14.6348	15.0646	15.8298	7469-11-01	5536-12-01	2.37592	1.38908	1.51684	12.0855	2415-10-01	0.41822	0.402998	1.42402	1.47273	1.30158	1.0613	1.15428	0.971699	0.220886	0.338014	0.27173	0.270283
AT1G23915.1	0	18.8455	19.4004	23.7166	12.1405	8.60948	6.21715	5.58988	7983-02-01	0	0	0	0.944639	0	0	12.0546	10.251	10.0188	0	0	0	0	4.65369	6201-04-01	4.54137	3.78576	3.18483	1.67364	2.95961	1.933	2.21992	2.98093
AT1G07530.1	21.796	6407-10-01	10.316	8572-10-01	3.02408	2.70373	5.00952	4.45636	4.67815	29.0991	22.8289	24.4862	27.4935	3853-10-01	23.9624	7.47328	4.18621	8.47501	17.1647	15.9043	9.39948	9.97463	0	0.0367987	0.0652973	0.0265984	0.0123135	0.0122072	0	0	0.12592	0
AT1G70360.1	2.25876	3.06763	3.15079	4.84807	0.738315	1.12813	1.36221	4885-01-01	1.45811	7894-12-01	15.173	14.6032	2.41997	8.0489	2.61757	5.52431	3.75927	3.94986	7.68679	7.67969	3.76805	3.85225	0.190631	0.34461	0.11285	0.279307	0.340381	0.21752	0.453593	0.265782	0.178052	0.141683
AT1G07820.1	219.381	103.505	100.25	82.2003	25.4809	21.1809	44.0191	24.5478	26.7574	950.579	1080.33	1157.32	341.055	2184.77	279.376	120.491	89.249	104.659	247.068	301.863	294.545	307.618	1.04126	1.79897	0.572791	1.21011	3.33108	0.83911	3541-01-01	0.269319	0	0.861411
AT1G23910.1	0	0	0	0	0	0	0.279791	0.229299	0	0	0	0	0	0	0	0	0	0	0	0	0	0.191427	0	0	0	0	0	0	0	0	0	0
AT1G64360.1	73.9502	0	0	0	0	0	1.38959	0.569406	74.3323	0	0	0	2.30762	0	8.87481	0	0.268915	0	0.215419	0	0	0.158454	0	0	0.163104	0	0	0	0	0.677807	0	0.361325
AT1G69900.1	0.263128	0.815994	0.325933	0.451357	7.26039	9.71518	5.0729	3.94954	7012-02-01	0.198776	0.667467	0.572796	0.563816	0.392069	0.271046	2.18677	1.07786	2.20815	0.983026	0.701618	0.127566	0.607385	0.324565	0.154989	0.136397	0.0836137	0.402143	0.408768	0.0799385	0.247444	0	0.263815
AT1G07280.1	31.3988	27.8553	27.6998	28.7292	6.04948	4235-03-01	3.54762	2.75956	3.75033	5097-08-01	8.08627	2475-09-01	20.3546	8.01731	25.6438	8916-11-01	8.67411	8.04606	20.8894	16.2049	22.9755	21.8448	0.236105	0.38461	0.323185	0.411407	0.0899334	0.115551	0.0267886	0.117318	0.176835	0.422145
AT1G11410.4	4.92366	9.58509	2591-10-01	8.33887	1.33264	1.69594	3.97176	3.39791	4.1053	1.31565	1.69523	2.23227	2.44455	0.285608	2.47406	4.73724	2.95597	5.25465	5.77569	3.52054	28.1651	31.7316	0.147039	0.214105	0.337966	0.244153	0.137348	0.179864	0.0694953	0.018813	0.113428	0.0902594
AT1G78170.1	70.2628	46.9428	23.2868	30.5727	18.0975	18.6787	2.51041	1.60732	2.17535	37.9019	34.0561	32.8697	92.5288	47.6616	111.833	36.4564	25.128	37.7565	26.4882	24.9246	67.8828	73.5336	0	0.0406348	0.250064	0.28936	0	0.146174	0	0	0	0.122394
AT1G74840.1	59.3037	59.564	63.2784	77.6241	65.8059	46.6288	10.0168	8.73875	6.31749	69.8897	103.926	112.614	66.7671	58.8297	67.3006	28.041	29.8452	56.1571	54.52	45.6607	42.0737	45.1876	0.12477	0.286979	0.345766	0.250804	0	0.0448284	0	0.0630448	0.126704	0.201648
AT1G30960.1	6.31195	0.923235	2.36012	1.22562	0.233313	0.0396107	0.19132	0.21951	0.119177	9.27023	2497-07-01	8.02935	9.31432	16.4132	8.09668	1.76289	0.891019	0.676699	9.32484	9.28399	4.76293	3.74365	0.0512513	0.0173147	0.0814007	0.0997345	0.0118986	0	0	0.0373285	0	0
AT1G71500.1	57.4634	23.2145	26.3296	21.2429	4.40599	3.50446	7.36452	7.83638	9.81046	45.497	47.2443	51.4938	66.3158	40.9997	72.5157	13.4454	8.69878	15.4637	66.6224	60.0344	71.7323	86.9167	0.592461	0.431815	0.670558	0.762748	0.390698	0.301091	0.399166	0.347636	0.93155	0.648612
AT1G80660.1	30.1866	2477.82	2054-11-01	2455.71	538.64	133.33	3.48935	3.19772	4.14889	4.78053	6.51246	7.21071	2.52306	0	8.65585	339.668	286.261	268.359	49.6752	60.7514	0.363084	0.164644	0.962946	13.0719	5.82502	5.11382	0.635615	0.631016	0.429566	2.73329	3.16788	3.72758
AT1G07750.1	81.6499	205.695	238.449	232.36	59.3459	25.7892	15.1085	3727-11-01	25.3082	140.953	104.51	114.039	51.1601	9.96343	51.6179	149.367	101.656	121.693	491.901	509.816	536.411	478.705	0.36903	1.30171	1.42942	1.45817	0.231051	0.211677	0.114874	0.508244	0.371435	0.443348
AT1G70100.3	16.4441	3.34594	4.07305	4.58285	0.201324	0.581056	1.45278	1.29884	2.98192	28.9324	26.254	28.4665	28.7391	20.4567	24.8791	2.44559	1.70138	3.95364	7624-11-01	10.0465	17.2865	20.9409	0.0145246	0.0587928	0.0923258	0.0317884	0.0100139	0.0296591	0	0	0	0
AT1G78280.1	4271-11-01	18.7165	17.4327	19.22	8.37807	7.20195	2271-12-01	9.97774	17.3749	7.12417	20.282	20.1735	9.68968	5.52424	7543-07-01	7.61865	4.34186	5.62693	9.17277	8.12384	4415-11-01	13.7561	2.29431	2.38553	2.19322	2.35091	0.78623	0.770734	0.526451	2.56209	2.86444	2.46929
AT1G75520.1	16.55	0.706386	2.44532	0.781458	0.297521	0	0.0975886	0.119966	0.345779	0.843954	0.7127	0.424949	13.3391	1.05288	16.266	0.322053	0.401388	0.210464	0.590014	0.539888	1.28836	1.20182	0.0898324	0.137016	0.106887	0.0655962	0	0	0.0119225	0.0952027	0	0
AT1G74590.1	16.9069	2.15611	2.29657	2.78279	0.0756773	0.308354	0.372338	0.305143	0.728398	8.53091	4.88263	7.14267	18.6098	8.01065	21.4713	2553-02-01	1.59261	1.50083	3.46328	3.82549	2.52802	3.006	0.0370657	0	0.0879345	0.13556	0.0561036	0.108672	0	0.072647	0	0
AT1G44050.1	0.0699173	0	0	0	0	0.023241	0	0	0.0155654	0.0396609	0.0327551	0	0	0	0	0.0683586	0	0.0200449	0.0209541	0	0	0.118306	0	0.0290335	0	0	0	0	0	0	0.0440175	0
AT1G34420.1	0.84555	0.491399	0.588839	0.543623	0.0172476	0	0.0169719	0.0278181	0.235582	0.427487	1.21227	1.19429	1.18899	0.420152	0.979868	0.174371	0.142764	0.276106	0.410444	0.482881	0.204857	0.371579	0	0	0.00568572	0	0.00957246	0.00475194	0	0	0	0
AT1G68050.1	14.811	2.83751	2.88498	2.56833	3.85699	2.07513	36.4834	32.5936	8.35186	18.8004	26.5173	27.9464	6976-10-01	13.7532	13.6281	8751-05-01	5.98095	5.89587	31.0758	29.8266	20.3045	14.7207	0.277294	0.420157	0.376629	0.665652	0.18896	0.257102	0.211018	0.338966	0.524029	0.416991
AT1G24256.1	0.392636	0	0.487198	0	0	0	0.758286	0.517867	1.08594	0.491678	0.293032	0.63179	0.42066	0	0	0.155575	0.0536201	0	0	0	0	0	0	0	0	0.0552896	0	0	0	0	0	0
AT1G24250.1	0	0	0	0	0	0	0.136349	0.111743	0	22.5418	13.3846	13.0899	3444-03-01	0	0.218438	0.0685068	0	0	2983-11-01	11.081	0	0	0	0.0340526	0	0.0486485	0	0	0	0	0	0
AT1G50470.1	0	0	0.588633	0	0	0	0	0	0	0	0	0	0	0	0	0.10219	0.141293	0.202246	0	0	0	0	0	0	0	0	0	0	0	0	0	0
AT1G80840.1	9.28098	0	24.9519	21.9341	0.228792	0.0582646	2.36391	1.38379	186.639	7.15576	29.4387	27.5619	20.4496	9.03896	22.5478	2.01151	1.70502	1.29522	3.91722	2.00171	6.06335	9.70062	0	0.0539974	0.0419851	0.154801	0.0383346	0.112428	0	0	0	0
AT1G75430.1	4.93436	5.66938	3.84969	4.07673	0.0596969	0	0	0	0	0.759024	0.796462	0.74843	2.15378	4724-02-01	3.57682	1.00098	0.438293	1.01387	1.42062	4392-01-01	0	0	0	0.0284112	0.0441323	0.0406976	0	0	0	0	0	0
AT1G52180.1	0	0	0	0	0	0	0	0	0	0	0	0	0	0	0	0	0	0	0	0	0	0	0	0	0	0	0	0	0	0	0	0
AT1G20930.1	26.3014	15.3294	15.3595	14.6591	9.46597	9.75397	3.98431	4859-03-01	13.8947	21.3654	26.4325	30.7808	47.5626	79.3901	37.4468	3253-11-01	9.82161	9.00513	11.168	12.0424	3.04637	7682-01-01	5.76022	5.40559	4.24754	3.17857	6.89702	6.73251	2.32347	1.99597	2.85022	2.01603
AT1G30210.1	36.4326	8106-06-01	8.86636	5.58104	1.43427	0.974013	2.66587	1.79923	2.94959	19.8193	20.3228	22.4648	34.1538	26.3201	32.5027	6.20489	3.42403	5408-05-01	19.1565	22.5563	25.5532	26.0715	0	0.123717	0.154187	0.284045	0	0	0	0	0	0
AT1G47670.1	21.6386	4.32839	2.84032	2.56521	0.130219	0.132647	0.480515	0.236279	0.196834	7.46225	6.0641	3561-05-01	34.4006	4834-12-01	23.4196	2.05028	1.02378	1.27524	34.6832	33.9509	8.65167	6.88201	0	0.0142172	0.0446694	0.0820138	0.0483547	0	0.05042	0	0	0
AT1G10230.1	78.7249	16.3723	16.131	20.5273	7.47048	3659-09-01	8.82128	9.82448	23.118	61.438	74.2644	83.3932	81.708	125.084	77.1115	21.4041	14.8267	18.8178	69.743	102.609	19.623	17.1775	3284-11-01	2385-11-01	11.904	11.1544	20.5624	21.4452	9.93278	6.50937	7.76065	5.82257
AT1G08440.1	0	0	0	0	0	0	0	0	0	0	0	0	0.443164	0.0814132	0.319566	0	0	0	0	0	0	0	0	0	0	0	0	0	0	0	0	0
AT1G24030.1	6.98019	39.6152	73.6702	47.6571	0.182355	0.0928778	0.40374	0.477935	0.898005	2.38261	2.57758	2.76554	5.98272	1.22155	6.32741	16.2504	9339-11-01	15.9896	1.16833	1.34725	1.86133	2.05638	0.0204118	0	0.0323966	0.11921	0	0	0.0107425	0	0	0
AT1G60190.1	0.674093	16.6012	4274-12-01	19.0077	6.13655	1.36974	1.46751	2.12933	7.32914	0.918142	37.7455	38.8488	1.28392	0.438178	1.38876	1.54557	0.869681	1.1638	2.79713	7112-01-01	0.199639	0.395033	0.0825899	0.218834	0.0821013	0.0978607	0.0490097	0.0554772	0.140708	0.117347	0.141503	0.0750666
AT1G60620.1	16.9789	6.31862	4.87944	7.22314	1.72986	0.813288	0.960222	1.07309	1.32994	9.81289	7132-11-01	13.4584	22.993	15.9013	18.1894	5.30424	3.02674	4.24723	9.45921	9.27914	4.34634	4793-04-01	0.0593699	0.120542	0.157069	0.173355	0.0418018	0.0958919	0.0623281	0	0.0855741	0.0680947
AT1G01970.1	8.92898	2.76892	3.15998	3.28199	0.541467	0.381853	0.860696	0.940493	0.77056	8.40556	8.94702	9.38946	3429-11-01	7.63652	2488-10-01	2.41329	1.555	1.92181	12.0848	14.6088	9.92513	9.78646	0.0184417	0.261888	0.16105	0.0672994	0.0258287	0	0.163636	0.0399835	0	0
AT1G26090.1	9.25193	4.07301	5.51726	5.68132	0.261055	0.379891	1.54129	0.661645	1.96166	2356-10-01	8.49421	5653-10-01	7479-11-01	1954-11-01	10.1186	4485-03-01	1.79457	2.53384	8.63587	6.93171	7.55786	8.76256	0.0163116	0.0495732	0.0518229	0.0476091	0.0226518	0.0111659	0	0	0.0719497	0
AT1G61860.1	15.0503	27.296	28.2974	34.5766	442.712	588.149	674.805	719.697	693.208	2.03634	2583-02-01	2.42266	1.00778	2.30096	4.98318	182.053	230.68	245.015	4057-01-01	1.39915	4.26724	1.62483	926.712	569.947	651.874	571.919	447.92	465.44	349.657	867.746	853.946	860.059
AT1G04250.1	1.40909	1.09319	2.03772	2.01562	0.0767398	0.0781709	0.226539	0.309428	6.09479	0.239005	0.552787	0.297144	5161-02-01	3.32068	0.967658	1.78945	5.83369	3.87566	0.632143	0.35808	7352-11-01	5028-12-01	0	0.116112	0.178908	0.165518	0.286204	0.0831062	0.214085	0	0	0.117811
AT1G04700.1	3.81702	19.7177	17.5692	21.4776	99.0352	137.047	66.9954	71.1331	59.877	1.59098	1.60883	2.08155	1.78258	1.63461	2.77248	31.9411	31.562	34.6095	6.1833	9618-05-01	0.889184	0.827923	70.8409	71.1661	80.086	68.6734	24.9653	26.6178	13.6468	57.9831	57.4648	59.3838
AT1G22960.1	4.86131	5.54028	4.42592	4.29036	1.26009	1.23605	1.74511	1.39254	1.28358	3.18884	3.79217	3.05574	2.91051	4.54747	3.01929	2.05059	1.42366	5896-01-01	5.27542	4.30095	8.02032	7.19524	0.540328	0.753417	0.625092	0.651837	0.172891	0.118598	0.0692892	0.649618	0.855376	1.0389
AT1G66660.2	27.7699	4.91498	3.55244	2.84812	2.26728	2.40998	2.13404	2.70287	1.87192	8.10124	10.1412	8.94333	20.3736	9.74343	20.8323	3.83782	2.34391	3.69278	12.812	5378-11-01	4.57363	5.97299	0.758333	0.340156	0.460012	0.488585	0.206244	0.171216	0.153827	0.378521	0.285276	0.378342
AT1G60990.1	13.1368	10.838	2407-12-01	15.7108	1.49538	0.841807	1.04552	0.793373	7707-01-01	15.227	7245-10-01	9843-10-01	7172-10-01	7.96378	11.0492	6.04958	3.32718	5.10654	13.7589	12.0579	13.2333	4717-11-01	0.0173114	0.0701912	0.0962281	0.0884328	0.0482723	0.0118882	0	0.0377764	0.151843	0
AT1G08620.3	14.6029	15.602	15.76	14.5498	8482-10-01	9.95789	9.45901	2265-10-01	5.55198	14.8765	13.3127	13.5671	15.2886	7.18144	9853-12-01	7.60735	4.50702	7.52493	8618-12-01	10.0943	12.78	15.5119	1.05835	1.71558	1943-02-01	1.70494	0.330111	0.298633	0.204149	1.43369	3621-01-01	1.54244
AT1G60995.1	20.3344	4285-12-01	15.0465	13.8911	3.02211	2.36382	2.36311	2.80705	3.10791	9.95067	9.60123	8596-12-01	23.9112	3859-11-01	20.8611	5.77492	3.97275	5.35149	12.225	9.69488	12.0184	15.0779	0.29828	0.196996	0.419581	0.351388	0.070337	0.0773394	0.0989106	0.259026	0.104116	0.165698
AT1G72850.1	1.97572	2.87186	2.44717	2.54166	2.13695	2.79288	1.66636	2.17852	1.76298	2.18281	2.1071	1.72812	2.91051	2.41963	3.17996	2.09037	0.965809	1.66829	2.06661	1.28562	2.06524	4702-02-01	1.42283	0.955769	0.663725	0.506214	0.360238	0.354733	0.305502	1.35469	3224-01-01	1.36178
AT1G51980.1	101.751	221.444	221.671	212.126	83.9562	59.355	54.1277	44.5222	37.2427	71.77	58.7684	63.3223	89.5936	79.5555	86.4597	61.3965	43.6905	52.4078	108.101	98.8143	206.391	207.857	13.7274	17.7219	19.1541	17.3529	6.07276	4.162	4.47847	14.1371	16.7359	15.2257
AT1G15770.1	0.180782	0	0.448011	0.310207	0	0	0	0	0.14723	0.979697	0.98204	0.843673	0	0.103823	0.186222	0.141158	0.0983431	0.114407	0.43239	0.32147	0	0.159025	0.027496	0.196311	0.0871504	0.0803584	0.0199811	0	0	0	0	0.0906567
AT1G15772.1	3.41555	3756-11-01	5108-11-01	9.22865	4.63155	8.13434	2.20018	2.44709	6.98465	3.78355	2.50982	3.60681	5.22762	0	4.02095	17.909	17.9188	13.2987	22.9498	18.258	0.474232	0	7.57373	9.70651	8.65569	6.30133	16.1332	4545-10-01	9.69732	3.83283	3.08122	1.96148
AT1G19210.1	2.06942	0.458897	5.86551	4.569	0.579845	0.590659	0.688885	0.389672	38.7715	1.62131	6.48735	7.39235	3.48405	2.26991	4.32218	0.471878	0.544474	0.366886	1.42298	1.44712	1.36307	2.41866	0	0	0	0.0371037	0.0407229	0.194619	0.0305507	0	0	0
AT1G75880.1	20.3822	79.8799	83.8734	79.2689	15.0899	10.0308	40.688	32.8673	23.7578	5301-11-01	2387-10-01	9.44892	7.17926	2.97752	16.2499	51.2369	33.5258	57.2819	53.8268	46.9411	474.334	430.367	0	0.207294	0.421155	0.163913	0	0	0.021485	0.0437632	0.175907	0.069988
AT1G14130.1	17.3242	18.0904	9.56361	15.8926	9.02007	2.39694	2.70136	2.75602	14.8439	7.46853	15.0801	16.3925	2911-10-01	9.88714	12.0148	8.70037	4.04951	6.51058	5.79448	6.27415	12.1026	9.01475	0.103418	0.0263439	0.122964	0.188867	0.0186607	0.0730105	0	0.0537819	0	0
AT1G14420.1	80.8193	34.0452	57.7594	34.7513	1499.43	2161-05-01	1914.34	2065-03-01	1709.56	2.04664	0.840632	0.901353	0.121271	0.240254	28.6832	516.709	619.12	620.447	0.101478	0.316156	10.1509	5.42411	2479-02-01	1080.09	1261.68	1038.57	947.393	952.573	677.381	1581.79	1581.5	1565.58
AT1G66590.2	5.78418	4.22565	3.82866	0	0	0	0	1.46777	1.70175	11.1272	13.3594	17.772	7.95897	3771-12-01	7616-10-01	3.26917	3.34532	3.98553	5586-10-01	7.30046	8.27483	6.68243	0.324868	0.321673	0.599893	0.772365	0.491876	0.619595	0	0	0	0
AT1G43770.2	7.73191	2.80968	2.54382	2.69385	0.355022	0.683102	0.970407	0.922527	1.56013	6481-10-01	8.33769	8.09924	6.47169	4337-06-01	8.21346	2.58952	3642-01-01	1.73687	7.43757	8.467	2.45977	2.20425	0.0173576	0.0527855	0.137835	0.240674	0	0.0357651	0.00901892	0	0.076104	0.121118
AT1G01280.1	0.10153	0.629591	0.502956	0.348251	0.33147	0.202591	0	0.0801927	0.0557419	20.3385	29.0132	32.7989	9.13724	0.0265887	5.12468	6.90264	0.163787	0.0448443	762.077	1084.77	0.0246064	0	0.0143324	0.0145019	0.0227768	0.0522781	0.059243	0.00974954	0.0956061	0.0318198	0.1279	0.0508875
AT1G53970.1	0.612895	0.953381	0	1.0547	1.00388	0.204521	0	0	0.518467	0	0	0	0	0	0	0	0.104596	0.149295	0.183766	0.156142	0	0	0.298778	1.02723	0.2434	0	0	0.164711	0.143535	0.192737	0.387354	0.616465
AT1G19070.1	2.95632	13.8076	9.19195	4563-11-01	0.969265	0.987341	6691-01-01	0.390824	4.06559	30.7068	5489-10-01	25.4885	3.95915	0.886946	0.761319	14.1583	9.15517	8.44851	5.32287	3.01516	5.21655	3.75217	0.408661	2.46209	2.06688	1.31524	0.51758	0.679127	2.75699	0.465227	0	1.11601
AT1G56180.1	8096-09-01	13.1271	11.1525	4476-12-01	21.5454	29.0096	14.7241	17.5519	13.0375	15.8427	13.6867	14.5359	9.50196	14.2805	8.16688	9.97961	7.69913	7759-10-01	8521-12-01	5583-12-01	3261-10-01	7.94688	5579-10-01	8.83131	9.606	7915-08-01	6.21634	5176-05-01	2501-03-01	13.5638	13.2913	13.4731
AT1G02950.5	2.51287	4.54812	7.26663	6.10965	0.684148	0.487834	0.875175	0.606892	2.39027	0.275815	1.18602	6572-01-01	2.01917	0.249209	2.80419	15.076	3.33028	3.94956	3.31877	3.24555	19.2483	20.8651	0	0	0.0259347	0	0	0	0	0	0	0
AT1G25340.3	2.91596	0	0	0	0	0	0	0	0.436001	0.270599	0.275856	0.1975	0.367539	0.0487051	1.76688	0	0.0554728	0.0269032	0.0512786	0	0.0831796	0.226312	0	0	0.081976	0	0	0	0	0	0	0
AT1G47890.1	0	0	0	0	0	0	0	0	0.0212114	0	0.0457756	0	0	0	0	0	0	0	0	0	0	0	0	0	0	0.00492065	0	0	0	0.0156827	0	0
AT1G03530.1	31.3949	1.75181	2.09516	1.735	0.333917	0.320333	1.23217	1.0603	0.407562	22.0146	14.6774	15.6279	37.2653	17.2591	33.5252	1.90092	1.11135	1.55222	27.2199	20.2555	4754-03-01	3.75147	0.0698286	0.0352082	0.0763828	0.076361	0	0	0	0	0	0
AT1G22340.1	0.319433	0.165073	0	0	0	0.0708234	0	0	0.222923	0.0626852	0	0.0560232	0.114077	0	0	0.0308231	0.0215697	0.0157447	0.0636362	0.0540705	0.103225	0.117021	0	0	0	0	0	0.0102957	0	0	0	0
AT1G01020.1	21.1955	5434-12-01	13.2703	2512-11-01	2.42738	2.47265	1.96707	1.89995	3.29669	22.469	16.3103	17.5329	23.8788	28.4769	20.0326	8.78035	6.89223	8.24411	18.1659	14.6579	9.80469	8.45948	0.5521	1.13105	0.955577	0.8579	1.70466	1.42917	0.714379	1.09656	0.688691	1.42485
AT1G05070.1	46.3914	13.8485	8006-11-01	8.68149	1.16657	0.495134	3.06112	2.58709	5.68793	36.2872	37.7185	45.3721	42.3746	40.1074	54.833	8875-10-01	7926-07-01	14.5775	16.9057	18.1446	27.4951	24.9359	0.0510134	0.211274	0.0402484	0.336556	0.123355	0	0	0.279964	0.187553	0
AT1G01750.2	4.63914	3.60275	7.19524	5.31418	20.2384	13.9138	0.622158	0.917958	3274-11-01	3.99899	4.29061	6.46699	4.55607	4.73884	3.98229	15.2934	3.77517	5705-09-01	2.89348	1.37678	54.1636	71.3419	0.146525	0.463011	0.0577552	0.48629	0.858618	0.246295	0	0.242779	0	0.388262
AT1G72275.1	4.91515	1.52417	3.65279	1.68615	0.16049	0.163483	0.0789624	0.161781	0.1644	6.65944	6.34696	6.74089	9.21543	4.48267	4.68332	1.30157	0.846791	0.829619	5.36158	4.61805	2.56147	2.35006	0	0	0.0280904	0.064545	0	0	0	0	0	0
AT1G32210.1	83.4273	149.209	137.295	136.547	30.699	16.926	6558-11-01	8.75629	5156-12-01	267.193	249.928	263.934	116.842	296.963	102.504	122.151	89.9171	94.8578	226.167	186.939	250.359	215.426	1.52098	7.36832	5.0154	4.49791	2.25354	5.74403	2.63035	1.73721	2.22178	2.02052
AT1G56230.1	5.65992	2358-06-01	4.98154	4.67696	2.35935	1.85919	9568-02-01	2.96169	1.84332	9.44292	10.0103	9.66415	7.59813	7.88702	6.81365	3.89024	2.33443	4.33117	8.00628	7.07975	5.71696	7.62738	0.00934373	0.0942587	0.0297292	0.0340619	0.0126254	0.0187715	0	0	0	0.0683412
AT1G56233.1	0	0	0	0	0	0	0	0	0	0	0	0	0	0	0	0	0	0	0	0	0	0	0	0	0	0	0	0	0	0	0	0
AT1G76240.1	2.40138	34.0524	37.4043	28.5478	118.494	85.8905	32.9676	28.4187	72.0591	0.10824	0.091952	0.395001	0.551308	0	0.530065	73.5287	19.9517	51.8425	1.53836	1.35069	30.5685	53.1455	0.0517091	0.105375	0.10247	0.0188867	0.055982	0	0.0557075	0.0537819	0.108088	0.172021
AT1G61710.1	0.129864	0	0	0	0	0	0	0	0.043656	0	0.0657341	0.211531	0	0	0	0	0.0403372	0.0196063	0.0776252	0.19787	0.535146	0.570982	0	0	0	0	0	0	0	0.0407073	0	0
AT1G03280.1	17.6551	22.3335	23.6096	23.5924	9.19443	7209-11-01	3698-10-01	8406-08-01	7514-12-01	26.4492	28.2946	32.2773	17.7547	28.6846	16.4617	15.3601	9.96753	13.1224	24.3477	19.7187	22.2275	22.1612	5.70767	2.08725	2.72545	2.32617	2.89487	3.21309	1.84735	3976-05-01	4.84401	6.56906
AT1G66840.1	2.29215	0.921154	1.15637	2.32926	0.110851	0.0846888	0.245428	0.514016	0.368519	2.32232	2.87742	2.90959	3.36528	1.81179	3.14816	1.21522	0.531074	0.665242	4.87005	3.34057	1.25491	2.59338	0	0.0238547	0	0	0	0	0.0179867	0	0	0
AT1G54580.1	491.363	342.497	337.314	305.727	42.6333	31.7831	49.2046	42.0549	89.0574	287.903	288.139	307.643	482.253	400.983	474.579	178.461	119.512	152.836	917.16	1340.24	972.698	923.905	1.30152	4.31642	4768-04-01	6898-03-01	1.22606	1.62836	1.21764	2.28778	1.36323	2.36874
AT1G28690.1	0.597118	1.23423	1.35572	0.512025	0.0649805	0.132385	0.0959127	0.235811	0.185505	1.74515	2.03299	3348-02-01	1.06623	2.57441	0.615086	0.314742	0.210323	0.351032	1.51661	0.98543	0.699445	0.809331	0.056092	0.056745	0.0668599	0.0409182	0.0096489	0	0	0	0	0
AT1G28695.1	1.28044	0.992894	1.78467	0.549207	0.418195	0.266246	0.308633	0.463714	0.128351	32.0153	20.4334	16.9497	8.91691	0.0896572	4.28666	14.9184	2.72972	5.31534	60.6202	62.1998	0	0	0.190883	0.09713	0.0946063	0.0871293	0.102483	0.100416	0.0382288	0.0501812	0.100852	0.0802519
AT1G69480.1	1.451	2.14667	3.1848	2.37481	0.0215274	0	0.0423667	0.0173605	1.72357	3045-01-01	5348-05-01	5.86257	1.20125	0.697863	9023-01-01	1.21176	0.585862	0.452011	2.00976	1.42305	0	0	0.0270582	0.0636785	0.0502238	0	0	0	0	0	0.0415325	0
AT1G69485.1	5.23515	0	2.60974	1.80701	0	0	0	0	0.770527	43.0654	26.4226	24.913	6088-05-01	25.6939	4.31414	1.34106	3.71953	2.14498	0.314843	0.267517	0.766066	0.231587	1.87284	0	0	0	1.08273	0.320842	0	0	0	0
AT1G23460.1	5.08221	2.10115	2.09816	3.29298	0.147497	0.187809	1.05226	0.594732	1.33773	5.58902	3.18616	4.79479	2.54097	4.49335	2.79207	1.33255	1.16234	1.89789	1.38375	1.20443	8.18458	8.76333	0.0483282	0	0.115161	0.0352633	0.0111765	0.0330612	0	0	0	0
AT1G77730.1	3.61853	13.4097	9616-10-01	14.4898	40.2585	35.6573	18.6119	16.6831	13.6087	0.327813	0.224948	0.483324	0.430756	0	1.03539	22.7793	15.5811	16.244	1.26232	1.07257	0.487528	0.176859	18.8715	26.0513	27.439	26.8133	9.85335	8.65189	5.84727	19.7961	17.992	17.4425
AT1G12860.1	21.2583	2.50774	3.57739	5.15219	0.339503	0.230556	0.371196	0.365049	0.1922	16.6152	18.1314	16.0583	31.4402	22.5348	24.8733	3.10461	1.46339	2.56595	14.232	15.079	4.56448	5809-03-01	0	0.0334732	0	0.0361617	0.0229587	0	0.0427665	0	0	0.0579118
AT1G16830.1	2.20353	0.394114	0.41979	0.435999	0.027666	0.028182	0.108895	0.111554	0.0367861	1.78125	4967-01-01	2.03724	2.0884	3096-02-01	2.61904	0.516429	0.244018	0.344316	2.88671	3.05523	1.47871	0.391145	0	0	0.0281067	0.051566	0	0	0.0239367	0.0265582	0	0
AT1G49630.1	6.04033	1.82826	5121-02-01	2.10346	0.0924049	0.0784401	0.378866	0.223785	0.229509	6.11335	5.37554	5.80172	7.07814	9.12575	6.22209	1.48433	0.901524	1.26671	7.92571	5.96987	4.17291	3.34902	0	0.0447506	0.075797	0.0416439	0	0	0.00315406	0.0147841	0.059425	0.0236434
AT1G77220.1	14.6807	22.4275	22.1633	24.0759	8.67651	8.23247	15.733	14.8687	9.81708	30.5236	24.7926	26.6926	15.3841	17.0847	10.0449	15.9706	9.38367	14.4597	29.0758	26.6097	6092-11-01	13.4964	2.007	1.46229	1.36495	5863-01-01	0.809337	0.549688	0.274048	1.61208	1.75494	1.50389
AT1G59600.1	9.27078	8555-11-01	6724-09-01	3249-10-01	1.38115	0.757566	1.09771	1.02813	0.914747	16.8718	17.0505	19.0443	15.6828	26.8227	5655-12-01	3.66313	3.14593	3.13726	8424-10-01	7.97321	7.65019	8.94086	0.0486135	0.0989739	0.154187	0.142022	0.104591	0	0	0	0	0.163104
AT1G23465.1	4189-01-01	1.10548	7436-01-01	0	0	0.32608	0	0.215123	0.596758	3.97418	1.76597	1.90048	0	3.56629	1985-01-01	3.11801	1.61678	9109-01-01	1.0865	0.971071	1.82749	0.561527	0	0	0	0	0	0	0	0	0	0
AT1G18300.1	14.1349	10.1556	68.4729	64.2635	172.209	230.506	218.196	238.702	284.225	36.3247	87.4106	85.7623	51.3205	27.6004	35.5917	92.1401	93.2812	100.041	22.7854	26.0133	16.194	21.9436	301.581	229.018	242.421	237.912	148.456	148.766	118.324	136.488	137.484	135.274
AT1G55180.1	5.78599	2.39835	3.24878	2.42252	1.18584	1.47638	1.62067	1.85947	2.84884	3.65471	2.63909	2.96147	5.62231	3409-01-01	4.98985	2.23152	1.61748	2.25034	3.1556	1.81028	2.49416	2.52812	1.03166	0.957023	0.835292	0.732009	0.864582	0.789237	0.472157	1.09619	1.22864	1.07881
AT1G58807.1	9.44997	6.1096	6.60093	7.71485	0.320683	0.538794	1.46482	1.09059	5.09392	15.3521	16.8317	19.1818	10.1275	9722-03-01	9.93558	8867-03-01	2.34557	4.72288	17.1451	8518-11-01	17.1131	17.6183	0.0284692	0.024595	0.0771915	0.0378519	0.00226272	0.0134829	0	0.047142	0.0631625	0
AT1G17300.2	0.383644	0	0.952024	0.659189	0.25097	0.383476	0	0.303587	2.47183	0.474188	0.68678	0.912772	0	0	0.790377	4199-01-01	3.00767	6.48587	0	0	23.282	31.6491	0.36228	0.0762692	0.0571181	0.267111	0	0	0	0	0	0
AT1G48540.1	12.0848	6.91148	8.01481	7.23493	2.80148	3.20446	3.35732	2.05727	3.56626	7.78807	7.17374	7.51722	7418-12-01	4.38576	5219-10-01	4.25936	2.79176	3.87775	7.27696	5.44064	8965-05-01	1956-06-01	0.677872	1.18325	1.28974	1.29867	0.457226	0.304216	0.282367	0.901442	0.754865	0.985109
AT1G71770.1	21.2483	435.04	538.984	443.289	97.7902	117.627	28.8487	22.8293	102.492	17.8151	9773-11-01	14.3927	13.2391	0.824515	17.4635	122.165	123.759	95.5851	103.957	114.153	0.620769	0.314611	56.5308	63.3564	65.6954	54.9106	46.0163	43.7814	9.53753	24.2477	20.5937	23.3725
AT1G28470.1	2.1851	31.8042	32.9043	28.5511	7.35657	3.29949	2.53905	2.39074	0.426157	1.84915	3.1384	2.11835	0.720327	0.0475308	1.73143	2763-12-01	4.11732	9.19763	28.9431	23.2689	1.46715	2.40246	0	0.0514401	0	0	0	0	0	0	0	0
AT1G80540.1	8.36022	7.00139	6.54516	6.92149	66.068	67.7794	38.2477	41.642	36.4206	0.08396	0.139599	0.249374	0.617718	0.100057	2.67262	24.3831	20.389	22.3743	1.00497	0.829507	0.0931526	0.147843	55.0199	47.22	54.9796	50.2263	19.1402	15.6696	9703-12-01	63.031	62.7634	64.2472
AT1G50110.1	9697-12-01	8846-11-01	17.1625	14.6647	0.385051	0.245145	0.663067	0.155259	0.953447	14.2221	17.1128	14.5111	25.2643	32.249	18.3699	6.46812	5.26049	2.93889	16.1676	14.486	4.46622	1.84703	0.347323	0.375068	0.774989	0.364543	0.123227	0.151198	0.0574368	0.23102	0	0
AT1G49490.2	37.5279	40.2015	41.8541	43.2386	1537.81	1797.48	1918.23	2011-08-01	845.127	4.65536	2.00093	2.11321	3.79549	0.796697	14.8444	226.182	266.731	286.336	7.46191	5.47152	15.4065	9.35454	1424.77	173.557	236.524	146.057	369.577	253.09	134.809	689.739	650.549	710.371
AT1G02220.1	1.32605	6.57967	4.76347	2.50213	6.58179	5.95468	8.99007	5.83157	5.21105	0.20057	3.36847	3.10758	0.529727	0.0719356	1.36596	6.0479	6203-03-01	8.67005	0.334792	0.101025	0.353586	0.349827	0.0963093	0.09774	0.214052	0.112479	0.0676663	0.0931744	0	0.207837	0	0
AT1G55980.1	0	0.513272	0.360746	1.32467	0.834452	0.931137	0	0	0.528767	1.06405	1.57847	0.31414	1.10862	1.42099	0	0.617149	0.272858	0.278024	0.101419	0.0872808	0.17743	0.18372	0.186452	0.375958	0.271035	0.198341	0.0658059	0.16298	0	0.277437	0	0.183426
AT1G29870.1	0.224363	0	0	0	0	0	0	0	0	0.066434	0	0.118947	0.120188	0	0.346672	0.0489866	0	0	0.16762	0	0.0271897	0.0246589	0	0	0	0	0	0	0	0	0	0
AT1G65520.1	4982-10-01	18.0209	13.2888	13.8019	3.21123	3.19677	5.09893	3.53133	5.44983	9.56852	9.43053	9.02639	9.57235	6.29118	13.115	9.53447	6.21812	6.58988	5543-10-01	7489-11-01	13.3277	10.908	1.38246	2.32516	2.07507	2.17758	5185-01-01	1.52453	0.199184	2.31198	2.25286	2.12882
AT1G49940.1	2.33755	2.1762	1.44873	3.61121	0.458294	0.155614	0.375807	0.184792	0.509825	8296-12-01	2.74641	2.80489	4.75835	8.10784	2.64868	3.17115	1.96014	1.51803	1.53804	1.48505	0.226806	0.359967	0.22495	0.0769513	0.474355	0.493675	0.284284	0.440348	0.10632	0	0.147363	0
AT1G64625.1	3.965	0.91301	0.850929	0.33668	0.256366	0.261147	0.315335	0.182041	0.08602	0.572965	0.52425	0.666858	7.36369	1.40855	6.47121	0.451736	0.345659	0.317467	1.17323	1.27101	0.309255	0.345193	0.0828855	0.12576	0.0988014	0.120925	0.0379898	0.00938171	0.0282935	0.0922877	0.12365	0.14759
AT1G59460.1	0	0.847834	0.359143	0	0.0892744	0	0	0	0.0682963	0.388292	0.510867	0.36648	0	0	0	0.141656	0	0.0473106	0.834667	0.639278	0	0	0	0	0	0.300912	0	0	0	0	0	0
AT1G64620.1	17.4484	14.801	2697-11-01	11.513	2.43516	1.48834	4.84039	4.75238	4.62665	3.76522	6.27665	7.98337	17.5753	4.74193	18.1271	6.0835	4.67134	7.76709	11.0996	5522-11-01	9.11088	2008-12-01	0.0440035	0.0447314	0.0523626	0.0321299	0	0	0	0.093506	0.187924	0
AT1G55760.1	7.68266	10.1141	7.53525	8.51272	1.04549	0.532493	1.69748	1.77055	6.30753	2.49341	4.0529	3.66081	3736-07-01	2.07082	7382-08-01	3.93748	3819-02-01	3.60152	4.97593	4.51253	5.89841	7.53138	0.134176	0.145695	0.189213	0.191684	0.0683218	0.0836799	0.0637147	0.351268	0	0.203003
AT1G51600.1	19.4375	22.543	17.3578	18.9295	14.0707	13.6922	9.73707	8.48724	8.29733	30.2872	27.2685	26.6499	22.1381	23.2716	21.2851	7972-11-01	9.39655	4916-11-01	23.3489	28.2908	7424-10-01	11.0133	7.49583	6.72268	7.57832	5.41803	8718-03-01	3.80383	3.26192	9.66373	7.94526	7.37608
AT1G65570.1	0	0	0	0	0	0	0	0	0	0	0	0	0	0	0	0.0195248	0.0136438	0	0	0	0	0	0	0	0	0	0	0	0	0	0	0
AT1G34210.1	33.6143	6.22706	10.1522	8.35381	0.883176	0.708812	0.368691	0.712223	3.64938	21.6088	15.0132	17.7159	37.5945	14.9202	31.6699	5.09839	2.79309	3.86879	9.03881	9.09542	5.68777	5.78375	0.0113719	0.103373	0.16275	0.140982	0.00774378	0	0	0.0770738	0.103266	0
AT1G55270.1	9151-10-01	12.274	17.6791	9326-11-01	2.0757	1.31652	3103-01-01	1.16858	2.81576	4957-12-01	15.878	15.614	14.0073	13.4682	7378-11-01	5.70055	2.60824	3.93083	17.7079	18.4574	9.88486	9.94035	0.154976	0.279261	0.177765	0.16336	0	0	0	0.150384	0.0755587	0
AT1G68990.2	6682-12-01	1.20692	2.76392	3.20444	0.169446	0.103564	0.300128	0.300624	0.242312	3131-12-01	9.04121	8.17829	15.5748	15.0773	13.0494	2.21082	1.10112	3186-01-01	9.21234	7.01054	3.28303	2.88618	0.0210405	0.0423915	0.0948859	0.0562326	0	0	0	0	0.0326909	0
AT1G45130.1	22.5002	5.21477	6.68276	6.24973	0.617738	0.489423	0.315188	0.35056	0.444193	9.00874	8.60583	8.79645	18.3236	15.1474	17.762	1.77282	1.88858	1.86804	8.16689	7.38408	31.9981	29.6358	0.00962047	0.165013	0.15304	0.308632	0.0130133	0.0193442	0	0	0.0882806	0.0351242
AT1G67710.1	2912-01-01	0.307948	0.98403	1.19236	1.91313	9067-02-01	3.79701	3.50402	0.74045	1.21894	0.676151	0.465918	2.44747	0.830306	1.53468	0.899353	0.649596	1.54706	0.445181	0.403479	6609-01-01	3.09994	0	0.0141554	0	0	0	0	0	0	0	0
AT1G80090.1	0.146951	0.455763	0.182046	0.2521	0.0479905	0	0	0	0.016673	0.0451399	0.685153	0.245083	0.15744	0.243166	0	0.0443049	0.0154659	0.0225319	0	0.261253	0	0	0	0	0	0	0	0	0	0	0	0
AT1G23760.1	1.65593	6.16031	4086-04-01	5.82115	0.513524	0.275316	0.0531911	0.10898	0.29608	2.59322	5.51893	4.98427	1.06447	0.0637225	1.70576	1.04227	0.77134	0.407767	22.8329	17.7612	1.44458	1.67404	0.057463	0.139304	0.137061	0.041906	0.211401	0.16271	0.0174871	0.0259453	0.0521438	0.0414929
AT1G31970.1	141.241	29.104	35.2924	29.225	2.48308	1.79299	4.73214	3.62467	2.58046	69.4968	56.9858	60.7786	132.961	121.827	130.912	21.0953	13.5631	19.0767	86.5067	71.4743	28.4893	23.1078	0.216426	0.38304	0.44075	0.44401	0.120759	0.13767	0.0691793	0.150864	0.06064	0.0965074
AT1G35290.1	7.17381	0	0	0.991947	0.18883	0.192351	0.278717	0.0761394	1.17032	0.418766	0	0.198432	7.73627	0.764033	4.16538	0.10166	0.35209	0.203394	0.0864157	0.0734259	2161-02-01	1.97463	0	0.101528	0.426169	0.107926	0.0392168	0.150165	0	0	0.364306	0
AT1G64190.1	28.0036	29.0529	26.2422	22.7189	6.57028	2.86835	4.51542	3.62756	3.66063	25.3562	22.0003	22.0171	30.8617	26.7766	23.9106	11.497	9.13479	12.1549	43.9408	51.5562	44.49	40.0027	0.030197	0.213979	0.383848	0.231326	0.219097	0.0308871	0.0544036	0.2336	0.268273	0.106738
AT1G09370.1	0.312158	0	0	0	0	0.207915	0.100423	0	0.0402941	0	0	0	0	0	0	0	0	0.0562905	0.0934079	0	0.75759	0	0	0	0	0	0	0	0	0	0	0
AT1G30515.1	3.11674	0.605125	1.93364	3.34718	1.01949	0.519249	0.376196	0	0.161198	1.45712	2.31594	2.1831	4.59139	1.94946	3.61184	4.07766	0.318135	1.06663	11.314	8.62222	4.35163	6034-03-01	0.296347	0.23428	0.0584067	0.109307	0.20122	0.249923	0	0.122333	0.737578	0.39128
AT1G10930.1	8.31197	2.52302	2277-02-01	2.05664	0.419473	0.655187	0.357732	0.259346	0.826529	6.35563	6708-05-01	5703-06-01	12.0725	14.0837	8.73862	1.00376	0.844083	0.791946	5.89978	4.80633	2.84404	2.75818	0.522574	0.416197	0.484559	0.481282	0.260194	0.410714	0.0569216	0.0939578	0.13488	0.279057
AT1G30510.2	22.0475	8.91845	13.401	13.3899	1.65458	0.683285	1.1881	1.51462	3.70177	15.1485	14.9059	15.3911	22.4474	15.7533	18.4791	7.80567	5.41	6.24211	32.3753	36.1683	46.9062	46.5443	0.0998624	0.10139	0.380428	0.306175	0.0562913	0.0829999	0.0419675	0.128783	0.172548	0
AT1G68190.2	10.0515	16.2178	11.1049	8832-11-01	20.4922	23.8113	0.916576	1.28771	0.458599	13.0701	6142-12-01	7892-12-01	4965-11-01	2.03389	14.6914	25.5292	9.63183	18.5146	13.1942	10.107	3.35853	3.64316	0.0791598	0.0602711	0.0314138	0.130016	0.0557357	0.0410965	0.0727161	0.0851587	0.0855741	0.136189
AT1G06340.1	0	0	0.524148	0	0	0	0	0	0.0599545	0.552824	1.64799	1.42072	0	0	0.43504	0.0863984	0.0595904	0	2.65583	4.08339	1.74373	1.1163	0	0	0	0	0	0	0	0.132642	0	0
AT1G71190.1	27.396	48.0638	39.801	44.4179	8.0235	5.02962	9.23136	3211-06-01	9.0902	22.6111	28.5595	28.7769	21.2544	9.80877	23.744	22.8878	8078-12-01	22.0202	27.9626	26.3032	6295-10-01	15.0003	1.44836	1.53772	2.01927	1.24892	0.974279	0.867778	0.2056	0.710974	1.07166	1.13702
AT1G06830.1	15.5559	0	0	0	0.195977	0	4.62826	2.37064	2959-04-01	2.13624	1.1899	0.639909	1.92302	0	5.54675	0.578344	0	0	0.179373	0	0.436444	1.45134	0	0	0	0.333317	0	0	0	0	0	0
AT1G16300.1	8272-11-01	11.1594	12.45	3194-11-01	0.862688	0.70886	1.16744	1.04563	1.66169	19.6061	17.905	20.7902	18.2483	19.7994	16.9608	4.45985	3.57788	2.85165	4218-11-01	11.151	9.39889	8.19816	0.178832	0.344541	0.170391	0.495955	0.287391	0.209157	0.158311	0.46676	0.703554	0.186615
AT1G12680.1	21.0971	26.7142	19.2889	24.6278	26.3983	34.5316	29.1701	26.5524	17.9058	26.3139	25.5021	25.356	23.1945	4751-12-01	21.0492	16.9009	12.094	14.5055	35.5494	33.6273	12.288	14.082	17.4959	3473-10-01	7118-12-01	10.506	7.0344	7.22828	4.22658	14.5747	16.5591	17.0522
AT1G21720.1	92.5374	77.5843	99.2325	82.1774	17.0341	5973-11-01	16.7618	8633-10-01	19.5006	124.759	105.592	121.512	93.1594	155.721	84.9133	59.8694	39.6129	53.0797	107.272	126.525	129.805	129.873	0.0441054	0.545435	0.731492	0.968808	0.172189	0.0662594	0.30953	0.417142	0.503012	0.133422
AT1G21722.1	0	5.36551	4.00054	3.56144	1.58192	1.07428	0.370627	0.121497	0.919501	0.155617	0.673958	0.289744	0.246993	0	0	1.02613	0.950123	0.765325	0.0689473	0.17575	0.11184	0.152145	0.589687	1.39882	1.60306	0.916557	1.22616	1.05278	1.00039	0.650819	1.30799	1.61905
AT1G29250.1	104.885	37.3454	67.2616	38.3096	1.71594	1.31095	6.33191	8.30274	5.28145	177.673	179.357	167.348	116.117	523.708	104.44	52.0227	34.0387	31.5953	190.953	223.747	103.072	78.8453	0	1.49895	1.52528	0.58633	0.427924	0.314074	0	0.274538	0.275877	0
AT1G70820.1	2293-12-01	3.63546	0.726057	0.861819	0.546862	0.445648	0.295966	0.286655	5441-01-01	0.6023	1.63711	1.58306	6.28185	1.1401	8.80085	1.25701	2297-01-01	0.704304	5.65598	4.59314	3262-11-01	10.769	0.465468	0.152818	0.0647621	0.0763778	0.214172	0.156976	0.0944895	0.0787446	0.105505	0.209886
AT1G23580.1	7.75114	85.2761	118.095	108.529	0	0	0.482431	0.0658948	0.0306875	0.0863796	0.602113	0.485828	4.82189	0	13.1356	147.921	33.6921	47.4356	16.9022	7.62556	0	0	0	0	0	0	0	0	0	0	0	0
AT1G75670.1	31.0985	3.44765	3.78702	7.62811	0.544541	0.832044	5182-01-01	0.585515	1.32398	27.589	31.7217	30.0123	31.2357	50.6212	27.744	6.22481	3.87867	4.44543	18.7733	20.892	8.01731	9.83732	0	0.048139	0.110443	0.170794	0	0.035344	0.110415	0	0.175095	0
AT1G45207.2	1901-08-01	3.02974	3.91864	3.03251	0.0607662	0.0928491	0.239179	0.171514	0.111742	4572-12-01	8194-10-01	8739-10-01	13.4611	15.2845	10.1622	1.1434	0.651757	0.557666	6.36824	5.1038	3.29297	3.39556	0.0260759	0	0.0621764	0.0855891	0.0178728	0	0	0	0.0586175	0
AT1G11880.1	5.08936	4.93128	3.67678	4.90982	0.657716	0.246835	0.579076	0.334992	0.467182	5.17852	4.0565	5.46386	4526-05-01	6.78117	4.0411	2.25494	0.901731	1.44183	4.34067	9574-03-01	4.47133	1971-05-01	0	0.0608515	0.0238798	0.0219289	0	0	0	0.0332305	0	0
AT1G71990.1	8.46303	3.02824	1.45149	2.01004	0.382638	0.433082	0.209179	0.205715	0.466984	2359-11-01	9.29672	10.043	8334-12-01	5302-10-01	9.92476	3155-02-01	2.13061	2.26125	4.86415	9346-03-01	3.88198	2.66195	0.132091	0.114876	0.209717	0.2066	0.158847	0.169306	0.128271	0.0408129	0	0
AT1G10680.1	0.0414665	1.34942	0.821333	0.853047	3.58608	4.68681	2.10394	2.48816	3.07882	0.0800754	0.112587	0.120535	0.0444261	0.0509013	0.0427143	0.829202	1.25559	1.03818	0.656451	0.620919	0.0200912	0.0273379	5.86207	7211-05-01	8.41847	5.49784	9828-02-01	2.23012	2433-02-01	8736-12-01	6702-11-01	3431-11-01
AT1G63270.1	14.3257	5.83035	9.31528	8.06247	1.07436	0.938051	2.34091	2.22788	2.05058	15.615	16.3072	15.8972	13.5869	15.0152	14.5149	6.53537	4.10519	5.55903	5726-12-01	5182-11-01	5073-11-01	9345-11-01	0.0377093	0.193521	0.268361	0	0	0	0	0	0	0
AT1G21470.1	1.30539	0	0	1.12349	0.213871	0.435718	1.26271	1.20731	5429-10-01	0	0	0	0	0	0	1.81513	0.462116	3.62063	0	0.166326	0.635058	0.287973	0	0.193138	0	0	0	0	0	0	0	0
AT1G53110.1	3.79301	6.06458	3.08303	3.65951	0.735338	0.709627	0.761667	0.655422	1.60724	7.98454	8.51034	8.11219	3.42877	4.55592	3.41875	2.84742	1.27488	2.24981	5.27802	3.03992	3095-04-01	4.01259	0.0169944	0.103339	0.0404881	0.0620073	0	0	0	0	0	0
AT1G08540.1	20.0308	4482-12-01	11.1735	2954-11-01	2.29751	1.80027	2.66656	2.87419	2.69305	5982-11-01	13.6604	13.8494	21.8471	14.9352	22.1206	6.79981	4.38454	6.12976	24.7759	23.4569	23.4838	27.1083	0.151294	0.114693	0.17037	0.0459784	0.043135	0.0597088	0.0128476	0.19793	0.113655	0.0452198
AT1G11080.2	7.53861	6.16816	5.44618	8.97853	0.683672	0.417853	4.20465	3.11505	5.35805	0.399931	0.307608	0.714486	6.95491	0.0825496	8.30472	1.75488	3.68451	4.79204	2.50635	2.04883	3.781	4.05044	0	0	0	0	0	0.0100989	0	0	0	0
AT1G20230.1	3.57536	0.104556	0.501155	0.694007	0.0660567	0.0448591	0.216669	0.106541	0.0723253	2.23347	2.14262	2.05882	2.74643	9789-02-01	2.50162	0.338505	0.250566	0.337544	3.50668	2.61996	1.71628	1.18592	0	0	0.0146958	0.0067348	0	0.00618395	0	0	0	0
AT1G72510.1	47.577	18.7279	20.3636	15.5387	3.50576	2.56676	24.5793	16.6096	112.419	12.255	26.6395	24.9651	23.3326	5.33041	37.6193	19.4024	18.6924	35.0216	12.835	9.54242	59.1247	68.2991	0.0599083	0.561807	0.236103	0.0440033	0.302486	0.19084	0	0.105168	0	0.336379
AT1G57600.1	6.98559	2803-11-01	13.0966	14.1431	1.67874	1.19381	0.716864	0.383149	1.46548	8.28708	5.55051	6.10049	7.69206	6.21926	6955-07-01	8697-04-01	3.05886	4.08349	5809-06-01	6.01043	5104-10-01	10.449	0	0.124163	0.0650402	0.0298497	0.0187428	0.0555505	0.0209378	0.030406	0.0611086	0.0486265
AT1G62760.1	0.338434	2.62448	1.0483	1.16136	2.04499	1.85792	16.5335	16.0457	0.83926	0	0.180834	0.194191	0	0	0	0.913669	0.436808	0.900448	0.0505872	0	0.123087	0.0744201	0.687134	0.829589	4324-01-01	0.780773	0.531788	0.0897137	0.506334	1.22031	7061-01-01	2.37582
AT1G64210.1	0.527176	0	0	0	0	0	0	0	0.01911	2.28385	1.34727	1.71446	0.658935	0.0679963	0.452532	0.0249767	0.0349925	0.0255656	1.36512	0.914549	0.021292	0.0386203	0	0	0	0	0	0	0	0	0	0
AT1G20580.1	107.505	43.7539	70.3252	45.1898	6.37913	5.30166	7.81158	7.77368	7965-12-01	283.344	288.738	301.839	123.935	464.218	114.519	64.6283	40.2244	51.6916	131.524	145.397	93.5173	84.9067	0.259791	0	0.342091	1.15679	0	0.0771324	0	0	0	0
AT1G73020.1	2061-10-01	4.79381	7.27622	7.68975	1.38813	0.976956	0.720223	0.508833	1.28537	8.94862	8.55514	8.61739	8517-10-01	7379-12-01	8.28315	2.55653	1.97486	2.40778	7.94652	7.12495	9.27416	6733-11-01	0.427206	0.71166	0.806829	0.693129	0.319139	0.287283	0.183571	0.484562	0.633002	0.619945
AT1G19680.1	25.3044	29.2427	20.3138	21.9019	19.9668	25.0148	19.7229	20.0502	23.2576	31.8343	29.502	33.1365	27.6125	18.8886	2024-06-28	18.8329	15.9876	20.6173	15.6844	13.5945	2728-11-01	2837-12-01	19.5764	21.0612	22.5948	21.0056	16.6402	17.4226	6.22566	31.358	30.035	30.6531
AT1G62920.1	4.92317	2.54581	1.01688	2.46433	0.20105	0.136533	0.0659454	0	1.04536	3.69685	2.30895	4813-02-01	3.73614	2.97447	5.49393	2.13751	1.66977	2.15902	1.04276	0.833894	0.54724	0.902369	0	0.0653724	0.025301	0.186907	0	0.0230246	0	0	0	0
AT1G11330.2	4.61858	6.96968	6.99737	6.77264	0.337191	0.242456	0.858779	0.543844	5.22719	3.17752	5.79927	6.99498	4.49246	2.35995	5.82174	4494-02-01	1.43483	2.47931	5.62783	5.24462	13.3401	8.82673	0.00827284	0.0333607	0.00658197	0.00603085	0	0	0	0.0380811	0.0765336	0
AT1G79350.1	6797-10-01	17.9488	16.0884	15.4812	13.9665	18.6256	13.1506	13.1437	13.3364	15.4888	14.3539	15.8029	14.2604	7813-11-01	4975-12-01	9.06684	6.48323	8.38153	15.7034	7385-11-01	10.1681	3172-10-01	7256-11-01	8.97505	9824-09-01	8.28488	3.65312	4.06912	1.86582	7.67533	7.44084	8.57656
AT1G74100.1	38.8989	51.8795	60.5283	61.6641	28.2539	6634-10-01	3506-07-01	9421-05-01	42.6924	13.0258	20.5567	18.1246	32.8401	52.15	29.6514	31.2145	9.31356	22.7484	20.6974	22.5656	32.0645	28.0878	0	0.0939784	0.0366375	0.134934	0	0.0161602	0.17213	0.0975631	0	0
AT1G79050.1	21.5728	4967-12-01	22.7557	14.4347	1.35457	1.61637	9705-02-01	2.27837	4.34744	23.883	15.7796	18.6961	21.7156	27.4621	20.6346	6.30251	5.31809	8.89294	31.6327	31.3022	59.6722	66.9634	0.0169944	0.0861158	0.0539842	0.0620073	0	0	0	0.0371523	0	0
AT1G04130.1	18.3549	7.22873	8.12074	8.99659	1.85534	0.678439	1.31074	1.87985	2.69154	18.2766	17.4022	15.7637	23.5667	18.092	20.4078	6.16263	3.46062	5.53287	4501-10-01	8782-09-01	4.41439	4.67609	0	0.10884	0.186954	0.125121	0.0303651	0.0447195	0.158509	0	0	0.0730339
AT1G20050.1	137.725	37.4925	37.4391	34.426	6.00073	2.81503	5.20556	4.13878	7.60021	62.3868	54.737	66.4077	155.321	73.3591	153.567	20.3639	15.8406	23.235	47.4797	49.6147	179.942	156.335	0.078136	0.722418	0.432392	0.943349	0.0298298	0.259523	0.0892771	0.303182	0.45699	0
AT1G01560.2	0.28394	2.20149	3415-03-01	6.08865	0.231811	0.377814	3.01099	2.20589	5.29623	1.04105	6.50127	6.0352	6.54043	2.10207	2.92484	1.10722	0.252792	0.325045	0.763814	0.504777	0	0	0.020804	0	0.115557	0	0	0	0	0	0	0
AT1G05660.1	0	0	0	0	0	0.0441088	0	0	0.0148887	0.040114	0	0	0	0	0	0	0	0.0200696	0	0	0.0642884	0.0874567	0.0192619	0	0	0.0140599	0	0	0	0	0	0
AT1G60870.1	92.5193	51.4464	46.7673	43.176	7.09834	8.11869	20.7095	15.4657	23.6042	63.2652	44.4005	40.8889	90.9645	34.8193	96.8721	51.8092	23.6017	43.6007	63.0316	58.5929	55.4671	58.6044	0	0	0.169485	0	0	0.0598337	0	0.239091	0	0.191182
AT1G69100.2	1.81485	0	0	0	0	0.0928778	0	0	0.0472634	0	0.0715995	0	0	0	0.143805	0.0626624	0.0729455	0.0212628	0	0.141816	0	0.0613845	0.0204118	0.0621883	0.129586	0.134111	0	0	0	0	0	0.069988
AT1G20260.1	73.4164	127.739	123.893	129.764	43.0062	27.4576	18.4528	16.7852	22.4918	67.2454	54.3998	58.9365	78.0926	38.5184	67.0618	46.5891	28.6123	36.0554	68.7397	65.7193	207.678	219.41	1.92319	3.50009	3.69454	2.94114	1.12679	1.07075	0.544036	2.35368	1.81084	2.34887
AT1G61475.1	0	0	0	0.43797	0.25012	0.0849281	0	0	0	0.0886781	0	0	0	0	0	0.0864662	0.0299777	0.0867928	0	0	0	0	0	0	0	0	0	0	0	0	0	0
AT1G61470.1	2.29311	1.77852	3.31517	1.96753	0.0624241	0.0635883	0.552837	0.352386	7.28198	3.26615	4.21472	4.0742	4.09463	0.61127	2.55896	0.905166	0.399124	0.58006	18.3965	23.6908	1.43654	2.14336	0.0587199	0.0899388	0.0232555	0	0	0.0209688	0	0	0	0
AT1G04390.1	2.80056	2.91973	3.15197	3.66652	1.1799	1.59125	2.1422	1.52778	1.37633	3511-06-01	5.17401	4.81657	4.03697	4.84808	2.77993	2.15925	1.05444	1.78745	9699-03-01	2.70111	2.57831	3.05437	0.178686	0.186912	0.164085	0.170313	0.0367932	0.0593725	0.0684293	0.0797644	0.384736	0.0765375
AT1G52640.1	0.890387	0.460102	0.122519	0.169667	0.0322982	0	0	0.0520928	0.108431	1.35814	1.29822	1.54615	0.847944	2.1442	1.01909	0.255849	0.169164	0.29065	2.03976	2.28575	0.695311	0.608847	0	0	0.0110718	0.0203273	0.00958341	0.0567944	0.0356877	0.0310049	0	0
AT1G14300.2	16.5211	1.50696	2.92363	3.57238	0.498703	0.646549	0.624567	1.06027	0.892542	16.3188	13.2301	16.1024	19.4851	22.7192	14.158	3.92284	2.69659	3.71897	17.0961	21.0137	8.98592	7.81377	0.0405686	0.102992	0.0965853	0.0444238	0	0	0	0.0435212	0	0
AT1G47790.1	0	0	0	0	0	0	0	0	0	0	0	0	0	0	0	0	0	0	0	0	0	0	0	0	0	0.0142719	0	0	0	0	0	0
AT1G73840.1	52.6827	22.1461	23.0325	19.4148	6.51176	2578-04-01	6.49427	6.06739	4.12125	49.3079	29.4509	28.9433	71.0227	27.5504	58.1542	13.4604	8.17091	10.0728	42.0023	28.5714	22.6346	22.9864	0.647154	0.378219	0.700436	0.472398	0.386338	0.352741	0	0.929205	0.679082	1.0132
AT1G47240.1	7839-12-01	22.2384	18.853	16.9032	17.5543	13.3707	12.195	8441-11-01	7.10589	7.85627	7.33872	7.71377	13.3827	6.66651	2587-11-01	9.98358	5.20562	7.33088	9349-10-01	8.30012	15.3016	18.7677	1.19422	1.66608	2.15989	1.79234	0.556606	0.624417	0.330223	1.43741	1.47516	4673-01-01
AT1G65290.1	333.691	214.583	273.151	207.033	31.4106	14.1871	40.0936	39.0712	45.0622	382.781	335.683	359.997	357.993	705.714	331.606	179.785	161.367	147.728	393.541	428.409	693.801	565.781	0.277617	3.67594	3.1488	3.16905	0.741761	0.338432	0.282176	0.284461	0	0.454922
AT1G43090.1	0	0	0	0	0	0	0	0	0	0	0	0	0	0	0	0.00856818	0	0	0	0	0	0	0	0	0	0	0	0	0	0	0	0
AT1G15430.1	16.4778	34.5095	32.9288	34.2887	73.2133	90.3444	58.2701	58.1734	184.759	9.05252	14.9718	15.9658	17.2126	10.1288	17.8224	51.1611	49.7671	56.5104	15.5824	16.4323	9.69093	14.5425	98.1844	78.3167	80.0132	77.9278	89.3805	103.16	32.5743	56.5871	58.2912	57.0252
AT1G77030.1	35.6646	4.0353	5.84754	4.36034	0.592891	0.523422	0.661203	1.43438	0.697781	26.5651	18.9567	19.8222	34.9016	34.0043	27.0076	4.10867	2.75284	3408-02-01	33.1745	27.3732	7.84892	5.94748	0.173068	0.357256	0.360633	0.36648	0.0720755	0.121001	0.0206273	0.0948584	0.0381284	0.151701
AT1G73200.1	18.7479	9.48179	8.55201	4895-10-01	3.43537	3.89312	5.40873	4.91746	6.37525	18.1378	17.3546	19.1143	13.2497	6.26317	13.0102	7.0215	3.62741	6.37641	21.5385	19.3195	14.2015	15.3225	0.413744	0.553368	0.636794	0.668859	0.3277	0.282786	0.0903219	0.123668	0.0414237	0.164812
AT1G36160.1	23.4633	20.6641	27.231	24.6249	3.21362	2.51347	3.14948	2.49816	4.56954	45.6891	32.8915	34.7968	27.4277	25.4069	24.1377	7.50762	2558-04-01	7.52877	69.2131	57.858	33.2162	37.1306	0.0739144	0.264431	0.381499	0.404949	0.048732	0.0155301	0.00724631	0.0914036	0.0141307	0.0449774
AT1G22570.1	0.365508	0	0	0	0	0	0	0.0481124	0.189274	0.291339	0.747702	0.754178	0.195798	0.165641	0.188253	0.143354	0.0456367	0.120012	0	0.139193	0.132865	0.020083	0.0255629	0	0	0	0	0	0.00651691	0	0	0
AT1G23080.1	16.1423	5.41706	5096-10-01	6.42081	1.87417	1.96446	14.727	2293-10-01	6.95387	4.71206	2.93316	3.48269	14.4417	3.03254	16.8852	5.00384	3.96805	5.05188	13.0767	13.3924	39.3185	42.7905	0	0.128381	0.110233	0.0926857	0.00787332	0.0389548	0	0.0260743	0	0
AT1G21980.1	6837-12-01	7724-08-01	13.0027	9.93854	6.23224	6.98332	17.1275	14.0725	14.3808	15.8541	18.1079	18.0306	14.0273	15.6535	3795-11-01	7.12417	7.31009	12.018	16.3589	8227-11-01	25.0654	30.075	0.747498	0.32048	0.312157	0.231621	0.347199	0.300345	0.0939616	0.170934	0.128826	0.273365
AT1G55420.1	0	0	0	0	0.748599	2.21236	0.522917	0.358112	4.56395	0	0.033199	0.0355637	0	0	0	6826-01-01	1.50589	1.85713	0.152767	0.118843	0	0	2.79972	1.41249	1.57732	1.55934	1.36152	1.42085	0.391628	0.498167	0.401181	0.339651
AT1G33530.1	0	0	0	0	0	0	0	0	0	0	0	0	0	0	0	0	0	0	0	0	0	0	0	0	0	0	0	0	0	0	0	0
AT1G32660.1	0.116607	0.180788	0.144425	0.600005	0	0	0	0	0	0.346863	0.173977	0.373117	0.249858	0	0.360346	0.323905	0.095384	0.0695901	5.36647	6.98774	0	0.0256323	0	0	0	0.012178	0	0	0	0	0	0
AT1G32910.1	0.223864	0.173535	0	0.191978	0	0	0	0	3.23167	0	0.221306	0.118642	0.239842	0.148276	0	0.0325769	0.170926	0.0665242	0.100348	0	0.759616	0.295248	0	0	0	0	0	0	0	0	0.0705064	0
AT1G24807.1	0	0	0	0	0	0	0	0	0	0.544621	1.85051e-09	0	0	0	0	0	1.28207e-09	2.24066e-09	0	0	0	0	0	0	0	0	0	0	0	0	0	1.11469e-09
AT1G24800.1	36.235	23.1254	24.6825	18.8753	11.0761	9.86755	14.7622	4962-12-01	5.82194	33.1094	0.992338	1.32151	36.4572	25.0702	29.4588	7821-11-01	7.01681	9.0789	62.0455	76.4503	22.1311	19.5307	2.55275	2.10905	2.66777	2.19463	1.26093	1.33046	0.737148	3.50027	2.19645	7395-02-01
AT1G02030.1	0.398868	0.309375	1.23574	0.342254	0.130305	0.0663676	0.256445	0.0525412	0.0705984	5.45361	9.12807	7.65338	0.427337	0.70318	1.43805	0.98499	0.552735	1.02774	6.67885	6.33359	0.0483653	0.0438635	0.0926878	0.0947326	0.0733925	0	0.0683228	0.199611	0.0680479	0.0625437	0	0
AT1G55510.1	22.5189	22.664	24.7564	22.0026	33.9948	41.5744	68.2447	61.506	14.8459	45.5041	33.4755	37.422	27.4814	20.947	30.263	39.34	31.2996	76.2733	30.9809	38.7852	20.6441	22.4933	1.43011	0.514412	0.401447	0.481949	0.234461	0.214749	0.233151	4961-01-01	1.69132	2.01877
AT1G26665.1	115.245	27.7963	29.7265	38.1899	22.5652	18.9466	18.1166	18.2735	19.5663	151.489	154.183	159.539	101.19	83.4706	78.8447	62.1141	50.0672	92.4935	66.3673	66.9644	53.257	57.5256	8.98319	8.98521	9.76314	9.10173	6.78451	6.382	6.29352	6.16314	8.56119	8.98667
AT1G26660.2	14.2706	6.26086	5.77103	3.19673	1.92704	2.68618	2.99406	3.10806	5.63734	26.2364	29.489	34.3805	13.9597	38.5971	13.4218	7.77773	5.92386	8.71047	3464-12-01	14.0399	3.1622	4.16522	2.80655	2.79977	3.83081	2.53346	1.45583	3.02538	1.05975	2657-01-01	1.17404	1.08994
AT1G16705.2	101.397	72.6079	77.1558	65.9266	18.3201	17.1923	4913-12-01	7.32881	52.8258	41.1666	31.4519	33.4841	42.0364	30.8949	95.3652	68.6764	58.9229	116.432	14.1273	15.0327	107.085	115.084	0.444345	0.475231	0.843093	1.32101	0.0872697	0.319776	0.198946	0	0.278304	0
AT1G73650.3	13.8339	18.1974	23.867	16.8262	1.31555	1.74794	2043-07-01	6.04255	5.82233	17.5843	15.0024	15.1996	15.5717	12.1352	16.2344	7.12184	5.70234	7.08237	13.8732	15.9247	13.0353	13.7474	0.132435	0.161992	0.167941	0.251552	0.153338	0.0936904	0.143067	0.0549076	0.220702	0.175621
AT1G22750.4	22.4289	50.2596	49.6733	55.9574	16.8264	18.0387	34.5838	33.9782	16.5716	2609-11-01	22.7596	23.4527	24.6972	11.0975	26.7406	17.8276	6071-12-01	20.2935	13.3515	3973-11-01	21.0533	22.4282	2.40046	6.93578	5.64903	5.71523	3429-05-01	3.88558	1.45669	6.70857	5.36685	6.56217
AT1G32780.1	1.32605	67.4416	68.8239	65.9653	7.62102	2.029	0.511309	0.523794	0.148887	4.21197	4.71585	5.49247	8.24005	0.251774	7.37616	36.7602	24.7777	21.6149	105.343	65.0266	0.0321442	0	0.943831	0.4887	0.366947	0.281197	0.0541331	0.186349	0.0605303	0.540376	0.584781	0.398857
AT1G13650.1	3.33813	0	0	0	0	0	0	0	0	0.0594277	0	0	1.98688	0.214228	2.29239	0.0582103	0.0810845	0	0.277233	0.0471119	0	0.0815688	0.0283355	0	0	0	0	0	0	0	0	0
AT1G13300.1	0.152758	0	0	0.262071	0	0	0	0	0	0.0472185	0	0	0	0	0.157355	0	0	0	0	0	0	0	0	0	0	0	0	0	0	0	0	0
AT1G66430.1	35.5479	43.5056	48.9268	40.1855	1.33427	1.35916	0.568943	1.04014	2879-01-01	44.4191	57.2939	59.3032	55.0118	65.1774	42.931	2049-12-01	10.0586	12.1601	77.7515	78.1009	117.372	118.844	0.0397009	0	0.157547	0.159395	0.0139799	0.0274868	0	0	0.0858062	0
AT1G66120.1	2.34595	0.139867	1.34081	0.154732	4271-10-01	14.0721	23.4194	24.7988	54.4311	0	0	0	0.0966687	0	0.185888	5.32159	4.04242	8.05024	0	0	8454-10-01	19.2752	0.0252156	0.10195	0.0901957	0.119544	0	0	0	0.169655	0	0.316538
AT1G48040.1	8.87699	9.74125	7.61274	8.66807	4854-05-01	5.22427	5.79267	4.31572	4.05978	9898-11-01	9.76575	11.1506	8032-09-01	8.78216	5.76782	4.92965	3.50072	3.98275	9.63312	3354-10-01	9386-08-01	6.09496	1.73228	3.75999	3.53982	3.95352	0.757416	0.703198	0.826105	2.44023	1.89287	2.87553
AT1G05910.1	14.8039	14.6638	14.6299	13.2662	3.85671	5.34071	2.53905	2.72279	3.89487	14.7198	3792-12-01	13.1106	15.6802	22.9357	15.5093	4.89419	3.32394	3.71361	17.8382	14.1748	7.57011	7.85418	2.06732	2.21125	2.29143	1.83912	1.27187	1.09263	0.29301	0.685119	0.688461	0.653188
AT1G05440.1	7.71145	1.0308	1.15285	1.59648	0.130248	0	0.0854438	0.035012	0.0298638	4.38562	5.67668	5.43715	13.8172	17.5697	2718-10-01	1.81784	0.19329	0.181161	79.5942	94.0672	0.0644587	0.409212	0.0193191	0.0392136	0.0613389	0.211527	0.0271533	0	0	0	0	0
AT1G08165.1	4.71163	2.45872	3.92835	0	1.03558	3.16469	5.09515	1.25269	2.14672	0	0	4.51753	0	0	4.85341	3172-10-01	19.2155	22.8699	3.79138	7.65098	0.384377	1.743	3.84421	2.72643	3.35699	6.04537	1.75137	2.22707	7.62117	0.994116	0.998965	0
AT1G69440.1	9.43293	1.99708	2.23354	1.85583	0.0336458	0.0342733	0.033108	0.0406997	0.14212	1.57958	1.79445	1.94679	9.33304	4.88541	9.1858	0.474226	0.293083	0.298098	1.66294	2.01479	2.39776	2.97871	0	0.00701204	0.0166192	0.0355158	0	0	0	0	0.0649122	0
AT1G12300.1	1.46446	0.703484	0.972113	0.993943	0.0313013	0.167903	0.219272	0.14372	0.104922	2.99783	2.93269	4.1345	2.0797	1.67775	1.39839	0.59551	0.369109	0.524245	2.37691	1.58205	1.22557	1.18871	0	0.0678393	0.0712143	0.00816425	0.00761843	0.00754079	0	0.0665844	0	0
AT1G32000.1	0	0	0	0	0	0	0	0	0	0	0	0	0.324364	0	0	0	0	0	0	0	0	0	0	0	0	0	0	0	0	0	0	0
AT1G62730.1	9.91236	3.77609	7.32597	6.56449	1.47684	2.19872	1.00609	0.503874	2.65692	6.49155	7.85736	7.33301	9.87459	9.70608	6.44882	3.80136	3.57028	2.59693	3458-10-01	9.49746	5.77675	5.08609	1.81282	1.74049	2.51967	1.61222	2.0705	1.50445	0.482045	1.90845	1.31503	0.610415
AT1G65070.2	9584-12-01	4.34228	6.07053	4.10321	0.971612	1.24202	1.10605	0.78354	1.73509	8.54521	7.73772	8.229	8826-12-01	9.36491	13.5888	3.31536	2.04303	3.04733	9.27654	6.80054	6.12369	7.92652	0.0237885	0.0159848	0.0252371	0.0404623	0.00532808	0.0105736	0.019822	0.0182884	0	0.058495
AT1G49790.2	0.518118	0.53573	0.213987	0.592665	0	0	0	0	0	0.436502	0.556435	0.497944	0.925162	0.540206	0.533708	0.160446	0.167758	0.189826	0.72284	0.658054	0.502511	0.189891	0	0	0	0	0	0.0552349	0	0.054152	0	0
AT1G77690.1	8.28419	4.96611	4.51443	4.16778	0.144253	0.146943	0.0354867	0.145413	9163-01-01	0.0979426	0.217967	0.175272	4.26022	0.20451	5.80276	0.850662	1.14539	1.85211	0.330078	0.112184	120.845	125.184	0	0.0318379	0.0499482	0.0688169	0	0	0	0.0346192	0.069576	0
AT1G78940.2	3.94442	16.3378	17.0093	17.9575	81.9985	85.6984	35.4292	39.9193	34.9675	3.23482	2.67007	4515-02-01	2.98731	1.85442	2.59199	28.7845	21.4217	24.2104	3.12883	2.77935	6643-01-01	1.50939	61.8737	66.8152	75.6443	64.457	16.0559	17.1502	16.2351	67.7623	69.2063	71.2913
AT1G09415.1	36.2682	4.02721	2.57375	6.23729	0.339243	0.863923	2.16983	1.09431	2.64968	8.46534	12.0538	14.9802	33.3058	36.5407	36.2922	5.24307	5.65189	9.69607	5.58901	5.01271	23.2946	23.0677	0.113997	0.251043	0	0	0	0	0	0	0	0
AT1G09140.1	98.9256	95.2186	83.4515	99.2019	49.5147	70.6662	67.0503	64.8933	67.021	129.412	84.8337	94.1148	84.4911	52.187	67.7303	128.477	62.0083	108.364	45.082	39.3147	35.8896	36.4374	16.4818	15.8383	17.1174	14.7214	17.1932	18.9523	4535-12-01	5248-11-01	9.13961	2615-10-01
AT1G09410.1	1.23823	0.225789	0.541121	0.124892	0.0713246	0.0242183	0.0935794	0.13421	0.337044	1.24329	0.856216	1.24745	3266-01-01	0.813362	0.5252	0.244906	0.128771	0.313821	1.545	4237-01-01	1.25308	1.34453	0.0100212	0	0.01594	0	0	0	0	0	0	0
AT1G17820.1	8.16364	6526-12-01	11.0552	10.1699	29.5183	40.2684	23.8025	22.6798	24.8606	5.37667	4.21095	6.73359	7.92634	4.96939	7.35813	9606-12-01	5074-11-01	12.0616	5.75405	5.52049	5.94947	6.76914	24.2962	21.147	23.1513	21.4379	8.57725	7.38883	4.261	21.3422	21.4864	20.5171
AT1G48953.1	3.10231	86.868	47.0347	46.9822	53.4588	16.3574	1.80015	2.78664	1.47989	0.386892	1.27196	2.05372	0	0.34218	0	35.1692	35.9159	36.9806	0.186044	0.158078	0	0.136847	2.74321	0.876552	3.10853	2.96945	2.1125	2199-04-01	0.588779	1.36588	0.392156	1.56027
AT1G48950.1	15.7977	7.53479	8139-08-01	7.74016	3.85361	4.41616	3.54107	2.28506	2.73541	15.6265	6273-12-01	14.9112	22.6909	3457-12-01	20.1178	4.80664	3.34136	4.75648	6706-11-01	10.1367	9.14999	8.222	1.88628	1.85715	7014-01-01	1.77254	0.77616	0.759556	0.411903	2.42087	2.89734	2.65354
AT1G48220.1	0	0	0	0	0	0	0.231761	0.493879	0.326067	0.0881894	0.148601	0	0	0.0395784	0.148337	0.0432854	0.0151127	0.0660623	0.0430426	0.219435	0	0	0.0211425	0.0429621	0	0.092616	0.0299359	0	0	0	0	0
AT1G77960.1	0.124092	0	0	0	0	0	0	0	0	0	0.12466	0.0668497	0	0	0.255653	0	0	0	0	0.0315114	0	0	0	0	0	0	0	0	0	0	0	0
AT1G29400.1	25.6729	43.0641	32.8169	38.9689	9.75864	2599-10-01	51.7145	42.3986	21.4401	31.5244	31.9804	35.4335	27.8482	14.5344	24.6648	21.7211	2464-12-01	27.3507	19.126	16.8523	14.2713	14.7577	1.28483	1.42786	1.66182	1.21068	0.424172	0.449842	0.271809	0.64191	0.645041	0.513285
AT1G49570.1	0	0	0	0	0	0	0	0	0	0	0.156096	0.167522	0	0.0415237	0	0.0226868	0.015836	0.0230673	1.21077	5622-01-01	0	0	0	0	0	0	0	0	0	0	0	0
AT1G59810.1	0	0	0.232374	0.321796	0.122516	0	0	0	0.350862	0.1807	0.3086	0.110475	0.401824	0.0542945	0.179671	0.096562	0	0	0.331433	0.754326	0	0	0.258401	0	0	0	0.293584	0.388766	0	0.0588051	0.472736	0
AT1G63360.1	2.23519	0.398614	0.6688	0.892409	0.312515	0.307644	0.273707	0.303688	0.283334	0.210741	0.453814	0.257299	1.50906	0.21237	1.55965	0.215684	0.201765	0.131213	1.05907	0.910049	0.993126	1.09731	0.212026	0.142466	0.287425	0.148834	0.17935	0.18844	0.0431734	0.452998	0.436999	0.376716
AT1G27135.1	0	0	0	0	0	0	0	0	0	0	0	0	0	0	0	0	0	0	0	0	0	0	0	0.643752	0	0	0.231755	0	0	0	0	0
AT1G51450.1	8.54579	6.46638	6.80366	5.05987	1.89321	2.77436	1.73221	1.74103	2.24569	2847-08-01	8.23758	6.86209	2267-11-01	9.59349	8.90774	3.84008	2.45199	3.02617	9.39364	7.49083	9668-05-01	6.26114	0.646383	0.668577	0.696225	0.502981	0.356288	0.449516	0.228518	0.191305	0.704874	0.254953
AT1G27130.1	52.1539	14.3458	4603-11-01	9872-10-01	2.40141	1.81492	2.51548	2.81116	8.03492	9.35334	5965-12-01	16.2509	48.7648	24.5551	49.5719	3.66069	5.90252	7.04959	14.7476	17.4077	135.418	119.795	0.152601	0.0783389	0.180992	0.195382	0.058025	0	0.0434075	0.074363	0	0
AT1G67520.6	0.868646	0.384649	0.307281	0	0	0.0412578	0.0199275	0.0163313	0.139173	0.0174639	0.0863632	0.0308327	0.199424	0.217926	0.447393	0.043021	0.0844958	0.0441478	0.20389	0	0.886963	1.21342	0	0	0	0	0	0	0	0	0	0
AT1G53340.2	0.109732	0	0	0	0	0.0247201	0.0716388	0	0.568635	0.042365	0	0.0375213	0.0796515	0	0.0765824	0.0312923	0.014624	0.0106911	0	0	0.396324	1.09414	0	0	0	0	0	0	0	0	0	0
AT1G53345.1	4.86362	1.00572	1.406	1.1126	0.0529496	0	0.104207	0.341603	0.186009	7.89761	7.54798	6.90605	5.55814	6.19054	3.50698	1.34056	0.640687	0.730992	5863-03-01	4.07668	3.18383	3.06572	0	0.0739497	0.0960097	0.0707457	0	0	0	0	0	0
AT1G63060.1	3.77875	402.013	360.066	354.491	372.387	350.627	133.658	123.89	35.2338	0	0.552065	0.29729	0.404845	0	5.44944	258.583	256.954	217.04	1.35747	1.634	0.733987	0.416042	112.518	235.871	236.17	231.341	110.283	80.1202	80.8618	101.441	93.471	92.0245
AT1G11655.1	0	0	0	0	0	0	0	0	0	0.25942	0	0	0	0	0	0	0	0	0	0	0	0	0	0	0	0	0	0	0	0	0	0
AT1G57850.1	0	0	0	0	0	0	0	0	0.0358111	0	0	0	0	0	0	0	0	0	0	0	0	0	0	0	0	0	0	0	0	0	0	0
AT1G11650.2	153.221	85.9185	105.988	93.9443	33.7052	35.0624	60.6602	51.9188	58.6132	141.22	95.6273	108.722	159.877	114.921	149.734	50.8849	41.442	55.1651	124.785	125.433	141.815	134.026	19.2877	14.9875	15.2231	14.0369	14.1851	15.7211	4.55084	9.93691	9.33592	7.94576
AT1G27050.1	34.1221	5.33659	6.23082	4.99547	0.259351	0.264187	1.70137	1.18518	1.05091	16.1836	7.97422	10.855	35.1406	19.1991	29.9719	4.57412	2.82601	7239-03-01	14.8757	16.8752	15.0171	14.4923	0.087616	0.0451381	0.0692004	0.160373	0	0	0.153507	0.0829886	0	0
AT1G03070.1	1.73301	36.2971	29.5333	31.9749	30.8589	29.4878	9.33256	6.16434	36.6239	2.94915	3.59679	1.73312	3.01715	0.195129	2.67774	29.1896	24.2227	20.7143	6925-03-01	2.20172	0.998275	1.47716	19.7691	27.2386	31.0969	21.4958	39.0155	39.1511	13.4278	14.9475	4701-11-01	14.2341
AT1G74920.1	114.889	44.0865	42.1347	30.6819	3.37613	2.06345	4.31881	3.04934	13.6895	98.9813	82.498	87.7327	140.372	64.832	119.198	19.8619	17.8078	27.45	51.6045	51.4879	87.6931	86.0313	0.0877363	0.340361	0.406644	0.458715	0.11094	0.109518	0.0225368	0.0972283	0.455945	0.207322
AT1G54390.2	33.3979	20.4194	19.0973	17.9063	4.35265	4.32699	6.65683	4132-05-01	6.90052	19.5717	20.5133	20.2011	36.4697	25.8745	36.0569	14.3849	8.59617	13.3371	21.1193	15.0899	17.4015	19.8419	1.29321	1.21867	1.10146	2593-01-01	0.600236	0.621692	0.332663	0.755126	1.21409	0.402543
AT1G13870.1	16.6357	7777-09-01	14.3202	8168-10-01	2.51671	1.981	3.32073	2.95208	3.22561	17.196	17.2669	16.6182	18.0107	20.9744	19.842	7.36648	3.61843	5.78715	16.0197	14.1009	13.1202	15.3262	0.052974	0.0809961	0.0629777	0.0193501	0	0	0	0	0.441403	0.0878105
AT1G74929.1	0	4.40714	3.52069	0	0	0	0	0	7.92095	2.98818	30.7255	30.6192	2.99136	3.59301	2.87609	7.51081	5796-08-01	4.08764	0	2.16537	0	2497-01-01	1.74959	2.65629	1.20316	10.1753	1.09969	3.54672	0	0	0	0
AT1G65960.2	82.1535	33.6704	43.7904	34.5496	1.13042	1.57022	4.11231	2873-03-01	22.1617	26.5182	26.0545	27.7659	59.5774	8526-12-01	80.8429	27.8091	22.6565	29.0192	117.886	106.053	146.063	166.346	0.41599	0.616531	0.661014	0.661171	0.256409	0.313816	0.527153	0.723434	1.18958	0.841415
AT1G71695.1	307.112	42.9439	45.5601	52.7864	5.21569	3.60696	15.5382	15.4739	28.9672	137.572	132.151	138.067	288.531	98.3077	367.671	38.2173	26.4974	54.2572	140.104	139.139	111.43	104.119	0.0215636	0.241059	0.496137	0.393605	0	0.0150124	0	0.0459344	0	0.14692
AT1G06645.1	7.45577	0.642287	0.684131	0.473698	0.225436	0.0459281	0.354933	0.327239	0.964965	0.756185	0.706654	0.758153	3.55018	0.188434	6.00725	1.29942	0.835641	1.95299	1.32171	1.50885	3.34701	3.80216	0	0	0	0	0	0	0	0	0	0
AT1G06130.1	23.5383	22.6919	28.5708	24.2849	2.38939	1.00533	1.89118	2.05255	4.1692	40.8357	36.6129	37.6835	29.4781	21.3559	31.6188	14.9298	11.1608	12.97	24.5794	20.6423	15.5395	13.6384	0.450041	0.578469	0.882846	0.570848	0.474426	0.581157	0.556186	1.09699	0.400852	0.877177
AT1G71696.2	14.3593	19.1511	18.0451	18.6513	5.61878	4.77549	2.00128	1.11195	6.60402	2029-12-01	12.836	13.0394	16.8547	11.0267	9424-12-01	2301-12-01	7.07371	8.00287	3678-12-01	8.73938	5428-10-01	9.19012	3.45563	4.13381	3.64873	2.72847	1.79766	2.233	1.26213	2.97817	2.59367	3.01645
AT1G06640.1	90.6069	17.3437	20.0365	23.1454	2.77912	2.48615	4.17156	6769-04-01	5505-12-01	19.433	28.854	28.2949	72.2543	0.27249	62.3155	15.8205	10.87	19.3293	45.7639	46.9651	50.9424	43.0669	0.0832158	0.190195	0.297147	0.0911294	0.0147081	0.14448	0	0	0.0894455	0
AT1G06137.1	0	0	0	0	0	0	0	0	0	0	0	0	0	0	0	0	0	0	0	0	0	0	0	0	0	0	0	0	0	0	0	0
AT1G06135.1	0	0	0	0	0	0	0	0	1.45591	0	0	0	0	0	0	0	0	0	0	0	0	0	0	0	0	0	0	0	0	0	0	0
AT1G16150.1	0.0673861	0	0.0840435	0	0	0	0	0	0.00799635	0.096476	0.355856	0.482245	0	0.39095	0.138835	0.0200675	0	0.0104011	0.0408239	0.138726	0	0	0	0	0	0	0.0158913	0	0	0.0279096	0	0
AT1G31580.1	722.45	3.90926	4.68443	7.56826	0.61745	2.09655	0.607581	0.995865	1.61768	3808-04-01	44.8773	27.988	954.393	7451-01-01	970.682	1.09041	1.19528	0.77588	5792-03-01	2.24087	33.3073	40.4609	0.933625	0	0	0	9688-01-01	0	1.05707	1.18545	1.19123	0.315971
AT1G64385.1	27.8211	6545-07-01	8592-11-01	9.23781	5143-01-01	1.24398	2.88405	2.206	3.33267	27.2309	28.8518	25.0379	33.6528	24.8684	29.8908	7.09918	4.52944	6.45999	23.6067	20.59	17.1157	19.9294	0.044153	0.089771	0	0.338513	0	0.0153951	0.0468035	0.0937846	0	0
AT1G75190.1	38.5596	5.38509	8303-11-01	3.72337	2024-09-12	17.1839	2.09239	4007-02-01	2.11204	37.2922	47.7225	55.1152	55.7011	66.7354	52.216	36.9304	20.9786	25.7128	18.9432	16.3162	4.31455	6.01258	3.37728	0.646691	0.342091	0.385597	1.84677	1.92831	0.318609	1.36082	1.91444	0.870513
AT1G07510.1	27.4589	29.966	32.672	29.1553	17.9247	16.1023	17.0718	14.3556	7356-12-01	24.7512	22.3795	23.061	28.0018	17.1919	23.0304	17.8497	9.40538	3553-11-01	52.0591	46.264	19.2422	21.4644	5.23135	1.41185	1.74948	1.23994	2.28573	1.97421	1.24876	4.38068	4.79862	4496-04-01
AT1G11430.1	125.528	40.6067	46.5056	38.164	8.02179	7.32341	2659-08-01	7.20138	5.43497	69.8125	67.8144	73.3217	133.743	72.0958	111.412	31.039	21.049	28.208	110.548	103.524	67.1891	58.2858	0.148263	0.570399	0.322427	0.488017	0.0280518	0.027168	0.0209805	0	0.146003	0
AT1G78110.1	17.8283	17.1609	20.3733	16.6116	32.6262	42.3869	36.5005	31.1682	9002-10-01	1.94977	4.17892	4.05398	2331-08-01	1.32443	12.0321	24.1697	16.3301	30.4216	4.18067	2.69346	50.7496	64.5104	0.022773	0.115803	0.252884	0.0997777	0	0	0	0.0481842	0	0
AT1G58848.1	5.06338	4.64483	5.16688	5.21688	0.259357	0.342367	1.33554	0.974241	3.03651	7.77293	9.89649	2469-11-01	4.75007	3.53754	4.81296	1.91611	1.07472	3774-02-01	9.51066	6.92749	6856-11-01	13.1355	0.011731	0.0157621	0.0646751	0.108909	0.00218792	0	0	0	0	0
AT1G74310.1	27.765	3.47716	4.30554	4.23137	1.17163	0.578092	3.0624	4.81279	4.39147	7.06299	6.123	6.41882	9.61508	3.56579	8.60902	7.85865	22.6644	46.8738	6.13259	5.18228	5.01464	5.53387	0.106465	0.0766346	0.157331	0.110866	1.00537	0.800286	16.5133	0.0527211	0.0353188	0.393464
AT1G74820.1	0	0	0.587706	2208-01-01	0.0774649	0.236729	0	0	0.172794	0	0	0	0	0	0	0	0.0273265	0	0	0	5.92304	19.2443	0.0381503	0.117508	0	0.0837353	0.0870375	0.0842099	0	0	0	0
AT1G28310.2	11.465	4.87129	3.50234	6945-02-01	5.12932	3.34399	5.55207	4.09509	2.99801	3.80432	7227-02-01	3.45392	13.2928	4.86534	13.4278	3.30141	2.43702	9131-03-01	6619-03-01	2.71255	11.385	6706-10-01	0	0	0.0555458	0.0170491	0.016677	0	0	0	0	0
AT1G71520.1	1.17791	0	0	0	0	0	1.26381	9679-01-01	4.88672	0	0	0.315895	0	0	0.404451	0	0	0.154034	0	0.0998822	0.286025	0.432336	0	0	0.0590731	0	0	0	0	0	0	0
AT1G80370.1	19.9452	0.52411	0.558255	1.15962	0.110374	0.0374776	0.10861	0.11868	0.137191	8.14554	10.872	11.1191	36.8219	14.2826	31.9208	2.34667	0.677307	0.45236	14.581	8.06872	0.600859	0.247696	0	0.0162768	0.0382923	0.0469012	0	0	0	0	0	0
AT1G52430.1	0.46557	0.208428	0	0	0.0146312	0.0298082	0	0	0.0467679	6.19854	3.90966	4.12753	0.739701	0.597063	0.203936	0.11216	0.0375817	0.0227489	5613-07-01	5.81379	0.0456176	0.0156876	0	0	0	0	0	0.00797908	0	0	0	0
AT1G04890.1	0.507651	31.2881	20.436	30.0417	58.1414	55.342	15.1288	14.7379	9914-11-01	0.305294	0.191961	0.137262	0	0.0341998	0.130732	23.658	19.8648	19.6833	0.0758595	0.0322282	0.0307631	0	15.5502	24.2538	26.6277	24.519	7.61179	7.12576	5.83595	16.3899	18.6285	18.0681
AT1G04895.1	0	3.55703	2.84157	3.93506	16.7297	19.0765	2.45705	5.43682	3662-07-01	0	0.929114	0	0	0	0	19.5817	13.3107	15.6206	0.228541	0	0	0	5.59629	38.1143	37.343	31.9938	1.06982	0.234997	1.64042	1.67789	3.37214	5.75003
AT1G34403.1	0	0	0	0	0	0	0	0	0	0	0	0	0	0	0	0	0	0	0	0	0	0	0	0	0	0	0	0	0	0	0	0
AT1G34150.1	13.643	16.6325	13.8648	17.4001	6.20589	6.70945	2.88475	2.51767	4.73685	12.1055	4103-12-01	13.37	9938-10-01	2003-10-01	3719-12-01	8.38743	6.59342	8.90753	4.25136	3.76035	3.10893	2.74266	3.28769	5.19147	5.64629	4.39626	1.96128	1.87581	0.830139	4.42236	3.81957	5.02667
AT1G65380.1	3346-11-01	1.98884	2.20668	1.83351	0.511913	0.213325	0.572421	0.394059	0.36017	5.24458	4.78412	5.33997	14.4349	5.59924	6023-11-01	1.17677	0.853017	1.54391	5.94196	7.54602	4.45652	4.62133	0.00979453	0.0494166	0.0311606	0.0357071	0	0	0	0	0	0
AT1G34400.1	0	0	0	0	0	0	0	0	0	0	0	0	0	0	0	0	0.141293	0.101123	0	0.145719	0	0	0	0	0	0	0	0	0	0	0	0
AT1G54820.1	15.5424	2.63831	3.23172	9187-02-01	0.407449	0.301853	0.145795	0.149355	0.288953	3.69997	4.32643	4.69922	4252-11-01	3.64309	19.9833	1.86833	0.936827	1.45159	2888-05-01	4.0617	5111-12-01	14.1894	0	0	0	0	0	0	0	0	0	0
AT1G63210.1	0.255114	4.15104	6.42166	3.49882	0.790929	0.226155	0.0409624	0.0447829	0.053774	0.93933	0.886196	0.948776	0.273322	0	0.175194	1.67899	1.07726	0.821416	6.28665	6.02263	0	0	0.0854588	0.172042	0.0861701	0.0456721	0.0341597	0.0188618	0.0197617	0.0799219	0.0535411	0.0639072
AT1G24230.1	0	0	0	0	0	0	0	0	0	15.1248	7.40237	8.22696	2.80928	0	0	0.213288	0.0494067	0.0358439	9.86707	4394-08-01	0	0	0	0	0.0273022	0	0	0	0	0	0	0
AT1G68070.1	15.6288	14.7323	5792-11-01	13.4064	1.50123	1.01948	2.90522	0.968512	2.13072	37.1035	30.4254	31.2804	17.0726	30.0543	18.7823	8.22961	2891-05-01	9.61694	17.0839	20.1587	13.6331	11.0165	0.0226935	0.0692357	0.108002	0.215428	0	0	0	0	0	0
AT1G50490.1	87.4174	47.7559	38.9058	47.6004	18.6206	19.9822	4.99717	5.86197	32.0771	90.6867	85.29	95.0568	124.658	229.664	112.638	39.7342	37.8143	33.576	34.3594	39.6488	17.8144	9.58648	24.0128	31.9887	34.1044	30.5066	39.6992	39.9048	11.0128	10.1323	8.837	7.18482
AT1G70340.1	5.58416	0.786989	2.51478	2.0895	0.198882	0.236356	0.260938	0.962312	0.490529	3.59789	4.45595	4.24581	9.68112	7.63095	6.17053	0.701963	0.542546	1.03142	2.30574	2.08804	0.984254	0.5579	0.157656	0.217529	0.307487	0.261391	0.266593	0.146243	0.0147086	0.0318198	0.1279	0
AT1G23240.4	34.9831	1435.85	1715.71	1566.06	0	0	0.0792208	0.259697	0.0602966	0	0	0.158649	6.86253	0	29.6914	816.818	288.463	337.061	3.61065	2.06614	0	0	0	0	0.0949202	0	0	0.0592895	0.0918831	0.077284	0	0.123596
AT1G23935.1	4.75089	2.19218	2.05017	1.96425	0.500831	0.404057	0.141505	0.158051	0.12109	3.93256	3.27777	3.31729	5.48158	4606-11-01	3.72284	0.597956	0.400992	0.415761	1.71365	1.37609	2026-01-01	0.614003	0.0848323	0.0853702	0.12663	0.123641	0.00352689	0.0245448	0.0209851	0.102664	0.0998965	0.0405248
AT1G36370.1	37.1543	30.0659	40.9915	40.209	19.5298	20.4673	19.716	16.9976	15.1413	14.2671	14.18	14.2233	36.2042	11.232	29.2148	16.8083	7.62739	11.935	24.134	21.9944	17.0881	22.5832	5.43699	7.59158	9.20761	8.13185	1.08969	1.15086	0.695417	4.13315	3.42037	4.88182
AT1G04090.1	1.44366	27.5539	26.5928	25.376	17.9088	14.8822	2.92742	3.80059	3.07637	1.98527	1.99485	2.50962	1.06336	1.07347	1.20827	13.7282	6.38325	6.20868	5.41889	3.89421	1.00583	0.436271	2.96284	5.51802	6.38385	5.62776	1.96696	2.03863	1.14986	4.26964	4.48936	3411-04-01
AT1G20910.1	14.303	2.84852	3.90098	4.95196	0.899821	0.436477	1.68655	1.45129	1.22163	22.2363	16.5689	21.7706	20.6661	31.5911	15.2741	2.95899	2.05416	3.01495	5497-10-01	12.1629	5.21655	5.36564	0.0190361	0.0772649	0.181332	0.0694735	0	0	0.0199214	0	0	0
AT1G30230.2	1026.84	225.28	276.795	223.622	17.9992	5219-11-01	30.8945	25.969	28.4679	650.914	552.648	569.83	1051.93	670.231	959.848	182.543	158.377	223.005	359.604	520.797	330.488	294.751	1.08664	5.29517	4.93369	6.44828	1.65655	5887-01-01	1.55591	1.351	0.775763	1.13173
AT1G47655.1	5.18118	1.20608	2.24815	0.889508	0	0	0	0	0.0960714	42.256	61.4862	67.875	21.3712	46.293	6.67135	0.970093	1.34513	0.353918	1.93729	1.38271	0	0.0569999	0	0	0	0	0	0	0	0	0	0
AT1G65032.1	40.3382	2.05796	4.93207	5.69168	1.08348	0.441476	4.26466	2.09702	4.56492	42.7227	32.8091	37.5969	37.5494	42.7827	30.6531	4318-10-01	3791-10-01	14.6196	18.8421	17.3579	19.6252	15.902	0.338745	0.792417	0.559075	0.801516	0.216306	1.52036	0.661748	0.20802	0.418069	0
AT1G47657.1	0	0	0	0	0	0	0	0	0	0	0	0	0	0	0	0	0	0	0	0	0	0	0	0	0	0	0	0	0	0	0	0
AT1G71830.1	20.4325	12.1323	13.2627	5256-11-01	1.66746	3972-01-01	15.0584	7142-10-01	4.79297	2024-11-13	5462-12-01	13.6112	27.5401	19.7749	20.7928	6.34857	4.02405	6.33482	9634-11-01	2108-11-01	13.9297	15.6079	0.228639	0.127017	0.245411	0.26678	0.147943	0.41611	0.0637653	0.283994	0.103774	0.247732
AT1G10740.1	44.5513	43.3813	43.6253	46.6742	261.572	342.031	227.072	241.999	115.148	14.4222	15.6842	17.9175	34.6815	9.25126	44.6485	81.6921	71.8282	76.0093	22.0686	17.0517	36.3031	50.2905	131.951	134.88	148.88	147.833	57.0547	45.1628	27.6122	171.17	169.413	175.785
AT1G10210.1	9.04937	3.29293	2.84439	3.40003	1.06332	1.05475	0.773371	1.08119	1.15195	8.64732	10.0467	4048-11-01	9.31982	3.33675	8.00841	2.39832	2.62359	4.36335	4.31226	3.66147	3388-11-01	10.0803	0	0	0	0.0605585	0.0586287	0	0	0	0	0.0709746
AT1G10747.1	1.47816	4519-03-01	3.67678	2.54583	0	0	0.476886	0	0	0.579374	1.75816	1.88804	0	0.443473	1.52264	44.469	15.2117	38.0183	56.9991	30.3401	0	0	0	0	0	0	0	0	0	0	0	0
AT1G10745.1	0.75011	0	0	0	0.491902	0	0	0	0	0	0	0	0	0	0	0.612226	0.7217	1.02972	0	0	0	0	0.209754	0	0.17719	0	0	0	0	0	0	0
AT1G21060.1	5.30606	2.79363	2.85164	1.88865	0.228792	0.133176	0	0.316295	0.757751	4.83078	4.92183	5.27577	6.86463	3.69092	6.08449	0.993623	0.504039	0.691905	3.76933	2.49102	1.50431	1.54032	0.0846863	0.114236	0.0785101	0.0514817	0.0582918	0.0287839	0	0.156879	0	0
AT1G21065.1	72.4005	40.5384	34.5435	44.8466	13.009	11.0982	15.3612	12.1301	18.0288	44.5424	48.1357	53.5527	60.7749	39.8036	81.7551	25.9131	18.4692	28.7226	40.7808	42.3017	40.6201	40.7804	0.445812	0.750137	0.576568	0.860188	0.311458	0.541196	0.769263	1.56101	1.72548	1.24821
AT1G60600.2	13.2833	1.69875	2.71413	2.81893	0.670776	0.182209	0.308025	0.432749	1.1568	6.99162	7.69787	8.93435	19.8065	9.44449	20.0308	2.02293	1.47026	2.12232	8.75894	8.72907	6.83842	6.98466	0.499312	0.628615	0.301172	0.320755	0.239238	0.636333	0.199346	0.0429277	0.172548	0.274607
AT1G01910.1	24.6826	49.5749	62.9971	49.9969	16.6557	13.8006	21.2633	16.0554	8.0574	42.2362	40.6142	42.5915	29.3118	44.4604	27.5697	19.3784	13.6845	17.4001	76.0006	70.5431	75.1585	65.8089	1.84191	1.18133	1.42644	1.18478	0.513919	0.886458	0.278749	1.58489	1.12421	1.26731
AT1G08420.1	14.3396	25.7965	24.538	25.8696	33.4508	36.3991	23.4938	21.6465	17.5758	20.2679	15.8551	17.7378	15.6225	7235-12-01	12.0882	8193-12-01	8.42043	7582-10-01	18.8902	14.6541	30.7285	33.8434	5495-10-01	4.65596	5.85205	3.77807	4.46636	4.25157	1.66467	14.0729	13.3583	15.9915
AT1G75330.1	75.3861	29.6573	39.2562	31.8512	2.23385	1.85756	5.65236	3.0882	7421-04-01	81.0087	44.5349	52.6989	79.8693	86.5772	72.909	19.0076	14.0785	16.9039	102.647	99.9449	64.6388	60.433	0.081647	0.269483	0.259172	0.49174	0.0576316	0.113261	0.300791	0.0437632	0.351813	0.139976
AT1G07770.1	857.435	385.676	435.573	380.091	23.0222	6529-11-01	24.4834	20.5262	23.6408	998.947	1210.57	1287.01	845.592	1620.49	823.814	289.257	255.384	344.766	542.758	691.702	550.497	387.006	0.789501	4.30949	4.22919	6.31934	2.31079	0.942223	1.23491	0.686345	0.551754	0.439052
AT1G70120.1	0	0	0.350088	0	0.0922893	0	0	0.223276	0	0.812024	0.89253	0.384294	0.302497	0	0	0.0493242	0.102526	0.0493732	3.63222	4.737	0	0	0	0	0	0	0	0	0	0.0885938	0	0
AT1G75335.1	24.8185	7216-07-01	7948-10-01	7.47444	5.08163	5.59051	9.80079	7372-05-01	3106-11-01	29.7907	22.8953	32.1749	34.5668	68.0938	34.5131	16.5142	5101-11-01	13.8487	44.2784	61.4924	14.4856	10.1267	8.68683	9.64207	3256-09-01	14.1346	7.29773	8.77739	7406-05-01	8.58555	8.62742	7.17724
AT1G04270.1	1241.78	204.203	267.607	256.347	21.5957	8324-12-01	46.515	39.6436	28.6184	999.897	929.765	1022.03	1361.07	2266.46	1150.14	218.191	136.687	192.098	686.716	947.11	703.98	559.452	0.951545	3.49266	4.71435	5.55468	1.01333	0.223549	0.898435	0	0.231467	0.552563
AT1G66600.1	0.222378	0	0	0	0	0	0	0	0.18695	0.0743372	0.256852	0	0	0	0.229069	0	0	0.0366166	0	0	0	0	0	0	0	0	0	0	0	0	0	0
AT1G08390.1	9464-11-01	3.83964	2.04489	2.12385	1.07814	0.137281	0.928294	0.978131	0.579474	28.1343	24.6917	24.2082	17.6539	28.9497	7303-12-01	4.00038	2.98651	3.87571	28.0004	25.3635	4045-10-01	7951-11-01	0	0.1704	0.0634076	0.0594402	0.0753193	0.0696356	0	0	0	0.206896
AT1G49450.1	4.18812	37.933	33.8522	34.9703	2.37495	0.989688	1.23931	0.986638	6.96516	24.5561	53.5939	60.2003	7.79327	2.62294	6765-05-01	28.2918	18.8644	40.3868	112.54	109.811	9.66988	9.88421	0.0156816	0.0158801	0.12457	0.0228835	0.0108612	0.0107132	0	0.0690864	0	0
AT1G77100.1	0	0	0	0	0	0	0	0	0	0.0518062	0.0878506	0	0	0.0931892	0	0	0	0	0	0	0.0801665	0.290818	0	0	0	0	0	0	0	0	0	0
AT1G60460.1	0.946269	0.325999	0.520856	0	0.0343267	0.0349669	0.236446	0.0830467	0.0115745	3.02884	2.57559	2.31934	2.02761	2.07339	1.19135	0.31916	0.180817	0.155288	1.03681	1.28139	0.61157	0.577755	0	0	0.0118308	0	0	0	0	0	0	0
AT1G19270.1	8.74887	2473-10-01	7608-12-01	5028-10-01	7.52134	6.17454	9.89938	9.05981	7.75756	5.92383	8.15532	4697-11-01	6.24887	6.51127	7.71038	5.86996	3.77794	2327-05-01	6602-10-01	4152-10-01	8.19839	8.01216	2.95249	3595-03-01	4.11699	3.22059	1.10828	1.44748	1.21709	7723-02-01	3.24502	3.65405
AT1G79150.1	29.0445	2.48488	3.05395	3.38333	0.281777	0.307534	0.594156	0.535624	0.329245	16.743	9825-11-01	5885-12-01	41.0935	31.5474	34.3014	2.37644	1.38516	1.62292	17.7217	16.8891	5.91664	4.83746	0.13442	0.152465	0.387668	0.330725	0.130072	0.134629	0.13887	0.096605	0.116491	0.123596
AT1G25180.1	1.51953	0.325586	0.327542	0.452913	0.275887	0.18928	0.386247	0.474567	0.155835	0.362979	0.470789	0.314903	0.615729	0.540621	0.700788	0.266746	8.15773e-07	0.313852	0.527136	0.171864	0.163017	0.102353	0	0	0	0	0.012029	0.00581955	0	0	0	0
AT1G42550.1	15.3564	3.01027	3.15629	3.33019	0.099054	0.0605407	0.487353	0.399402	1.0493	9.43504	7.1694	6.65467	14.3715	3.23887	19.8826	3.90059	2.48268	3.75307	14.1432	8155-10-01	1.98536	2.30738	0.00826232	0	0.00657361	0.0240927	0	0.0110288	0.0206815	0.0380351	0	0
AT1G72130.1	5.09301	2.53242	4.28411	2.47196	0.72154	0.543258	0.308698	0.177092	0.609638	2.77068	1.53559	3965-01-01	3.60336	2.00114	4.05843	1.33549	0.530212	0.943411	2.06736	2.12256	4.21516	5.32236	0.229475	0.0819081	0.150188	0.137849	0.0370754	0.0457907	0.0483193	0.180691	0.181572	0.240807
AT1G19090.1	1.17332	7.53479	7.67973	10.0601	19.5885	25.6112	24.4173	24.7984	31.7272	0.0241065	0	0.0428118	0	0	0.0863308	8.24665	10.1511	11.1419	0	0	0.182782	0.202606	41.6377	27.3709	31.5024	27.8012	15.1443	19.375	5954-10-01	37.6346	38.7946	37.3805
AT1G53910.1	131.578	55.2136	54.4543	55.3001	24.5951	19.8383	62.0116	46.9618	35.1661	106.621	104.461	117.308	181.941	127.307	138.103	33.4263	24.0773	38.8064	110.016	112.234	119.564	128.215	1.40163	2.25719	2.07009	1.92079	0.626979	1.06588	0.889522	6077-01-01	2156-02-01	2.05688
AT1G25360.1	2.33454	4071-01-01	2.08757	3.33566	0.190496	0.215609	0.145795	0.358452	0.12492	1.99504	1.66055	1.81095	2.15378	2.43135	1.60319	0.90166	0.562817	0.481013	4.95946	3.09463	1.91692	1.482	0.017719	0	0	0	0.00597437	0.0236959	0	0.0203186	0.0408355	0
AT1G61800.2	30.1544	7.29932	4.25516	3.49192	0.581641	0.211603	5535-01-01	1.44067	0.398445	0.420985	0.962646	0.894856	5.99786	0.788876	13.8926	0.1128	0.0131406	0.0191639	0.380258	0.516958	0.0925232	0.223763	0	0	0	0.255012	0.0128751	0	0	0	0	0
AT1G02930.1	1.95385	0	0	0	0.255313	0	1.39987	0.274523	1.52038	1.45764	15.9506	9058-10-01	23.3195	1.57322	6.08061	0.166515	0.246195	0.133582	1.59159	1.05018	0.315881	0.515662	0.128818	0	0	0.094306	0	0	0	0.0816964	0	0
AT1G03510.1	1.69953	0.752871	0.7518	1.24933	0.118913	0.0807535	0.429044	0.0958952	0.135201	2.10492	2.24801	2.21538	2.73124	2.60063	2.00076	0.303153	0.26184	0.327406	1.95908	2.03451	7949-01-01	1.73457	0	0.0530721	0.0138573	0	0	0	0	0	0	0
AT1G33270.1	15.6167	34.5634	40.8015	37.7496	6569-12-01	3262-12-01	13.8232	11.1042	13.5455	17.6979	22.0605	19.9083	4951-10-01	14.1695	6994-11-01	61.5361	19.1527	30.2075	36.1539	31.3683	15.3841	16.7614	4.68089	4.56467	4.77086	3.69074	1.92676	2.09495	2.01794	4.49507	5.81396	4.48404
AT1G72250.3	11.0893	2.01025	2.22756	2.58259	0.573567	0.625997	0.215009	0.330388	0.537807	8.44185	8.39266	8.45785	17.4849	22.5181	8454-12-01	1.01362	0.707727	0.550356	4.36227	3.55785	1.61189	2.16979	0.212947	0.332785	0.388109	0.371636	0.123155	0.13725	0.0444129	0	0.0263469	0.0838612
AT1G74190.1	0.105805	0.0819861	0.0654955	0	0	0	0	0.0417711	0.0224608	0.560775	0.776719	0.70178	0.396749	0.039433	0.217978	0.0727348	0.0306261	0.0747052	0.0632118	0	0	0.0348722	0	0	0.0284598	0	0	0.00475729	0	0.0331488	0	0
AT1G05055.1	13.1214	6.14175	9.96613	6.15749	2.14222	1.64692	1.75002	1.36901	0.994338	2395-10-01	7.20955	8653-09-01	4055-11-01	6031-10-01	7311-11-01	3.51791	2.45939	3.01114	18.0534	18.8288	4318-11-01	9.52418	0	0.0361668	0.240727	0.0520622	0	0.073606	0	0.155203	0	0
AT1G19890.1	4.94335	169.584	141.609	163.537	103.771	95.1351	35.1426	29.3439	82.4003	0	0	0	0.441348	0.328973	2.97039	122.345	93.5009	87.0799	0	0.104808	0.60026	0	80.5277	97.4685	88.5804	68.6534	147.249	165.942	56.3675	42.8219	43.1608	46.3447
AT1G67950.2	14.2777	14.4695	16.513	15.3539	0.994998	1.90041	0.795513	0.45135	1.91857	19.5681	24.7465	27.3672	18.3561	27.821	17.0605	7366-05-01	5.26975	4.55893	19.7507	22.9239	28.7603	28.4697	0.613785	0.835585	0.902908	1.13204	1.21945	0.918075	0.447325	0.65667	0.479907	0.954703
AT1G62120.1	6.67944	2.03112	1.32757	1.02135	0.194428	0.118832	0.19132	0.188152	0.225111	4.97253	4.57563	8627-05-01	7.46655	6.29808	4537-04-01	0.855263	0.805579	0.872586	3.84383	9705-03-01	3.06807	2.06817	0.0170838	0	0.149235	0.0124668	0.0237972	0.152403	0.070932	0	0	0
AT1G32270.1	0.12533	0	0	0.214977	0	0	0	0	0	0.11287	0.189167	0.40578	0.402826	1.71933	0.516406	0.05545	0.0129207	0.03769	0	0.031826	0	0	0	0	0	0	0	0	0	0	0	0
AT1G14110.1	0	0.169752	0.135608	0	0.0714974	0	0	0.028829	0.0241821	0.484962	0.323693	0.347045	0	0.520738	0	0.190743	0.111215	0.146104	0.230574	0.167581	0.106151	0.19254	0	0	0.0247355	0	0	0	0	0	0	0
AT1G14440.1	58.8875	3.41182	6.28977	4.35509	0.11054	0.225203	0.217546	0.445715	0.117106	61.4029	37.3422	40.3917	134.52	72.6405	109.466	4.15067	1.80183	9598-01-01	34.9052	35.8478	2.33865	0.781411	0	0.0259247	0.161397	0.297437	0.0183375	0	0	0	0	0
AT1G61730.1	57.9143	25.0417	27.2479	23.1654	4.50077	1954-03-01	9.70763	7.47912	5.90561	37.7036	37.2519	33.5362	60.258	60.9189	53.7699	13.6588	4275-10-01	13.375	56.1326	62.4657	38.0675	34.8301	0.223826	0.516592	0.177625	0.311943	0.287181	0.126993	0.246238	0.130926	0.263128	0.139588
AT1G17140.1	41.2447	30.0856	46.3653	35.3796	1.69621	1.52457	4.81094	5.83362	21.9836	15.3932	26.7236	24.8291	53.1898	35.9698	52.5565	9767-11-01	8.09996	9148-11-01	6.80362	9749-05-01	90.4378	99.8882	0.0678434	0.114986	0.322883	0.0990812	0.0483187	0.14218	0	0.047891	0.192498	0
AT1G17145.1	19.6318	27.5228	25.4892	27.4839	3871-11-01	16.5109	2051-11-01	9.26567	17.8624	45.3105	36.0552	36.8418	21.8743	17.4889	20.2225	23.8275	14.355	22.1418	16.056	13.7223	3569-10-01	14.193	12.42	11.947	11.1277	11.116	9.05559	7.994	3.75711	7.77981	4897-10-01	8.11079
AT1G17147.1	0	0	0	0	0	0	0.975886	0.159954	4.37645	0.731475	5.47356	6.54984	0.648728	8.55627	0.623731	0	0	0.439244	0	0	0.736206	0	0	0.502022	0.476239	0.113544	0	0	0	0	0	0
AT1G13460.1	5.47879	17.8042	18.6597	15.9017	14.0347	5444-12-01	6.36359	5.1597	4.76784	5.0185	5.62816	5.53542	9017-07-01	4.98779	6.62044	7842-07-01	5.55426	6.31915	6.98952	6.63442	7974-11-01	15.4469	3.32829	6.58668	7.05544	7.07769	8036-01-01	2.43107	2.15728	7.09959	7.56559	6.65395
AT1G79690.1	28.9461	34.0592	34.6889	35.8576	9.62135	9091-06-01	12.0263	9.34922	9.48111	51.6842	43.5109	46.8049	30.4431	34.069	28.0391	14.1256	8.44748	13.892	51.3496	44.979	33.4112	31.1766	0.326969	0.961891	0.982584	1.11907	0.28811	0.33425	0.141419	0.353634	0.54349	0.665348
AT1G28670.1	13.6585	2.06485	3.67411	3.53263	0.0666684	0.0906104	0.131295	0.0358668	0.983902	1.49169	0.713568	0.839584	15.5337	0.148383	20.0004	0.987755	0.575938	1.46474	1.87255	2.49037	15.9065	23.5291	0	0	0	0.0434714	0.0139799	0	0	0	0	0
AT1G12840.1	61.5653	169.934	179.679	148.24	62.9124	51.315	26.7366	25.9923	51.0603	60.4162	56.9216	61.8405	58.9297	52.5265	61.5484	63.4352	48.9319	58.5577	88.2927	102.639	262.142	248.638	23.4735	32.1306	30.226	29.3852	20.5601	23.1477	7.20823	21.8378	25.8583	22.5361
AT1G16810.1	140.643	117.394	105.867	101.754	53.7779	42.0592	53.7961	52.5147	33.1532	184.892	238.831	237.334	143.585	191.347	148.487	102.788	71.3682	95.235	158.279	136.072	115.318	128.178	2.51895	4361-03-01	1.98583	2.02219	1.34147	3121-01-01	1.77348	1.59033	1.96687	1.36948
AT1G12845.1	70.5537	5.25739	4.19992	4.15437	0.474504	0.322235	0.466919	1.27552	1.45011	15.7998	23.8708	21.733	34.1705	29.3342	46.7918	2.20774	3.19826	3.22414	31.8488	34.5647	149.586	134.597	0	0.221978	0	0.918795	0.539656	0	0	0.151834	0	0
AT1G62380.1	245.19	51.3668	50.6302	58.8049	98.4343	100.051	921.051	797.973	2209-05-01	29.4152	57.3973	60.126	133.111	7.98282	193.5	86.2049	126.184	290.295	111.029	133.599	933.791	1035.47	0.542873	7.93952	4.83249	5.55117	0.691223	0.590047	1.01831	1.65323	1.14214	0.826225
AT1G44224.1	4.42079	9.38646	19.0346	15.1766	0	0.077446	0	0	0	0.629819	9.82629	7.18788	25.4265	0	24.6865	320.815	46.2651	72.3343	530.112	289.188	0	0	0	0	0	0	0	0	0	0	0	0.116719
AT1G77750.1	58.5734	29.1973	24.2217	26.0887	2.12842	1.32496	1.86169	1.90715	2.53062	58.036	47.4328	56.0668	65.4655	93.7053	56.6115	18.6779	16.3343	13.3225	55.196	57.3823	53.7204	42.7495	0.332972	0.97659	1.31215	1.37222	0.753721	1.03455	0.131039	0.681065	0.912516	0.726125
AT1G18320.1	8.17767	0	0.706017	2.61973	0	0.263724	0	0	0	6.41457	6.31304	7.30304	4175-08-01	3.23128	5.55347	1.67441	0.598161	0.459365	3.66869	2.77343	2.64793	1.01047	0	0	0	0	0	0	0	0	0	0
AT1G55160.3	29.4437	23.2397	26.1172	20.0447	1.74198	0.929483	2.53039	1.13721	4.74944	25.1943	28.432	26.9482	32.3611	32.0004	31.637	5417-12-01	9.59075	5913-12-01	24.5233	24.9657	38.5479	38.7016	0	0	0.0985329	0.182548	0	0	0	0.0796299	0.160037	0
AT1G59660.1	7435-12-01	4.75881	8.04678	6.05424	2.65577	2.90947	3.76384	2.86907	3.45082	15.5208	46.6539	50.0824	13.982	7.36191	11.809	2.94353	1.75526	1.62374	20.4857	20.8746	6.90639	8716-07-01	1.01564	0.807316	0.890763	0.664736	0.758377	0.69338	0.0963245	0.256546	0.225573	0.282067
AT1G52390.1	0	1.37399	0	0	0	0	0	0	0	0	2.48004	2.67306	0	0.550968	0	0	0.372233	0	0	0	0	0.584417	0	0	0	0	0	0	0	0	0	0
AT1G17360.1	14.7985	6.18011	7.67324	7.41351	0.611546	0.367381	0.47833	0.341426	5.16935	4.24199	7.03485	7.48551	7366-11-01	3.38501	4227-12-01	1.86103	1.31557	2.32452	2.18152	1.35362	26.6332	29.8865	0.0258751	0.0325718	0.139012	0.0990089	0.00432225	0.00858688	0	0	0	0
AT1G17490.1	72.1437	95.9565	107.923	99.1705	84.8199	86.1308	46.8341	41.384	53.5469	162.877	166.248	203.069	58.1867	113.821	80.1595	162.447	120.692	132.606	115.355	129.24	71.4526	65.8759	44.0867	70.0264	50.5671	55.1769	54.0277	62.2067	44.4641	24.2484	33.3438	26.9412
AT1G48560.2	4.34995	3.73244	9817-02-01	2.93033	0.608539	0.413258	1.12277	0.777015	0.478081	3.55292	4.15235	5.66922	9933-04-01	6.24245	3.92074	1.57436	1.07279	1.24345	4.29339	4.73256	1.56228	1.24615	0.0536655	0.0650191	0.110954	0.0156532	0.0218718	0.0216566	0	0.0730214	0.0978368	0
AT1G42970.1	290.841	76.1159	107.059	112.141	1.51939	6638-01-01	6.12992	5.26873	9.87597	65.9406	58.8785	61.2135	164.774	40.4044	285.572	20.8974	12.1659	18.0993	159.847	177.656	105.402	117.124	0.233044	0.286731	0.475933	0.400843	0.0810143	0.182512	0.0517416	0.109391	0.0732831	0.174943
AT1G58280.2	7.81441	2.85141	5.31506	2.10297	0.500409	0.203896	0.147723	0.0403547	0.489017	3742-01-01	2.72227	3.00773	9.68543	7.49229	6.78688	1.23212	0.843659	0.874267	1.46564	1.40099	2.30313	1.01069	0.0226935	0	0.054001	0.132571	0	0	0	0	0	0
AT1G71750.2	3584-12-01	4.26238	6.46959	4.71537	1.34645	0.822934	2.56152	8097-01-01	2.40633	14.4722	15.4443	7392-12-01	13.5347	23.2379	9.61842	4.70817	3.06552	4.71659	14.3777	17.9407	8.59588	9.00442	0.0459737	0.0948763	0.0362982	0.202036	0.108611	0.0347645	0	0	0	0
AT1G28410.1	18.0313	1996-12-01	13.0737	16.7879	2.31852	2.29793	1.72651	1.41493	3.30809	27.9222	21.4943	23.0867	23.0175	14.963	17.7835	9.45706	6.14074	8.28015	7001-11-01	2318-12-01	14.3737	15.6514	3272-01-01	1.05414	1.02786	1.93985	1.53447	0.927228	1.03294	2.52645	1.57162	3088-02-01
AT1G32490.1	22.418	23.3881	24.549	22.7756	5.77021	6.12137	6.24263	5.43741	4.10992	25.9738	21.9198	23.7094	26.0065	24.0582	19.5709	9.39228	5.90236	8.96995	23.9702	17.9498	6731-10-01	8923-10-01	1.44106	1.37179	1.0998	1.25174	0.545421	0.410674	0.0883464	0.474347	0.430533	0.562829
AT1G02205.3	263.627	282.219	317.336	322.022	2305-11-01	3.77709	16.4846	17.0162	78.0636	108.039	110.582	115.614	170.726	47.0103	193.779	104.832	84.7865	148.903	171.203	127.627	859.904	963.301	0.328634	0.698179	1.48669	0.768559	0.223751	0.0610892	0.0631835	0.819445	0.463186	0.655245
AT1G80560.1	36.7266	7.99242	9.89649	6.85241	0.294552	0.214318	0.414063	0.610809	0.721482	31.4513	22.8926	23.1977	38.1053	22.866	33.053	4.69178	3.06583	3.94592	20.6434	19.7656	21.2723	15.4111	0.0186535	0.151389	0.19251	0.0544592	0	0	0	0	0	0
AT1G49960.1	0.491755	0	0.121799	0	0.0963255	0.0981219	3.66505	2.92595	6.85291	0.11484	0.477641	0.460772	0.210741	0.128328	0.303932	0.0706117	0.187855	0.404315	0.146941	0.224735	0	0.0864672	0	0	0.0550063	0.0201971	0	0	0	0	0	0
AT1G35720.1	45.9306	226.094	259.998	220.998	38.1564	23.0882	22.3567	18.8919	7.01057	6.42207	3368-11-01	4124-11-01	38.5113	6.99773	44.2271	69.9065	78.003	57.6701	34.7246	44.0882	571.826	539.019	4.54281	4.90588	5.58051	4.64907	4.00262	3.63696	7055-02-01	6.83524	6.18696	5.75765
AT1G63650.1	6.66062	8885-03-01	3.85619	4.15342	0.141189	0.0862932	2.27849	2.39105	2.54686	0.648666	0.579298	0.576428	7.87741	4.34483	6.86105	0.736725	1.01503	1.52097	0.646134	0.570969	8.76212	9.29632	0.0361401	0.0243449	0.0861917	0.10543	0.0164499	0	0.00612389	0	0.0544786	0
AT1G31000.1	0	0	0	0	0	0	0	0	0	0.0439493	0.296187	0	0	0	0	0	0.030127	0	0.0429195	0.036468	0	0	0	0	0.0167214	0	0	0	0	0	0	0
AT1G55700.1	0.0756889	0.117317	0	0.389355	0	0	0.0243114	0	0	0	0	0	0	0.0578054	0	0	0.0149064	0.0326906	0	0	0.623575	0.898199	0	0	0	0	0	0	0	0	0	0
AT1G76180.1	255.426	302.872	254.417	222.358	29.5721	25.7921	396.456	276.901	994.095	43.8834	623.549	631.84	148.231	58.6229	191.243	81.3203	125.628	257.606	32.6392	26.4553	1496.07	1758.19	2.68278	2.98645	4.75262	2.56016	2.28048	2.25759	3.39112	1.76265	0.745789	0.741817
AT1G30757.1	5.29025	0	0	0	0	0	0	0.708369	15.0287	17.534	173.803	72.8197	2.83392	10.0152	2.72472	18.9357	7.43598	5.28563	4.01988	5.46499	1.30414	0	0	0	0	0	0	0	0	0	0	0
AT1G30755.1	5.52831	1.42822	2.17817	1.86727	0.191402	0.362089	0.188342	0.352806	1.10812	4.57748	4.79154	5.77603	5.11522	1.11858	4.91812	1.42303	0.963818	1.43289	2.52767	1.74369	1.01489	1.52791	0.0116367	0.047021	0.0277552	0.00848643	0.0396615	0.0235465	0	0.0787446	0	0
AT1G51660.1	21.4775	13.3858	17.0278	16.9484	5.42402	3.23889	4.69316	4.41182	8.959	13.5795	13.8734	16.5492	2024-09-22	14.7826	17.699	6.04188	3.22816	4.83525	12.0688	4001-12-01	14.5786	21.545	0.336092	0.874955	0.600033	0.598101	0.505339	0.277355	0.299239	0.493751	0.360843	0.430705
AT1G30750.1	0	0	0	0	0	0	0	0	0.0628742	0	0	0.332962	0.273322	0	0	0.0864662	0.0299777	0	0	0.129678	0	0	0	0	0	0	0	0	0	0	0	0
AT1G06580.1	2.38334	1.92774	1.79667	1.59946	0.304479	0.448004	0.266321	0.218259	0.524177	3.46708	4.71217	9651-03-01	2.10937	1.68641	1.81461	1.39095	0.785103	1.03933	2.35331	6047-02-01	2.00912	2.00433	0	0.029664	0.0232891	0.0106919	0.020219	0.00997971	0	0.0324763	0	0.0519374
AT1G67775.1	0	0	0	0	0	0	0	0	0	0	0	0	0	0	0	0	0	0	0	0	0	0	0	0	0	0	0	0	0	0	0	0
AT1G67770.1	1.27607	0	0	0	0	0	0	0	0	2.00538	1.95402	2.45203	3.99627	3.61101	2.12337	0.239566	0.0197321	0.0288184	0.791928	0.373826	0	0	0	0.0139733	0.0658676	0.0201541	0	0	0	0	0.0618252	0
AT1G50390.1	0.383644	14.3007	8.0922	9.22865	6.52523	5.49649	4.65715	5.63804	2.83753	0.316125	0.33542	0	0	0	0.395189	3.98497	4.61368	3.35476	0	0	0	0.084482	4.85456	1948-04-01	4.28386	4.22035	7478-12-01	8635-10-01	3.53486	5.30026	4.59983	5.20143
AT1G26510.1	0	0.203999	0	0	0.0429609	0.0437621	0	0	0.0147606	0.318041	0.20024	0.357998	0.563816	0.0712852	0.560043	0.175723	0.054575	0	0.594978	0.308102	0	0.0578462	0.019092	0.0387473	0	0	0.0268096	0	0	0	0	0
AT1G23740.1	37.5237	30.8777	34.2318	31.1384	1.59249	3.42462	14.0162	17.6583	6.55379	17.7156	22.6609	25.3484	32.9453	9.10556	45.4904	7008-06-01	3.37005	7.29711	37.7348	34.6083	18.0281	19.2984	0.0789194	0	0.0626375	0.0720113	0	0	0.144954	0.0424645	0.0853432	0.135822
AT1G23037.1	0	0	0	0	0	0	0	0	0	0.132857	0	0	0	0	0	0.319775	0.0883708	0.0635941	0	0.0869429	0	0	0	0	0	0	0	0	0	0	0	0
AT1G26515.1	3.15004	3322-01-01	2.83797	1.71941	0	0	0	0	0	0.963708	1.84486	1.26692	0.920418	0	3.66776	0.903057	0.795779	0.546974	8.46822	8.02837	0	0.06296	0	0.128042	0	0.0153359	0	0	0	0	0	0
AT1G63380.2	0.664803	4.02643	4.76538	8106-04-01	6.77234	8.83601	4.40244	5.875	6.35417	1.51934	1.32254	1.31084	1.02509	2.53612	0.942981	2.78568	3765-03-01	2.98149	1.54834	1.18576	2.64782	3.21633	5.43772	2.07271	3.47761	2.86257	0.938439	1.104	0.72157	2.93384	3.80672	3.64576
AT1G09600.1	2.94786	11.144	9.34764	7.39701	41.6333	49.1035	19.4678	20.5535	15.4645	1.36919	2.02609	1.62784	4.31372	4.15623	3.555	9424-12-01	1957-10-01	11.0606	4798-03-01	2.53694	1.18467	0.474002	24.097	28.1668	29.9901	26.2035	7.49469	7.60473	4.00436	23.7905	24.8121	25.3645
AT1G65420.1	2172-10-01	3.00009	5.13569	3.79306	0.722058	0.551643	1.42103	0.727865	0.934397	5.61493	8.30106	7.81577	6.80452	3166-10-01	5.97343	3.44903	7223-02-01	3.07064	7.76537	9.96733	7.70518	6.86645	0.185206	0.23893	0.219327	0	0	0.105153	0	0.259929	0	0.138563
AT1G76405.2	34.7173	6.16031	2.05051	3.97542	0.324331	0	0.425529	0.697471	0.780181	42.5212	37.3756	42.4083	52.7817	61.1992	47.342	1952-10-01	5.57134	7.59724	50.8607	53.9772	5.93884	9.17084	0.0588351	0.0612526	0.0463747	0.129599	0.0492422	0	0	0	0	0
AT1G63470.1	53.9956	6.86995	6.17415	5.22504	0.542539	0.598712	0.417281	0.473982	0.515168	41.0255	41.2618	46.3231	85.9549	64.1022	71.2361	4.67606	3.16511	4.11252	37.845	34.0125	16.3599	17.776	0.0202212	0.0205335	0.112334	0.221426	0	0	0	0	0	0
AT1G09350.1	0.157547	2.68762	0.585554	0.810885	0.257271	0.0524138	0.556949	0.539427	1.40517	0	0.0828216	0.0889018	0.168791	0	0	0.216094	0.0502569	0.121961	0.0470948	0.0400156	0	0	0	0.0238384	0	0	0	0	0	0	0	0
AT1G10910.1	17.501	4021-08-01	8.53397	6.90489	1.16277	1.13296	7909-01-01	1.44731	1.88939	35.3449	15.7476	16.5185	21.571	14.4776	18.4265	7.40987	4.46795	7.38036	8739-10-01	9.14107	8.33146	7.72615	0.0213955	0.0756042	0.195659	0.039004	0	0.0287772	0	0.0727963	0	0
AT1G06360.2	7.57464	21.0319	20.0882	24.4318	0.16415	0.055737	0.161526	0.41174	0	58.5708	58.0444	64.0547	28.9337	27.2682	18.6333	2.32182	2.12262	4.1099	14.9691	16.0356	4.12628	1.58401	0.0251538	0	0	0	0	0	0	0	0	0
AT1G16360.2	1.20018	69.0964	63.1901	64.8579	67.0731	58.542	31.6747	34.2162	16.7697	0.0924717	0	0	0.482189	0.0830474	0.618146	25.1369	22.1545	22.9751	2.15247	5622-01-01	0.290963	0.06597	25.6518	26.3713	27.2728	24.3269	14.0306	15.2814	15.0095	35.1802	30.7202	34.9755
AT1G58250.2	7.34824	3949-04-01	5.98504	5.84089	1.26718	1.25285	1.09412	1.09704	1.61339	5064-12-01	3772-10-01	7639-10-01	3622-08-01	8.10647	7.02029	2.89979	1.52833	2.94584	2343-11-01	9.41518	10.1676	8145-10-01	0.00250028	0.0828927	0.0637338	0.060108	0.00493681	0.00491811	0.00489359	0	0	0
AT1G49210.1	1.43593	0	0.296656	0	0	0.159325	1.69298	1.82892	0.203874	1.38753	0.708931	1.21961	1.28201	0.295981	0.739567	0.438224	0.525402	1.08193	0.214734	0.121637	2.20604	0.631802	0	0.039646	0.030521	0	0	0.0284478	0	0	0	0
AT1G53285.1	0	0	0	0	0	0	0	0	0	0	0	0	0	0	0	0	0	0	0	0	0	0	0	0	0	0	0	0	0	0	0	0
AT1G07180.1	23.0473	0.629591	0.880173	1.56713	0.033147	0.303887	0.424024	0.347502	0.535122	0.327081	0.643637	0.689944	11.0952	0.319064	19.2437	1.75491	0.327575	0.493287	44.7496	28.2272	0.27067	0.178528	0.30098	0.275537	0.0797189	0.156834	0.148107	0.311985	0.0147086	0.222738	0.19185	0.20355
AT1G77650.1	0	0.423533	0.169172	0	0	0	0	0	0.0307559	0.124462	0.139511	0.149672	0	0	0	0.0203705	0.0569222	0.0207435	0.24491	0.450874	0	0	0.0199113	0	0	0.043605	0	0.0275764	0	0	0.0860396	0.13693
AT1G53280.1	31.6039	24.6841	31.9333	30.3643	2.71555	1.97585	3.51196	3.78541	4.92654	76.2673	42.9051	47.4085	42.5155	29.6929	32.5549	15.4237	8833-10-01	14.9195	45.4842	47.5471	34.8168	36.904	0.255584	0.241763	0.230032	0.484928	0.166113	0.268891	0.0265248	0.186201	0	0.29778
AT1G70800.1	11.063	8.83279	5.88015	3.80003	5.89043	3.36858	1.11858	3334-01-01	6665-11-01	0.355996	3153-02-01	3.85227	3.72509	0.651958	4191-10-01	12.1678	8.69425	4183-12-01	1.60795	1.60735	0.920567	0.20872	6.75256	4.31056	3.97132	4.95374	6.55726	3002-12-01	8.95952	1.98406	2.39248	1.58649
AT1G50530.1	0	0	0	0	0	0	0	0	0	0	0.447576	0	0	0	0	0	0	0	0	0	0	0	0	0	0	0.0831935	0	0	0	0	0	0
AT1G56160.1	0.715408	4.99336	2.43772	3.98958	0.467365	0.357061	0.114974	0	0.145447	0.113783	0.387546	0.416156	0.383234	0	0.552701	0.195111	0.194212	0.197716	0.213884	0.363467	0.0867359	0	0.108605	0	0.236676	0.158695	0.216725	0.327251	0.044121	0.224326	0	0.358751
AT1G07985.1	2.72715	0	0	0	0	0	0	0.102769	0.0537328	0.809511	8.39527	7.79679	2.50439	0.149959	2.80921	0	0.159067	0.076188	0.233278	6848-01-01	0.0946006	0.343181	0.0740867	0	0	0	0	0	0	0.122333	0	0.19564
AT1G07980.1	26.0496	49.0025	45.9967	47.434	21.4132	13.8409	8.88534	5.82546	5.51495	30.388	32.3116	29.3725	31.0099	38.2935	26.2914	23.6163	15.0642	13.5787	47.6201	39.9269	24.3864	24.8377	0.739747	0.806897	0.962374	0.541598	1.05049	1.01117	1.06589	1.56851	0.663648	0.924159
AT1G67890.1	4.22162	7.43524	7.71454	6.08951	1.81098	2.79703	4.93523	5.14171	3.29657	9.14409	9.79115	2867-10-01	6.59755	8.28134	4.90087	4.04259	2.57961	4.93172	9.30359	7.88889	6.58611	8.86172	0.00917223	0	0.0145923	0.0401232	0	0	0	0	0.0421973	0
AT1G68670.1	31.7259	7249-11-01	15.4273	9.91898	6.63293	4.68525	15.0548	14.8367	5831-06-01	32.7431	37.931	41.4489	36.3728	32.1037	37.8728	13.3375	8.108	13.5867	27.563	21.6125	21.8161	22.3605	0.152976	0.222133	0.0346746	0.175523	0.0465487	0.0609148	0.0347155	0.139431	0.0934072	0.148656
AT1G57620.1	47.4512	45.1321	46.8073	42.4831	10.1715	2464-04-01	2.87142	2.75663	3.45808	34.7618	40.0831	38.1241	48.1047	51.3882	48.879	19.9737	15.4985	16.1001	26.5557	36.1152	70.6798	69.1527	0.501999	1.03322	1.55354	1.65356	0.517354	0.561152	0.314695	1.04045	1.76935	0.895964
AT1G27930.1	38.5184	107.258	94.7756	96.9401	53.564	29.1735	20.1634	21.3563	25.5305	9.44158	16.1028	17.1845	40.6781	19.4448	39.4886	32.2286	25.0306	29.1499	9129-10-01	13.7457	63.2022	62.6842	3.664	7.1339	8.02214	6.62149	3.72686	2.92293	2.46309	6.1542	3576-06-01	5.059
AT1G30530.1	44.635	33.0888	43.0434	41.919	1.04899	0.152651	3.05981	1.81273	3.23047	34.8834	31.9353	30.2757	48.0666	29.3679	51.6418	7144-06-01	3.95865	5.75974	31.2959	37.9053	8.78679	9688-04-01	0.0327879	0.182695	0.559898	0.490461	0.0455472	0.0336757	0.059389	0.0359638	0	0
AT1G34095.1	28.0693	39.8286	37.4519	50.4871	374.911	772.719	265.061	228.007	1540.66	9.05524	8.59021	9.41776	1.14563	0.257414	18.7252	609.542	625.779	596.762	0.719722	0.475638	3.11325	2.05878	1287.37	735.892	719.328	697.306	1230.16	1440.29	349.98	763.94	805.846	714.473
AT1G65735.1	0	0	0	0	0	0	0	0	0	0	0	0	0	0	0	0	0	0	0	0	0	0	0	0	0	0	0	0	0	0	0	0
AT1G65200.1	0.0462775	0.430295	0.401037	0.476025	0	0	0	0	0	3.38611	2.10632	2.16501	0.099161	0.0114186	0.0953402	0.189703	0.0488302	0.0194964	3.02731	2.07894	0	0.0101679	0	0	0	0	0	0	0	0	0	0
AT1G63330.1	0.151372	0	0	0	0	0.156577	0	0	0	0.107582	0	0.0850647	0.506501	1.27903	0	0	0	0	0.102277	0	0	0	6.19207e-09	0	0	0	0.00578692	0.0110391	0	0	0	0.058626
AT1G33990.1	54.1814	47.5114	47.6775	46.8645	4.58386	1.60666	3.97708	3.37859	7.69376	39.8078	41.5869	43.198	60.1505	34.8338	63.2741	22.9356	14.5099	27.4288	49.2181	59.5289	73.7269	71.3773	0.0446078	0.0453541	0.141542	0.179148	0	0	0	0	0.0950918	0.227005
AT1G68700.1	0.791455	3.68808	8.34774	8.84007	1.68282	1.31862	3.43923	2.92295	1.92055	1.16153	0.890271	2.24019	2.11986	0.307705	2.03818	8775-04-01	3.63278	4.90695	0.118481	0.100671	0.384377	0.958648	0.0757737	0.560076	0.896323	0.950942	1.31547	1.93113	0	0	0	0
AT1G31530.1	0.375055	0	0	0	0.0612581	0	0	0	0	0	0	0	0	0	0	0	0.0410816	0	0	0	0	0	0	0	0	0.104902	0	0	0	0	0	0
AT1G11350.1	3.20661	1.05129	1.45063	0.740104	0.181142	0.143516	0.118831	0.129848	0.204132	3.92115	2.74538	3.46107	2.11414	0.989721	2.60437	0.906124	0.899453	1.35975	1.67637	0.813934	1.34469	0.89432	0.00840122	0.00847027	0.0467875	0.00612453	0.0113106	0.0168286	0	0	0	0
AT1G74120.1	2.80506	2.89934	2.89522	2.20514	0.763231	0.544225	0.826134	1.10789	0.441145	6.12072	5.93108	7.04594	4.88357	4.51509	3.49145	1.99975	1.20733	1.67445	7.96366	6.55883	4.75924	4.23917	0.0501953	0.0847715	0.0132882	0.0854661	0.0349112	0.0802821	0	0	0.220873	0
AT1G20070.1	33.3167	88.5231	26.6067	26.6644	10.1518	4.23047	34.0553	26.9419	7.75288	2.33457	18.3861	24.2105	13.0074	1.57277	15.9963	17.1648	16.0282	38.9061	4.56139	8.03855	1.43871	5.90264	0.0953154	0.0984599	0	0.0698267	0	0.0725067	0.0566991	0.265782	0.178052	0
AT1G79330.1	2.29021	0.789116	0.315197	1.09123	0.373912	0.253923	0.0408817	0.0670078	0.0569208	0.344442	0.513411	0.757186	2.04473	0.102897	1.57275	0.1316	0.0788437	0.229967	0.418284	0.0323099	0.0308411	0	0	0	0.0145997	0	0	0	0	0	0	0
AT1G60815.1	0	0	0	0	0	0	0	0	0	0	0	0	0	0	0	0	0	0	0	0	0	0	0	0	0	0	0	0.469994	0	0	0.481734	0
AT1G15630.1	0	0	0	0	0	0	0	0	0	0	0	0	0	0	0	0	0	0	0	0	0	0	0	0	0	0	0	0	0	0	0	0
AT1G60810.1	22.8075	59.2638	87.9922	61.8533	0.533703	0.333598	0.484921	0.762111	0.961837	40.9158	31.6527	35.3915	36.1744	30.5218	30.3819	17.7301	12.1804	13.9231	66.0285	92.3337	50.2921	40.0226	0.0532698	0.179836	0.296115	0.245942	0.123857	0.134166	0.00923049	0.119463	0.314425	0.506572
AT1G70660.1	44.5133	44.2968	38.3544	43.6737	6.09514	5174-04-01	17.7618	14.5143	22.7413	115.594	107.072	109.969	59.5104	54.9207	65.3354	62.237	42.2869	80.2788	56.8497	59.9597	44.314	46.6819	0	0.18964	0.439339	0	0	0	0.449344	0.10956	0	0
AT1G15180.1	6057-11-01	4.65487	5.54456	4.84261	0.0386461	0.0856291	0.226108	0.220644	0.227584	23.5578	16.9353	15.1138	14.7877	2.92417	15.7686	4.82508	3.78712	5.53178	31.0863	25.156	3.05317	3.77067	0	0.0154656	0.0394347	0	0	0	0.0629526	0	0	0.0616304
AT1G14320.1	1057.32	598.001	650.369	614.731	182.998	127.138	199.478	172.643	83.581	816.837	809.98	853.561	1155.38	2083.96	1010.98	270.621	193.899	235.702	998.588	1073.96	1027.17	822.52	23.4422	29.0671	27.171	29.3825	21.9105	17.0206	17.7418	35.9613	34.1672	37.6037
AT1G64760.1	31.4918	19.5624	24.0425	21.0865	5.63381	2.36729	1.17805	0.993846	9493-03-01	7.72523	16.8088	19.1008	32.2373	23.7214	30.1064	8.92535	5.81884	5.31691	16.8875	16.2111	7.92004	8.69995	0.336865	0.666602	0.693367	0.726153	0.497716	0.679144	0.181442	0.202808	0.339662	0.108113
AT1G73860.1	2.88607	4.08704	2692-07-01	4.43609	87.0613	116.228	53.198	59.8369	51.1586	0.761095	0.796027	1.33943	1.17285	0.529876	1.33269	21.6646	20.578	22.2651	3.07682	2.41224	0.361662	0.437332	76.647	54.2429	61.8024	50.1973	19.9855	18.2756	9.56008	50.0734	48.6257	50.6605
AT1G47220.1	0	0	0	0	0	0	0	0	0.0369348	0.100488	0	0.182709	0	0	0	0	0	0	0.144458	0	0	0	0	0	0	0.0526655	0	0	0.102776	0	0.101499	0
AT1G52660.1	0	0	0	0	0.0450873	0	0	0	0	1.84845	0.777319	0.682338	0.147924	0	0.284449	0	0	0	0.123802	0.245448	0	0	0	0	0	0	0	0	0	0	0	0
AT1G12270.1	53.9568	8678-12-01	16.0898	15.9374	1.88513	1.44022	3.76797	3.04047	2.43751	33.828	30.5298	32.1604	63.608	59.344	56.231	8.56082	5.41091	7.19523	49.6866	47.0054	29.4969	26.1366	0.0378234	0.331336	0.320696	0.257479	0.060389	0.0597088	0.0642382	0.141379	0.0568273	0
AT1G72430.1	72.0034	5.25739	17.9997	16.6175	0.632672	0.483353	2.80151	2.16838	33.57	18.1233	9.87756	7.54003	37.7947	14.0104	57.7431	7.77966	3.34364	6.03227	15.0558	15.6218	56.5937	73.6878	0	0	0	0.0765663	0	0	0	0	0	0.24282
AT1G67140.2	10.976	2435-12-01	8948-11-01	8513-10-01	2.675	2.09665	1.60128	1.17448	2.41076	15.698	11.0363	7249-11-01	14.0527	2255-11-01	9.73468	4.41278	2.89127	4.23397	6776-10-01	8.41377	2636-11-01	6209-11-01	0.567051	0.880416	0.958276	0.955207	0.23741	0.234455	0.238291	0.242522	0.286712	0.26237
AT1G78860.1	1.25239	0.574051	1.86118	2.05343	0	0	0	0	0	0.559348	1.11077	1.31651	5161-02-01	4.82072	1.18728	0.395165	0.168221	0.210386	0.112765	0.0638747	0	0.0286669	0	0	0	0.0122728	0	0	0	0	0	0
AT1G16790.1	28.8298	5.44613	9.18481	10.0415	3.69564	2.72606	3.88736	4.83012	3.65383	43.5517	42.5553	45.2214	45.9139	77.0788	41.3355	11.002	5.83247	8.45687	27.5268	27.2541	16.5551	13.2125	0.370434	2647-02-01	0.700881	0.874459	0.804881	2.49923	1.46945	0.244666	0.737578	1.17384
AT1G15980.1	22.875	3.14466	4.32647	3.67213	0.846204	0.487209	0.977491	0.563728	1.38438	2.67067	6.57893	5.67912	9.17529	4.24296	17.6435	3.16718	1.75641	2.11101	19.0597	16.4522	6.77332	9015-07-01	0.0321391	0.162768	0.0765845	0.0703518	0.0222941	0.0769421	0.0996608	0.105955	0.141962	0
AT1G59990.1	14.651	2.89048	3.40866	1.97951	0.144933	0.0885814	0.285232	0.350636	0.22224	12.655	6923-10-01	5083-12-01	17.1237	21.9431	13.9028	2.93065	1.83162	1.60316	17.4572	17.1775	6.08956	4.44942	0	0.0626165	0.108352	0.0361504	0.0169434	0	0	0	0	0
AT1G27880.1	3.30936	1.73858	1.73611	1.82718	0.585816	0.391611	0.126099	0.236211	0.167067	2.91937	2.06684	2.40706	4.08641	2854-07-01	3.17783	0.71161	0.417901	0.389159	2.96576	2.37758	1.64437	1.38039	0.0760463	0.153269	0.127075	0.149669	0.0408272	0.111432	0.0113911	0.0527211	0.0353188	0.0843137
AT1G74420.3	7.52027	3.98064	3.17998	4.40369	0.269453	0.487962	0.206225	0.36216	1.84009	1.99432	2.87052	3.12369	7.17271	3.37365	5.19586	0.771954	0.843038	1.19146	1.72637	1.21075	17.0466	22.0511	0.179647	0.12972	0.152991	0.290141	0.0878809	0.295378	0.170144	0.0287404	0.0577612	0.275777
AT1G73430.1	25.2267	41.7321	42.6437	44.0382	9.85511	4.34584	2.05706	1.63422	2.61673	16.259	13.0006	15.7839	26.9572	17.2931	21.61	5642-12-01	9.14958	9.85804	19.0165	16.4234	19.3189	19.9908	0.133989	0.612605	0.27713	0.416788	0.066279	0.101561	0.0224197	0.122863	0.28808	0.16374
AT1G10000.1	2.96658	0.811976	0.648656	0.898269	0.227996	0.0580621	0.168264	0.22983	0.222279	8782-01-01	2.34864	1.51334	2.05656	0	2.51658	0.270708	0.30188	0.466591	1.0434	1.19685	0.380814	0.153497	0	0	0	0	0	0	0	0	0	0
AT1G22510.2	16.0396	8.71251	7.62295	7.80255	0.698973	0.089001	2.14937	0.986432	7237-04-01	25.1849	29.7353	27.5425	20.9077	17.6757	19.8267	9127-04-01	3.27866	5.20124	9558-10-01	5999-10-01	8.56144	6.54646	0.0444069	0.41195	0.105207	0.0975466	0	0	0	0	0	0
AT1G33040.1	134.452	53.4697	64.8753	51.1467	3.55592	3799-01-01	3.41577	1.98002	4.06702	103.423	90.0954	99.8563	186.513	227.272	168.118	28.0004	21.033	18.9346	143.049	140.839	91.8238	83.0488	0.0426573	0.175685	0.505491	0.562102	0.0992774	0.255044	0.148674	0.0812746	0.163342	0.129978
AT1G68380.1	0	0	0	0	0	0	0.128506	0.14042	0	0	0	0	0	0	0	0	0	0	0.278901	0.169269	0	0	0	0	0	0	0	0	0	0	0	0
AT1G08980.1	23.7803	3.04089	4.55484	3.15381	0.52032	0.285397	1.37847	1.29109	1.61231	17.942	19.97	21.6809	33.7513	8.25018	32.577	4.77738	3.30232	4.81716	18.793	20.7616	5.16986	5.68566	0.0176404	0.0357698	0.070036	0.0386216	0	0.0121269	0.0458834	0	0	0
AT1G08985.1	0	0	0	0	0	0	0	0	0	0	0	0.614002	0	0	0	0.13952	0.0972149	0	0.175185	0.148852	0	0	0	0	0	0	0	0	0	0	0	0
AT1G05600.1	3.80271	1.11531	1.65468	0.705054	0.033554	0.0683596	0.297159	0.270591	0.316264	5.69607	5.77287	5.54263	3.63367	4.12369	2.32911	1.28949	1.03743	1.77232	4.42241	4.51439	2.24176	1.76202	0	0	0.0346222	0.0211922	0	0	0	0	0	0
AT1G16825.1	13.2823	59.0914	52.5499	66.6048	59.0517	43.1714	39.2776	35.787	16.9217	19.2809	18.1005	19.2168	15.3841	12.899	8.50502	35.8197	32.1573	29.7792	22.4576	18.7166	8524-11-01	7767-11-01	29.8671	30.0242	34.9686	29.4443	51.424	63.1685	31.9251	31.2174	27.859	28.2963
AT1G24822.1	1.22955	0.503229	0.397286	0	0	0.102515	0.104231	0	0	0.240054	0	0.151207	3383-02-01	0.133666	0.961969	0.0401756	0	0.043408	0.188434	0	0.0768017	0.203342	0	0	0	0	0	0	0	0	0	0
AT1G32640.1	31.3282	19.7318	64.4849	63.2185	9.52504	8.68568	17.2056	13.9265	80.125	32.0131	68.3891	76.3146	35.5125	40.6669	33.3778	14.5191	6158-10-01	13.9234	65.4717	49.02	100.734	149.726	0.103251	0.0463521	0.0638493	0.108763	0.0312609	0.0232018	0.0465462	0	0	0
AT1G25425.1	13.0297	0	2.31318	2.13555	0	0	0	0.16392	3.38261	0.773784	1.27196	0	2.65898	0	7.03045	0.917457	0.106575	1.67402	0.558131	0.158078	21.4266	19.2954	0.1524	0.350621	0.248683	0	0	0	0.29439	0	0	0
AT1G25422.1	0	0	0	0	0.178874	0.182209	0.176014	0	0.521146	0	0	0	0.585266	0	0	0	0	0	0	0	0.26557	0	0	0	0	0	0	0	0	0	0	0
AT1G25420.1	26.5973	24.8003	25.6747	25.7562	4.79645	3.74585	2.83187	2.10592	5.86445	36.5254	29.8247	36.1991	26.5726	27.1102	29.2465	14.483	5138-08-01	13.9419	25.121	27.8104	19.7019	24.0035	0.512359	0.89416	1.25745	1.03354	0.57763	0.497153	0.156722	0.665078	0.925368	0.736352
AT1G14580.3	8.52003	0.3344	0.934987	0.554908	0.211268	0.824963	0.173242	0.113582	0.333073	7.56627	3.71172	4.03619	9769-10-01	2.73052	8.44313	0.375146	0.18594	0.1916	8683-02-01	2.98481	1.41149	2.58393	0.199056	0.0930143	0.0486573	0.134059	0.127076	0.0940354	0.0631104	0.135206	0.203797	0.216226
AT1G26680.4	0.92593	0	0	0	0	0	0	0.0135388	0.00545456	0.501514	0.212038	0.353191	2.03914	0.370081	0.900803	0.00706281	0.00495687	0	0.0460982	0.0130563	0.0124627	0	0	0	0	0	0	0	0	0	0	0
AT1G04510.1	41.1557	13.9564	18.8679	15.9487	2.87454	2.82945	6.89669	6.53764	8493-03-01	52.2741	39.7639	42.983	53.7384	73.7553	43.3113	9.66539	6.07996	9.30079	47.6832	53.6272	25.3669	25.0932	0.306521	0.479203	0.509304	0.721618	0.335419	0.624739	0.242676	0.155025	0.124625	0.0991688
AT1G55570.1	129.273	2558-06-01	1760.92	2429.64	2076.65	1506.81	1234.06	1228.45	469.74	0.432355	0.314257	0.240573	1.09683	0.0241461	20.9955	685.561	567.438	554.306	0.889885	0.708862	6.47316	4.01494	907.325	932.375	1074.15	875.207	292.811	200.814	127.936	1147.15	1063.25	1144.78
AT1G66145.1	0	0	0	0	0	0	0	0	0	0	0	0	0	0	0	0	0	0	0	0	0	0	0	0	0	0	0	0	0	0	0	0
AT1G66410.2	267.69	371.232	351.546	349.532	126	89.9066	148.019	123.056	94.3837	485.222	520.788	518.113	215.378	471.566	207.438	264.087	223.683	238.163	383.998	447.431	603.994	619.463	1.20424	6.55569	7.84279	6.198	1.89991	1.43284	1.87908	1.53385	1.10095	1.75213
AT1G66140.1	1.43593	0	0	0	0.4021	0.0682664	0.593509	0.378311	0.510526	0	0.346343	0.124065	0.879093	0.242814	0.42261	0.361732	0.205863	0.23251	0.736064	0.156355	0.149247	0.631658	0	0	0	0.0233633	0	0	0	0	0	0
AT1G26470.1	62.1829	19.8509	39.6452	27.8167	3.76242	2.55506	8.63866	6.18067	7.64329	123.513	92.5089	92.1464	67.5337	107.629	51.331	46.7287	38.9812	39.0076	114.406	132.646	38.3778	29.4581	2.36304	4.04328	2.93303	4.31772	2.42576	2.0852	3.74037	1.20392	8819-01-01	1.71143
AT1G08180.1	26.6992	6.51089	5.85146	8.1032	2.91371	1.74591	2.86713	5.11408	7.58214	9545-12-01	7.55625	13.7311	29.1657	2052-10-01	29.6597	17.7491	7.96045	15.7112	8636-12-01	16.2617	43.0047	50.31	0	0	0	0	0	0	0	0	0	0
AT1G13670.1	2.87185	0	0.889968	0.821628	0	0	0	0	0	0.489718	0.425359	0.609803	8.20487	0.14799	4.93045	0.318709	0.663665	0.921646	0.214734	0.121637	2641-02-01	2.57986	0	0	0.030521	0.11298	0	0	0	0	0	0
AT1G72740.1	35.6606	45.5693	41.2115	35.1934	14.7269	9.89855	4128-12-01	2001-11-01	13.0231	32.9543	28.2658	29.3786	31.0793	28.4172	35.0207	20.226	15.5408	14.8475	35.9628	24.455	16.3089	16.0912	6.43243	7.19692	8.80666	7.89547	7.99903	6.08203	4.72859	5.21454	5.00708	7641-06-01
AT1G48020.1	67.7382	36.8298	42.5843	45.0327	2931.92	3529.46	4120.76	4311-04-01	1902.65	1.86543	1.44688	0.444827	0	0.640196	24.4379	836.53	946.176	1057.42	0.0934079	0.317468	35.0764	12.0238	2717.27	2639	2587.79	2696.71	1871.79	2007.33	1945.34	4627.42	4947-09-01	4399.73
AT1G05930.1	0.165866	0	0	0	0	0	0	0	0	3.17251	1.85237	1.70486	0.355409	0.0467789	0.512571	0.0254983	0	0.0258786	2.62797	1.89589	0	0	0	0	0.0788548	0	0	0	0	0	0	0
AT1G49770.1	0	0	0	0	0	0	0	0	0	0	0.091952	0.0987502	0	0	0	0	0	0	0.0512786	0	0	0	0	0	0	0	0	0	0	0	0	0
AT1G65681.1	0	0	0	0	0	0	0	0	0	0	0	0	0	0	0	0	0	0	0	0	0	0	0	0	0	0	0	0	0	0	0	0
AT1G12980.1	0.642267	0	0	0	0	0	0	0	0	0	0	0.090996	1.20419	0	0.661594	0	0	0	0	0	0	0	0	0	0	0	0	0	0	0	0	0
AT1G72210.1	17.137	0.511112	3.06231	1.13086	0.161456	0	0.105917	0.173605	2.21634	12.437	8619-12-01	7434-11-01	23.8328	18.9824	16.2947	0.683161	0.423496	0.616391	4.63033	4.47842	3.31599	4.60159	0	0	0	0	0	0	0	0	0	0
AT1G65680.1	0	0	0	0	0	0	0	0	0	0	0	0	0	0	0	0	0	0	0	0	0	0	0	0	0	0	0	0	0	0	0	0
AT1G09160.1	41.6175	9.05635	14.6203	10.0188	2.06615	2.02373	1.79853	1.95459	4.21582	22.5259	23.8228	25.5487	45.1094	39.28	43.2459	7.11663	4.57582	5.85441	20.1474	21.6613	29.3189	28.8904	0.174979	0.248344	0.319572	0.268162	0.0854504	0.0601171	0.0363884	0.190713	0	0.121998
AT1G47915.1	2.59952	0	0	0	0	0	0	0.387376	0	4.13823	2.39147	1.28914	0	0.538343	0	0.25312	0.18129	1.04309	0.652282	0.931231	0	0	0	0	0	0	0	0	0	0	0	0
AT1G17800.1	0	0	0	0	0	0	0	0	0	0	0	0	0	0	0	0	0	0	0	0	0	0	0	0	0	0	0	0	0	0.126258	0	0
AT1G13580.2	8.23329	15.43	17.002	11.478	2.46511	0.913122	1.21285	0.813252	1.34764	7.63089	8.18373	7.70251	8.26962	16.024	5.47734	5.70299	3.75366	4.86948	9.94805	8.53982	13.7246	9191-11-01	0.0517091	0.131719	0.491856	0.321073	0	0.0547579	0.0417806	0.215128	0.108088	0
AT1G27480.1	12.0521	9898-02-01	3.73193	4.13443	0.236113	0.20043	0.658293	0.666433	0.751205	3.70776	4.27775	3.55373	11.492	4.0625	15.7668	1.98115	0.754491	1.69617	11.958	9761-12-01	2693-12-01	13.8561	0	0	0	0	0	0	0.0719452	0	0	0
AT1G48970.1	16.3665	9.09424	9.17688	7.41318	2.97359	3.67079	2403-04-01	3.39378	3.01657	9.22057	8.02975	8.95479	12.572	8781-08-01	2128-11-01	5.75629	3.50932	5.11928	15.5457	4446-12-01	6.43517	7.38005	0.65042	0.63513	0.644406	0.622013	0.267908	0.193587	0.123967	0.387053	0.63203	0.541618
AT1G76500.1	4009-01-01	4.07404	4.33946	4.20655	0	0	0	0	0.0811474	1.60866	0.566129	0.506652	6885-01-01	1.44823	1.44306	0.326191	0.435727	2401-01-01	0.471167	0.756201	7424-10-01	3202-10-01	0	0	0	0	0	0	0	0	0	0
AT1G48790.1	25.4351	20.9033	20.8735	18.3947	16.8414	20.043	21.3305	17.8576	19.7607	18.4998	19.4923	21.6965	29.3299	14.1609	28.5154	16.9601	8611-11-01	18.8694	18.0701	14.9389	18.9882	22.4522	9.98408	7.94208	8.63244	5889-06-01	4944-04-01	4.77129	7849-01-01	5.0582	5.01853	5.32459
AT1G76380.2	6311-12-01	5.65331	5.17712	5.18635	2.61341	1.98182	3.94318	4.12142	5.04369	12.0107	21.4694	24.9287	16.9634	9801-12-01	17.8674	3.13879	9947-01-01	3.52332	4915-12-01	10.0718	4978-10-01	13.3523	0.0620753	0.0627371	0.0493446	0.144878	0.0339548	0	0	0	0.0560222	0.0445791
AT1G73340.1	0.106478	0	0	0	0	0	0	0	0.0117328	0.376111	0.209029	0.224093	0.456309	0.0280384	0.109682	0	0.0323546	0.0314895	0.381817	0.216282	0	0	0	0.0152842	0.047981	0.0881241	0	0.0102957	0	0	0	0
AT1G29930.1	2617-01-01	648.282	750.17	716.453	24.0326	17.117	72.3661	65.5467	57.0336	2356.63	1655.56	1810.27	4580.97	578.173	4699.24	543.43	458.049	608.026	3657-02-01	4791.34	2524.23	2277.25	3.17519	3.00762	6.91187	4.69267	2.23188	1.83436	1.29291	1.88898	2.1086	1.25905
AT1G29420.2	1.21102	4.69977	2.25268	2.0797	3.86	2.31886	0	0.0798162	1.24085	0	0	0	0	0.204199	0.623731	1.89469	0.637038	1.62226	0	0	3.67897	4.86426	0	0	0	0.153213	0	0	0	0.0950111	0	0
AT1G49510.1	16.9758	8.31733	11.074	11.885	0.802808	0.892123	0.718159	1.35368	2.49672	19.8098	19.2486	24.3018	19.1447	30.8471	18.407	8.87692	6.39578	7.98884	20.9081	18.7869	36.8409	29.481	0	0.254315	0.280415	0.337007	0.0799212	0.103358	0.11951	0	0.140804	0
AT1G59833.1	0	0	0	0	0	0	0	0	0	0	0	0	0	0	0	0	0	0	0	0	0	0	0.199189	0	0	0	0	0	0	0.229226	0	0
AT1G55390.1	0	0	0	0	0.279515	0.324725	0.0482591	0.0791	0.906879	0	0.0354246	0.0379513	0	0.0191128	0.0779783	0.105477	0.192236	0.216204	0	0	0	0	0.611043	0.0627245	0.0823625	0.0830696	0.0702461	0.180894	0.0836598	0.306015	0.189236	0.301165
AT1G59830.1	46.1125	50.6265	49.859	46.2279	3796-10-01	7.98733	7.38271	8.27946	5666-09-01	49.0519	46.3696	47.4043	56.6199	35.2607	45.5431	24.8691	20.5037	28.1213	21.8401	22.2422	31.8257	30.6484	2.00677	3.05424	3.90428	4.32178	1.29903	1.01264	1.47538	4.22385	3.0473	3.03107
AT1G59835.1	0	0	0	0	0	0.150926	0.145795	0	0	0	0	0	0	0	0	0	0	0	0.13561	0	0	0.0997498	0	0	0	0.275569	0	0	0	0	0	0
AT1G03890.1	0	0	0	0	0.037636	0	0	0	0.16616	0.0342408	0.0572263	0.061363	0	0	0	0.0336595	0.0117715	0.0171776	0	0	0	0	0.0164771	0.0333874	0	0	0	0.0225703	0.068241	0.0361289	0	0
AT1G09290.1	16.1488	4.91498	5.23518	5.43732	3308-01-01	1.00416	1.16402	1.35144	1.40823	21.9758	18.8674	17.6335	2024-08-19	21.4523	15.2355	4.47746	2.75848	3.83213	13.3534	5344-12-01	8.85454	2024-05-11	0	0.0907081	0	0.0162862	0	0	0	0.0473152	0	0
AT1G54620.1	0.56788	132.655	79.9197	129.689	111.281	34.0353	1.09594	1.94601	0.465544	0	0	0	0	0	0.292484	35.2828	25.8881	20.241	0.0849483	0	0.0688978	0	0.480027	3.27391	2.57666	2.18072	0.724982	1.13358	0.944037	2.49467	2.86496	1.70982
AT1G54150.1	19.3928	4942-12-01	9.30446	7765-10-01	3.52314	3.40713	4.16897	5.1429	4.18281	21.366	24.0656	24.4714	21.9475	16.4852	18.4289	8.31115	4.72455	6.94907	21.7562	21.3992	9.33587	9.33759	0.955741	1.11183	1.42225	0.828495	1.40262	1.02033	0.867933	5412-01-01	1.97891	1.78009
AT1G27150.1	16.6415	26.8323	29.6796	24.356	4.20182	2.47217	3.27921	3.06716	5.19989	24.7046	20.1543	22.6659	17.4727	17.5871	17.2566	15.5321	10.0428	13.2747	22.5445	20.6205	15.1656	18.4118	0.126368	0.27195	0.263499	0.334236	0.197018	0.140338	0.138626	0.173861	0.20965	0.278045
AT1G69750.1	70.6759	21.3793	39.1162	38.5519	7.93391	7085-10-01	8.39262	7.54325	35.6718	177.788	110.484	127.597	73.6399	107.142	72.7448	77.9677	60.0615	71.2952	36.9052	39.9648	55.1571	37.2402	21.3909	14.9585	23.9656	20.3101	28.0128	32.3604	28.8083	4.95054	10.332	9.13512
AT1G69523.1	3.87952	5.47022	5.24393	2.72321	0.403199	0.528066	0.226716	0.185802	0.347617	0.391556	0.761471	0.613223	2.45606	0.604371	4.17791	1.45267	1.18426	1.36138	1.26527	0.582334	0.89793	6287-01-01	0.106819	0.462813	0.65609	0.487743	0.251451	0.378114	0.34651	0.608227	0.55563	0.530564
AT1G62240.1	7.58602	0	0.587706	2208-01-01	1.00704	0.710186	1.06717	0.687173	0.172794	2.01581	1.39961	2.1066	4.82568	1.16929	4.39554	0.393622	0.683162	0.71288	1.20533	0.542195	0.0575052	0.312916	0.190751	0	0.120661	0.0558235	0.174075	0.33684	0.086815	0.148726	0.298903	0
AT1G32020.1	0	0	0	0	0	0	0	0	0	0	0	0	0	0	0	0.0589009	0.0407309	0	0	0	0	0	0	0	0	0	0	0.0893682	0	0	0	0
AT1G62710.1	4.90837	48.9654	32.2447	52.8883	8835-08-01	7.80713	24.9561	22.8685	18.5684	5.71779	8.64329	9.54703	5.25869	0.22484	5.27589	8.06371	2.1512	3.74017	3.98571	4.14518	3188-04-01	9168-03-01	0.045401	0.107241	0.0120231	0.0772886	0	0	0.0155823	0	0	0
AT1G70175.1	1.50956	0.608567	1.44832	1.00283	0	0	1.12963	0	0.866456	0	0	0	1.59758	0	0.398229	1.1319	0.280571	0	0	0	0.542986	0	2.58037	3.42266	3.14979	3.82538	4.39237	5403-10-01	7.1815	9.02525	0.000150542	8.44503
AT1G67540.2	0.209406	17.8676	17.1285	21.9228	75.7351	55.6828	2.62553	3.19997	3.58541	0.344769	0.355805	0.509907	0	0.124605	0	32.4791	15.9478	16.0025	0.125237	0.0532057	0.253935	0.0921194	4.09574	7.67769	6.97642	6.77921	2.36135	8462-01-01	1.65545	1.44486	2.63982	1.78552
AT1G64010.2	0	0	0.338651	0	0	0	0	0.431963	0	0.194146	3.57607	4.39776	0	0	0.281357	0.0472185	0	0.141932	0	0	0	0.18031	0	0	0	0	0	0	0	0	0	0
AT1G29680.1	0	0.351246	0	0	0	0.226049	0.145576	0.119304	0.136366	0	0.131532	0.706832	0.485085	0.0688281	0.699591	0	0.0516085	0	0.135406	0.690314	0	0.249	0.0360376	0	0	0	0	0	0	0	0	0
AT1G35550.1	1.17289	0	1.45219	2.01523	0.191542	0.194661	0	0	0	0	0	0	0	0	0.604255	0	0	0	0.352321	0.611615	1.15638	0.917502	0	0	0	0	0	0	0	0	0	0
AT1G11980.1	0.797737	0	0	0	0	0	0	0	0.159472	4.12693	6.08573	4.38841	1.70935	0	2.46522	1.33952	0	0.227525	79.508	81.8004	0	0	0.233091	1.14199	0	0.189995	0	0	0	0	0	0
AT1G11630.1	7.60304	3.39678	4.46938	5.08404	1.09405	1.20018	1.20078	1.01801	1.24095	2126-06-01	7.94723	9.22319	7.0412	6.50827	6.37166	3.14693	2.39934	3.84873	7.24059	7.13393	7.15323	7.16731	0.447683	0.605555	0.222127	0.353985	0.183033	0.20584	0.175407	0.20197	0.243546	0.193799
AT1G03090.2	12.0925	21.2344	20.3387	17.6183	28.6106	37.999	41.8034	31.021	8.19737	149.441	66.0843	69.6324	13.7794	16.3577	14.5445	32.236	31.737	81.6512	23.9104	19.1097	8889-12-01	14.1469	0.201433	0.35808	0.213624	0.30772	0.324336	0.276424	0.0386222	0.394234	0.35214	0.315238
AT1G76890.2	5002-10-01	9641-11-01	18.004	15.3902	27.6567	42.1095	28.3101	24.8785	4797-12-01	0.207755	0.301752	0.27718	2.88452	0.0927956	8.78236	33.5583	12.0659	20.1402	13.3003	6.15177	76.6419	97.2206	0.0501393	0.126694	0.0996388	0.0914237	0.00857461	0.00847851	0	0	0.0565227	0
AT1G17770.1	0	0	0	0	0	0	0.0238091	0	0.071857	0	0	0	0	0	0	0.0103978	0.014578	0.0426303	0	0	0	0	0	0.0103053	0.02436	0.0223345	0.0276852	0	0	0.046454	0	0.0371456
AT1G70170.1	1.84093	9964-01-01	4.10103	2.83958	66.9132	68.4373	43.4978	48.0909	20.3156	0.337145	0.354483	0.684577	0.197232	0.0378073	1.32743	18.152	16.9804	18.6004	0.703478	2.00416	0	0.0913151	34.4954	38.032	44.5725	40.5508	17.7734	16.3596	3735-12-01	46.6817	55.4756	51.4264
AT1G27030.1	16.1846	3.17075	2.53299	5.26158	0.33387	0.113366	0.0547556	0.22437	0	4.72418	1.73238	1.66457	21.7203	1.06276	19.1285	2.05245	0.69709	0.934215	7.18121	4.58713	0.16523	0.112388	0	0	0.0406661	0	0	0	0	0	0	0
AT1G51290.1	0	0	0	0	0.362693	0.0461821	0.0446119	0.0731219	0.0313173	0	0	0	0	0	0	0.0622673	0.0289956	0.0422611	0	0	0	0	0	0.0411968	0.0321951	0.103656	0.0286211	0.0281269	0.0960272	0.0435212	0	0.139202
AT1G74940.1	48.0723	4.52087	5.41732	5.83489	5.31572	3.96011	6.24567	4.15881	1922-06-01	15.9642	7.80822	8.08456	34.5957	6.78694	48.5185	7.91175	4.22355	6.69009	16.9198	15.6105	27.3869	31.1406	0.0393044	0.242298	0.434986	0.172561	0.0600827	0	0.067436	0.0761621	0	0
AT1G06110.1	27.4565	15.177	19.2215	4901-12-01	2.68948	4617-02-01	2.83826	2.42035	5.60247	37.1087	32.1175	35.0176	42.078	19.8382	31.3569	13.8956	9.14178	14.623	25.4724	30.5251	16.3771	16.2173	1.19902	0.781236	1.52347	1.34997	1.27673	1.11681	0.480143	1.45927	2.25598	1.55582
AT1G28080.2	0.525339	0.814808	0.867891	0.600935	0	0.0582646	0	0.0922527	0.223155	0	0	0	0.375223	0	0.180382	0.271826	0.056834	0.303136	0	0	0.0849205	0.19254	0.052974	0.161992	0.251911	0.174151	0	0.0374762	0	0.0549076	0.110351	0.0878105
AT1G71320.1	0	0	0	0	0	0	0	0	0	0	0	0	0	0	0	0.0198186	0	0.0807552	0	0	0	0	0	0.0589979	0	0	0	0	0	0	0	0
AT1G72690.1	25.1287	24.9875	19.0936	21.6337	16.0154	8.15704	13.0578	8.11823	16.0922	45.8766	44.092	61.6421	18.696	43.9441	23.0088	48.4586	32.9187	53.335	22.616	23.1309	45.1777	38.5081	3.52628	4.40882	4.95039	7.82686	4.03729	6.23266	7.57108	3.07482	4.41403	2.80994
AT1G16170.1	48.952	14.2178	21.9048	21.3463	40.4215	46.8397	44.1949	45.7052	63.0281	48.8106	44.5228	47.9393	34.9639	49.738	43.0294	68.6451	56.9558	65.0067	28.3838	28.608	35.8808	39.3084	92.5289	86.7191	99.7322	88.1029	147.397	145.355	122.364	81.0961	85.8241	72.562
AT1G77410.3	2.99671	4.54771	3.63299	3.21129	8.19158	13.0147	3.02775	3.43444	15.7351	23.8899	14.722	14.8367	8.96293	2.89881	4.63033	8.96391	4.96934	6.30998	33.9255	31.9478	0.559688	0.438998	3838-10-01	6.82254	7.49588	6.19244	4.84913	4.86065	1.32648	5.26194	3.81336	4.0355
AT1G77940.1	1457.46	234.384	311.423	303.845	53.77	43.8873	40.5591	32.0085	81.4173	899.707	982.382	1055.11	1595.35	2278.29	1487.98	261.455	198.22	206.503	573.495	542.296	536.909	480.652	30.8932	44.4346	41.2911	39.7056	61.6504	64.3732	27.8025	7.49015	6.87219	7.03089
AT1G12180.1	6314-10-01	0	0	0	0.158168	0.322235	0.15564	0.63776	0.290022	0.23235	1.64626	1.77413	0	0	0	0.841044	0.363439	0.312014	0	0	0.234829	0.851883	0.102211	0.221978	0.405796	0.459398	0.215862	0.097446	0	0	0.30515	0
AT1G11180.2	8.37623	4.14636	4.41649	3.66962	0.523919	0.711587	1.26022	1.83086	3178-02-01	13.426	14.4683	15.329	9.54689	6.47903	8.07754	2.85882	2.0694	4.50052	5.43468	3.80285	3.41391	4.62461	0.243344	0.992513	0.385685	0.217295	0.294165	0.594047	0.248869	0.167647	0.11231	0.357477
AT1G09830.1	15.6508	7.0827	9.14925	8.16884	0.666448	0.711204	1.53019	1.25404	1.21312	14.0868	2666-11-01	10.156	20.5171	23.7396	18.1244	4.54539	2.27457	2.65199	28.2045	30.8014	14.9126	14.6142	0.0956825	0.0414753	0.162942	0.179475	0.0281765	0.037115	0.0909322	0	0.0612269	0.0487206
AT1G20687.1	0	0	0	0	0	0	0	0	0.159472	0	0	0	0	0	0	0	0	0	0	0	0	0	0	0	0	0	0	0	0	0	0	0
AT1G20680.1	2.55213	2.74082	13.867	7.41179	0.0641333	0.130659	0.126216	0.206877	0.323543	0.318432	1.85439	1.28895	1.05165	0.0574597	1.21335	5.04989	2.99394	5.70527	9139-12-01	4216-11-01	0	0	0	0.0309771	0	0.132958	0.0668844	0.0434462	0	0	0	0.0984576
AT1G20683.1	0	0	0	0	0	0	0	0	0	0	0	0	0	0	0	0	0	0	0	0	0	0	0	0	0	0	0	0	0	0	0	0
AT1G34390.1	0	0	0	0	0	0	0	0	0	0	0	0	0	0	0	0.0122331	0	0	0	0	0	0	0	0	0	0	0.00819314	0	0	0	0	0
AT1G28330.2	269.328	5.33893	2.66567	4.42975	6.32446	7.15822	42.0423	32.4149	30.0139	1908.31	1136.98	1221.16	425.693	325.029	330.087	212.517	199.323	371.389	187.809	138.155	31.9253	37.1856	0.256425	1.82204	2.16083	1.20481	1.07103	0.530515	0.249953	0.134916	0	0
AT1G28335.1	27.4131	180.223	147.762	220.363	1459.48	1352.9	438.584	436.355	38.5989	0.619175	0	0	0	0	5.49073	598.491	460.253	395.371	0	0.388375	2.59503	1.34485	111.065	1015.77	937.4	1037.19	520.469	383.985	509.966	104.988	103.573	117.684
AT1G80350.1	19.5885	14.4165	15.3149	10.18	5.07082	4.01387	4.00453	3.07347	2.47223	24.0709	20.9638	23.2954	25.9683	20.822	23.8467	2064-07-01	4.47788	2635-06-01	21.6688	19.4414	15.8483	17.113	0.90563	0.789276	0.631094	1.01636	0.833757	0.870848	0.192713	1.64326	1.24625	1.48753
AT1G50700.2	5345-04-01	2.05022	4.21159	1.94409	0.585965	0.565477	0.697988	0.39793	0.866991	6.34503	6.34544	8.073	5424-03-01	7.14318	3.89246	1.47299	0.946297	1.327	5.56079	4.12529	4.28117	6.10431	0	0	0.0526567	0.0579919	0	0.00898298	0	0	0	0
AT1G23480.1	2.50823	0.864038	0.345123	0.637243	0.0303269	0	0.0298421	0.0978265	0.0608302	0.647221	0.716817	0.720225	1.69197	1.25304	2.20093	0.530742	0.334517	0.407233	0.444119	0.306605	2.36385	2.30716	0	0.0526212	0	0.0379633	0	0	0	0.0291125	0	0
AT1G52410.2	106.121	55.908	52.7757	56.8693	2.24895	2802-01-01	0.368833	0.480078	6.85884	37.2778	28.8097	30.9949	45.1599	34.6903	42.5152	6122-10-01	14.0055	22.4641	45.6482	47.3256	396.306	305.459	0.0185012	0.597209	1.03753	1.27469	0.0562278	0.0867021	0	0.0423313	0.0850755	0
AT1G52415.1	0.497598	0	0	0	0	0	0	0	0.0756654	0	0.432534	0	0	0.231567	0	0.10979	0	0	0	0	0	0	0	0	0	0	0	0	0	0	0	0
AT1G10588.1	0	0	0	0	0	0	0	0	0	0	0	0	0	0	0	0.17161	0	0	0	0.341562	0	0	0	0	0	0	0	0	0	0	0	0
AT1G54840.1	7.37309	6669-04-01	3.91461	4.90474	0.884539	0.150173	0.386845	0.118887	0.0684659	9.46495	8879-10-01	12.946	7684-11-01	6258-10-01	3849-10-01	1.66186	1.54136	1.13415	8.86059	8.56054	0.54719	0.330839	0.0889104	0.0225984	0.0705301	0.0324606	0.0158057	0.015508	0.023577	0	0.189614	0
AT1G10585.1	0	0.469977	0	0	0.0989743	0	0.87653	0.159632	0.969411	0	1.58023	0.850768	0	0	0	0	0	0.0540754	0	0	0	0	0	0.10827	0	0	0	0.0404123	0	0	0	0
AT1G10586.1	0	0	0	0	0.206682	0	0	0	0.0409349	0	0	0	0	0	0	0.0573954	0	0	0	0.0803674	0	0	0.0553488	0	0.218204	0	0.0455365	0.0433107	0	0	0.199373	0
AT1G10580.1	20.3551	18.0105	17.6224	16.8355	13.1723	15.0952	17.4173	16.2184	9387-11-01	27.0095	22.8516	23.8865	26.9222	35.7739	21.8954	9.26256	6.26304	7.75898	34.8232	28.3082	20.9753	17.2216	3376-11-01	1.47538	1.82043	1.35832	3.84843	4.20525	2.48095	8989-12-01	13.7843	13.361
AT1G34170.3	0	0	0	0	0	0	0	0	0	0	0	0	0	0	0	0	0	0	0	0.0240295	0	0.0208021	0	0	0	0	0	0	0	0	0	0
AT1G24210.1	3.23083	2.22986	1.33601	1.23342	0.352197	0	0.46209	0.284024	0.43389	6.28414	8.15797	8.78481	3.46143	5.92303	4.06762	1.98618	1.89161	2.17565	6.23225	6.57363	7888-02-01	1.89691	0	0.138042	0	0	0	0	0.172335	0	0	0
AT1G68010.2	151.718	38.3362	47.3604	51.9122	1.89702	1.34819	3.21246	2.84618	6.70161	60.5233	67.3533	66.7892	97.9911	23.079	171.87	30.9065	17.9799	47.155	73.1264	71.4663	27.2804	36.4138	0.255711	0.0998363	0.14051	0.10051	0.0830572	0.0680531	0.288957	0.211751	0.255341	0.0677283
AT1G15460.1	6.01885	172.356	125.019	151.713	78.5865	31.7957	0.483314	0.712966	1.48411	0.772388	5.07402	3219-05-01	8163-12-01	0.172294	13.0199	120.934	28.9038	62.4958	142.71	82.7933	0.127614	0.115736	1.02695	1.21462	1.31165	0.72613	0.773991	0.613267	0.460895	1.39092	1.37401	1.47038
AT1G07570.3	18.9394	28.2137	26.9852	30.3628	0.808385	0.535249	2.74435	3.22695	5.31695	41.7372	44.4382	45.9269	30.2378	23.8654	30.0927	12.577	9.99049	18.7731	24.176	27.1588	6.33101	5.41518	0.0535024	0.0361668	0.184086	0.0650777	0	0	0	0.0388008	0.07798	0
AT1G70320.1	25.6632	18.7411	23.3397	19.6877	8.94924	8.15291	1945-12-01	6827-10-01	5.26255	49.4421	33.8048	35.3877	27.36	35.0182	21.8471	11.897	5.95065	2452-10-01	47.3887	37.6974	22.9505	23.6031	0.694617	0.869995	1.43939	1.111	0.172889	0.192385	0.084505	0.391598	0.392904	0.424812
AT1G23260.1	80.8336	106.42	112.917	91.769	20.9173	16.5074	9.61293	9757-12-01	24.5717	74.9986	92.2754	92.1575	85.4733	58.466	85.4381	104.76	56.1394	69.3946	49.2303	64.0859	60.3194	56.8714	4.99219	8.09436	8.07052	6.25965	4.61828	3.367	3.93172	2.53755	3.99119	2.1173
AT1G04070.1	61.0723	8769-11-01	21.3479	15.3289	7.92046	7.21889	13.7418	8.0682	5617-10-01	88.1901	90.3821	71.5234	55.8892	153.285	51.1144	33.6616	18.3993	23.7254	107.406	117.034	18.4126	21.0489	0.158843	1.28641	0.910836	0.745813	2.01752	2.66223	0.309103	0.400174	0.402126	0
AT1G10760.1	32.936	19.0194	17.5763	17.1189	3.91057	3.561	3.90636	3.53587	3.29653	37.5896	44.2914	49.3714	22.3314	18.737	23.0794	7.43845	6.40189	6.47346	52.2462	39.1949	24.7104	23.5113	1.17125	1.50945	1.31017	1.49537	0.47243	0.316425	0.169698	0.773547	0.571559	0.909624
AT1G31370.1	0	0	0	0	0	0	0	0	0.0355637	0.203006	0	0.384294	0.302497	0	0	0.0493242	0.0341752	0	0.0844702	0	0	0	0.0476577	0	0	0.10474	0	0	0	0	0	0
AT1G79130.1	0	0	0	0	0	0	0	0	0	0.184275	0.329597	0	0	0.17163	0	0.0863984	0	0	0.252936	0	0.512863	0	0	0	0	0	0	0	0	0	0	0
AT1G71810.1	7.1266	7.47911	7.44548	8.14667	0.823876	1.40696	0.715329	0.781648	2.03911	9.05172	8.14737	8.35372	8961-10-01	4.41532	8586-10-01	15.3298	2.48217	3.73601	108.609	99.8773	4.37111	5.46511	0.470407	0.340613	0.447302	0.432481	0.291171	0.343353	0.061922	0.488488	0.327247	0.520807
AT1G01930.1	13.7874	14.8917	4558-11-01	8303-10-01	6.18507	4836-07-01	4.88611	5.08152	4.99529	8019-10-01	13.4878	13.1733	13.8185	8.79889	9.71255	6.39148	4.93799	7.12436	11.641	9.66535	5.02254	4.77009	8735-03-01	3.09921	3.47386	2.61686	1.80809	1.46901	0.815361	4.20915	3.41736	3.61091
AT1G08400.1	4.33144	3.65275	3.39123	3.16723	1.16427	0.635345	0.736493	0.972435	0.749259	1.90354	2.22106	2.25203	4.64059	2.48133	3.01826	4686-01-01	1.0735	1.10742	2.87338	2.63548	2.65457	3.00936	0.139096	0.482159	0.297391	0.17746	0.0878802	0.15106	0.0610362	0.299369	0.160442	0.12767
AT1G43850.1	33.8742	4756-11-01	13.5707	1958-11-01	5.17591	5.33059	8.25769	7.02833	4.90084	36.3625	26.9541	27.3959	40.7269	26.1516	33.2119	6.96099	3.88889	6.68272	25.8118	18.7353	17.7706	22.458	0.0237595	0.143687	0.207953	0.115466	0.0372497	0.0316813	0	0.109603	0.0367124	0.0876406
AT1G60660.1	40.7749	5263-12-01	18.8363	17.1181	1.86209	1.73875	0.610775	1.50165	1.83421	29.1909	27.8989	25.3273	46.7329	60.832	43.467	16.3503	13.4229	13.2471	31.9561	36.0827	70.9582	58.3986	0	0.966711	0.157447	0.0742132	0	0	0	0	0	0
AT1G75310.2	13.7193	5.47746	8.05827	8.15944	7931-01-01	1.47752	1.76443	1.56575	2.43671	16.4362	14.1912	15.2416	17.7357	17.5731	14.3845	4.06057	2.52304	3.69553	18.4084	13.5096	15.6678	21.5679	0.00465936	0.0656193	0.0333889	0.0543233	0.00618364	0.00615059	0	0	0	0
AT1G07790.1	259.6	32.2784	55.3226	40.2536	26.6962	33.1113	64.3359	51.928	13.4126	185.436	204.264	241.4	478.122	896.089	372.508	29.2305	5913-12-01	17.1559	236.765	288.834	133.31	141.704	0.141799	0.447149	1.28536	2.97796	0.126254	0.0589987	0	0.237289	0	0.189741
AT1G07795.1	0.975872	73.562	75.1233	58.7278	5.11067	1.62687	0.471467	0.90156	1.02932	7.33063	7.94775	7.66446	0.522762	0	1.00524	30.1682	17.1077	16.4651	72.5039	118.988	0	0	0.726248	3.49886	1.81357	2.87839	2.43102	3896-02-01	2.10811	1.07319	0.616245	0.49037
AT1G04210.1	19.6082	15.9032	15.4836	15.4727	6.78795	8.36141	5346-11-01	10.297	7.0411	14.6464	16.8598	17.8061	19.3388	20.0098	17.4611	8.52249	5.07808	7624-07-01	16.8595	15.2671	14.5952	16.1458	3.53979	3.62605	4.25819	3.08684	1.22021	1.1103	0.391178	2.02374	2.04803	1.95105
AT1G66620.1	4.55352	3.92349	3.34328	5.20855	0.881348	1.06612	0.216815	0.310952	0.486099	8208-10-01	9.00413	4426-10-01	6.86607	15.2712	3.47448	2.08014	1.92168	1.26953	11.596	17.0325	5.60209	4.78397	0.456302	0.774658	0.200963	0.555512	0.328652	0.321604	0.109004	0.158636	0.212546	0.338262
AT1G30845.1	8311-06-01	8.34208	14.54	16.7794	1.11796	0.162687	0.314311	0.128794	0.220568	15.3707	17.1504	16.2306	5.22762	18.9527	6.03142	8.63471	6.41537	6.43827	7.89357	8.32168	12.33	5049-11-01	0.207499	0.338599	0.989222	0	0	0	0	0.306627	0	0
AT1G37150.9	3.66619	0.94758	1.89246	1.57243	0.199555	0.101638	0.0490912	0	0.104435	2.97477	3.03134	4.28089	3.27322	2.43385	3.65516	1.02288	0.662871	0.659315	0.73059	0.581971	0.555515	0.268697	0	0	0	0	0	0	0	0	0	0.0765893
AT1G19520.1	18.758	8.99644	6568-11-01	9.83117	0.947299	0.517786	1.0231	1.00616	0.638952	22.4279	19.5542	18.1731	26.9981	29.5587	19.3225	5.46349	3.67103	3.98826	33.5819	29.8277	20.0846	18.5106	0.038885	0.313886	0.293815	0.276429	0.0723512	0	0.0587442	0.066539	0	0.0354706
AT1G19250.1	0.68311	0	0	0	0	0	0.0313497	0.154153	0.0213711	0	0	0	1.25463	0	0.402095	0.0840133	0.00980343	0.0429544	0.0874791	0	0	0	0	0	0	0	0	0	0	0	0	0
AT1G76760.1	17.6061	9214-12-01	17.8656	12.0954	2567-10-01	7273-11-01	3286-11-01	2254-11-01	8134-11-01	17.76	21.6589	19.1637	19.5486	19.2607	18.7954	27.62	18.5757	21.2426	29.8873	34.2666	20.2779	21.7022	7.37602	6.08463	8.21158	7.64301	8.56283	4794-10-01	7.93504	4.42064	4.84604	5.14158
AT1G01240.1	3617-06-01	20.2254	15.3691	14.4618	26.3871	38.5199	72.2737	67.8598	24.2142	14.6019	37.1994	39.752	7348-10-01	3.69278	9.33821	22.6981	17.1901	34.299	7494-07-01	5.69582	14.9996	18.0447	0.0236864	0.216926	0.0563519	0.103791	0	0.0830225	0	0.199453	0.100213	0.23923
AT1G53935.1	0	0	0	0	0	0	0	0	0	0	0	0	0	0	0	0	0	0	0	0	0	0	0	0	0	0	0	0	0	0	0	0
AT1G53420.1	0	0	0	0	0.0349735	0.0178129	0	0.0282038	0.0796556	0.0299119	0	0	0.114807	0	0.110383	0	0	0.0605631	0.0160052	0.0271986	0	0	0.0289931	0.0730277	0.0519126	0.0686831	0.136012	0.115738	0.133716	0.0503596	0.0337368	0.107383
AT1G53930.1	0	0	0	0	0	0	0	0	0.0468925	0	0	0	0	0.127377	0	0	0	0	0	0	0	0	0.0640025	0.468269	0	0	0.0549795	0.1554	0.248319	0	0	0
AT1G56145.2	6.08586	2.50996	2.67348	2.77671	0.5446	0.864767	0.48861	0.374598	1.29376	5.36047	8863-04-01	5.73603	3.78594	4.50599	4.04451	1.66078	1.19876	1.78929	3.09338	2.04292	4.82756	5.92029	0.0132273	0.0532868	0.100011	0.0867669	0.0176861	0.0526988	0	0.0153763	0	0
AT1G56418.2	1.39604	0	0	0	0	0	0	0	0	1.01948	0.787357	0	0.747839	0	0	0.182863	0	0	3.97874	4.62617	0	0	0	0.220441	0	0.147677	0	0	0	0	0	0
AT1G61820.1	0.501571	0.933069	0.372696	0.516116	0	0	0.0644526	0.132053	0.913446	1.49644	1.80711	1.93707	1.07474	1.25927	0.929995	0.548412	0.202055	0.531121	1.52873	1.55363	0.632098	0.749651	0	0	0.0112401	0	0	0	0	0	0	0
AT1G02910.1	17.2114	9.96221	10.0901	8.85613	2.65994	2.17527	3.83397	3.50462	6629-03-01	21.0186	15.7115	17.3963	18.3169	22.0183	16.0746	7.35068	4.35686	6.63139	20.0596	16.3741	13.6552	16.5459	0.213122	0.265738	0.29948	0.251212	0.102481	0.202054	0.0509048	0.287711	0.144557	0.172545
AT1G25300.1	0	0	0	0	0	0	0	0	0	0.760603	0.108535	0.699528	0.838046	0	0	0.0930757	0.0215941	0	6.49027	7.80002	0.0948463	0	0	0	0	0	0	0	0	0	0	0
AT1G61280.1	4.94335	7.67929	5.11224	2.12385	2.29105	1.64737	1.45875	1.08681	3.01326	7.25477	7.91401	8.52402	3.08944	7.23741	6.78947	6.08391	3.56084	6.67942	5.42738	4.40193	3.30143	3.44779	1.68771	3.15239	3.86786	2.97201	3349-02-01	3.27287	4.44107	4.91611	9801-05-01	9655-04-01
AT1G66080.1	24.1236	1.78304	4.62931	1.97254	0.750996	0.286875	1.10849	1.05985	2.97794	9.66045	15.1846	5931-12-01	21.8455	18.0004	18.3413	7.11281	9.22551	18.3714	4585-12-01	13.141	5.71431	8.08963	0	0	0	0.178519	0.194285	0	0.233094	0	0	0.144116
AT1G33700.1	0.808864	3684-12-01	24.1674	16.179	0.105596	0.0537827	0.207816	0.354818	0.120281	0.587234	0.668845	0.450964	1.15546	0.0536505	1.44422	8.79393	9.42582	16.0124	8.29576	6.59709	0.0783882	0.0236973	0	0	0	0.0212758	0	0	0	0	0	0
AT1G33250.1	22.7243	15.3478	13.3117	13.4214	46.9739	54.5288	54.7043	61.3896	63.8848	27.9046	19.3607	21.7268	32.0238	2481-12-01	23.5052	24.2882	21.8149	29.9487	18.5387	15.5844	15.2873	13.7607	60.8821	28.9889	31.7191	26.429	28.5172	32.055	16.2652	56.1445	57.6655	56.7559
AT1G05035.1	2.87185	0	0	0	0	0	0	0	0.0715161	0	0	0	3.58963	0	5.91654	0.518164	0.214978	0.102551	0	0	0	0	0	0	0	0	0	0	0	0	0	0
AT1G01060.1	5.98302	42.5362	65.3928	77.6985	21.5614	33.4227	68.5701	65.3514	18.9348	29.8916	2.98916	3.28376	78.5445	5.46675	64.178	8257-12-01	6.00011	15.8818	1.66839	1.21508	0.521931	0.140252	0.375471	0.836382	0.684919	0.62814	0.232821	0.327127	0.134182	0.574945	0.502391	0.599659
AT1G05030.1	5.13435	6.42876	5243-04-01	5.75732	1.67621	1.77314	1.20534	0.649879	3309-01-01	5.99751	5.37328	6.01662	4.33718	4.07283	4.88202	3.95711	2.46252	3.69787	4318-06-01	4.78813	3.56544	4.47057	0.319768	0.239085	0.342494	0.314397	0.0764942	0.0566675	0.0712138	0.030944	0.12438	0.0989738
AT1G01790.1	7.62321	6701-11-01	14.1017	8103-12-01	1.58723	1.87593	2.699	8414-01-01	5.96729	8.44851	6.51552	7.51382	9.02053	9.52233	9.96924	3.00962	1.81127	2.95077	15.1411	13.6573	15.1137	17.6424	1.30926	0.909289	1.04223	0.990685	0.685652	0.795035	0.430657	0.668278	0.886429	0.662617
AT1G15840.1	0	0	0	0	0	0	0	0	0	0.414265	0	0.397348	0	0	0	0	0	0	0	0	0	0	0	0	0	0	0	0	0	0	0	0
AT1G32250.1	0.998491	84.7497	97.0137	85.1812	11.1004	2.99315	0.64253	0.35105	0.218557	0	0	0.244769	0	0	0.342846	30.131	30.235	24.2215	1.49411	0.930982	0	0	0.296834	0.680138	0.280763	0.261587	0.34875	0.235888	0.112354	0.522351	0.209959	0.334146
AT1G67970.1	11.0594	2562-03-01	3.81517	3.12196	5.76019	5.68134	10.1216	9.47476	4.20356	9.00608	12.356	13.5654	6.44933	5.47646	7.06606	4.67273	2.54652	3.02879	14.8123	14.79	6.34615	6.70957	0.532379	0.499094	0.617466	0.433501	0.419255	0.184668	0.15091	0.438852	0.705589	0.772014
AT1G80990.1	0	0	0	0	0	0	0.151026	0	0	20.7138	8523-12-01	4401-11-01	3.27092	0	0.725744	0.116703	0	0	9.34166	7.34064	0	0	0	0	0	0	0	0	0	0	0	0
AT1G78490.1	33.9021	10.747	11.939	9.65989	0.318269	0.144091	1.87909	1.22628	15.1176	0.958303	1.75842	4282-01-01	29.8233	2.60081	27.0006	2.18309	3.62655	5.24577	2111-05-01	4.20776	56.7295	49.1159	0.0307691	0.171341	0.354431	0.0785721	0	0	0	0.169736	0	0.0542897
AT1G18690.1	5.65143	1.56449	2.24966	1.73076	0.395367	0.369178	0.389047	0.212558	0.70889	4.01703	3.83553	4.53311	5.62231	2.56183	4.05425	1.74329	0.884728	1.17316	2.14106	1.84484	2.00556	2.32905	0.142381	0.172869	0.0113138	0.0519338	0.0980526	0.0677778	0.0876375	0.126512	0.190693	0.101161
AT1G14460.1	5.15812	3.96135	4.35128	4.06932	0.685267	0.758746	1.15806	1.32149	0.973865	6.32185	7.28691	3132-08-01	6.01532	2616-08-01	4.93717	3901-01-01	1.01528	2.20397	6.31298	5.10915	9.06814	11.283	0	0.0617488	0.0536979	0.067046	0	0.00406629	0.00913276	0	0	0
AT1G61750.1	0	0	0	0	0	0	0	0	0	0	0	0	0	0	0	0	0	0	0.0460825	0	0	0	0	0	0	0	0	0	0	0	0	0
AT1G54550.1	0.144834	3.14432	1.43536	7331-02-01	0.0945966	0	0.0465422	0.0381429	0.0164073	0.221942	0.374069	0.240839	0.155171	0	0.298384	0.283217	0.228179	0.0886577	6.62352	7.35671	0	0	0	0.0216236	0.10131	0.0310748	0	0	0	0	0	0
AT1G13440.1	689.479	473.236	570.57	437.201	33.0817	24.5172	60.6982	55.565	111.164	562.533	502.742	500.834	657.816	446.52	751.548	211.639	185.413	283.682	533.045	692.718	861.418	809.781	0.7391	9236-03-01	3.33401	4.67209	0.642809	0.387844	0.110655	1.27964	1.13235	0.546094
AT1G13110.1	2.05552	0.15933	0.127283	0.176263	0.0671081	0	0.264141	0.189414	0.0903612	1.35621	1.30517	1.72198	0.880891	0.134761	0.846948	0.266792	0.352725	5754-01-01	1.16703	1.17426	0	0.272162	0.0871478	0.0881892	0.0115407	0.0423845	0	0	0	0.0322105	0	0
AT1G17160.1	16.7064	23.3364	32.8383	21.3164	3.92259	6179-02-01	2.26269	2.03615	2.75482	22.3915	16.9597	18.9538	18.4905	17.2983	16.2136	8.78656	7.18939	9.57597	22.9446	24.4397	31.7296	30.8403	0.161267	0.491256	0.479942	0.412043	0.0710725	0.0977933	0.0423914	0.389537	0.347944	0.0692182
AT1G43665.1	0	0	0	0	0	0	0	0	0	0	0	0	0	0	0	0	0	0	0	0	0	0	0	0	0	0	0	0	0	0.146194	0	0
AT1G43667.1	0	0	0	0	0	0	0	0	0	0	0	0	0	0	0	0	0	0	0	0	0	0	0	0	0	0	0	0	0	0	0	0
AT1G43666.1	0	0	0	0	0	0	0	0	0	0	0	0	0	0	0	0	0	0	0	0	0	0	0	0	0	0	0	0	0	0	0	0
AT1G28650.1	0	0	0	0	0	0	0	0	0	0	0	0.223068	0	0.0369799	0	0	0	0	0	0	0	0	0	0	0	0	0	0	0	0	0	0
AT1G79160.1	29.8403	18.4496	13.9044	16.1742	5.64478	4.10718	22.0018	18.3859	14.4921	19.8464	20.0139	22.4879	18.509	7228-12-01	26.8093	4529-12-01	6.96694	14.214	19.7267	18.6999	20.8973	16.139	0.0356422	0.109603	1.15596	0.260664	0.026809	0	0	0.0703734	0	0
AT1G77770.1	20.103	50.8321	46.3378	43.4695	45.3154	38.1995	101.073	80.8202	38.6649	13.1781	20.0203	26.3411	19.5994	6533-10-01	18.8442	29.7735	18.7732	27.657	16.891	15.1692	30.2267	29.3587	15.3468	4473-11-01	8548-11-01	11.1722	8.31088	6.54495	5.07337	16.2025	16.5983	16.9384
AT1G26140.1	0	1.06172	0	0	0.335388	0.341642	0.110009	0.360624	4027-01-01	0.398572	0.236681	0.765104	0	0.122123	1.05652	0.12791	0.618596	0.572347	0	0	8.96298	13.7736	1.10869	0.321333	0.485489	0.724223	0.993341	1.72837	1.10093	0.214639	0.215686	0.17163
AT1G59640.2	13.9434	175.837	137.432	144.316	121.299	80.845	68.1003	57.2229	66.0174	2257-12-01	24.4204	24.5775	5664-06-01	6216-11-01	2592-10-01	127.582	48.3482	113.159	8549-10-01	6.92713	131.762	152.513	0.0226935	0.138471	0.108002	0.198856	0.0485031	0	0.0361784	0	0	0
AT1G55490.1	93.0554	29.2234	39.1379	39.434	1.23396	1.17127	4.38114	4.00305	1.75402	94.8435	76.9553	83.6074	109.138	134.301	117.652	21.865	13.4738	16.2459	144.554	130.747	50.5155	46.8279	0.05979	0.120822	0.294702	0.331401	0.057131	0.00807368	0.170145	0	0	0.0430542
AT1G18340.1	16.1667	7.90405	13.0639	14.7744	0.746176	0.526217	0.395365	0.185151	0.855419	14.8726	6988-12-01	8048-11-01	21.6507	15.296	16.6532	4.0124	3.27186	3.18206	10.402	6.42789	4192-11-01	9793-11-01	0.0265955	0	0.274014	0.174866	0.0770177	0	0	0.0550998	0	0
AT1G55140.1	31.9202	6.67367	8.1373	9.32579	0.295881	0.150699	1.16461	1.13339	1.28184	14.9785	24.728	20.6395	39.2919	26.7053	34.0467	7.16973	4.61896	5.20183	27.4198	20.4793	19.8778	23.655	0	0.0369486	0.114019	0.184498	0	0	0	0	0	0
AT1G22650.1	2.32404	5.40413	4.79683	5.14811	32.8146	32.9435	8301-09-01	9.35629	6.30554	0.677368	0.844854	0.503079	3.31989	0.454097	2.99247	10.0243	8.07826	2777-08-01	0.115739	0.0737562	2529-02-01	5.02288	8.45283	1923-11-01	13.0458	2425-12-01	4.45093	4.27728	3.08498	8.52761	9.20961	9.26976
AT1G22300.1	219.955	345.8	322.896	319.394	116.243	84.0491	58.4768	49.9736	56.3944	168.429	186.156	203.296	240.16	265.122	215.96	134.857	101.69	120.692	231.024	222.103	538.15	538.613	11.625	7.41409	5.86467	3081-06-01	6.75772	7364-05-01	6.98964	13.5198	16.3029	14.4495
AT1G48580.2	4.66189	5.46485	8.59049	6.04563	0.55687	0.869792	0.0365313	0.239509	0.390412	9257-10-01	6.76003	7.24841	4.99462	4.34664	3.86516	5029-02-01	1.62326	1.43828	8.76667	9.78748	0.496064	0.499878	0.373293	0.427467	0.554322	0.30791	0.450626	0.433183	0.0419682	0.106914	0.143248	0
AT1G51390.1	14.1107	39.2795	34.4928	36.4881	8.58777	6.62526	5.09515	3.56458	3.88213	27.1841	27.1598	28.1394	14.4966	18.9384	15.5309	17.4379	10.712	3167-12-01	25.8345	24.2101	28.2658	28.9082	1.04172	1.18557	1.34367	1.32688	0.414866	0.234141	0.358753	1.21234	0.9746	1.16329
AT1G28430.1	4.56885	308.872	393.243	390.754	0	0	0	0.0522988	0.010889	0.290225	0.386372	0.672993	1.59618	0.0259471	5.62714	124.025	24.4248	21.2794	12.376	6.83393	0	0	0.0139928	0.0424663	0.0222388	0.020415	0.00962697	0.0380333	0.00717005	0.0311276	0	0.0497805
AT1G67280.1	57.7585	44.6684	45.3482	35.7748	3579-09-01	7.18674	14.1741	3913-10-01	15.9679	73.7924	60.2529	72.0346	46.9331	41.1915	60.5783	27.7459	16.4219	25.005	60.2693	53.0387	57.4652	67.3554	2.481	2.27455	2.14387	1.89245	0.83459	0.679859	0.575482	2.16349	2.26857	1.65476
AT1G80500.1	94.6514	80.0282	96.6768	87.8135	39.5988	31.544	25.4828	22.652	29.6958	96.3387	95.6077	93.1875	97.8174	121.13	81.9687	67.8655	41.4334	45.0157	115.378	90.4691	123.991	112.819	9.63267	16.0054	12.0881	3151-12-01	13.3321	13.6781	9259-10-01	9173-10-01	10.574	8.83486
AT1G49980.1	6048-02-01	5.46243	3.69968	3.02148	2.20068	2.42004	2.1655	1.89571	2.10787	4.09114	3.69178	3.56746	8728-02-01	8.16058	3.15669	2.08978	1.29866	2.1525	2.40334	1.84759	1.52227	2.02035	1.07874	0.960906	0.412098	0.485843	0.244099	0.391027	0.128259	0.672178	0.530716	0.460704
AT1G02260.1	11.0422	7.99926	5.36785	8406-05-01	0.572763	0.755045	1.12721	1.11398	2.52992	24.1291	15.1802	19.3005	3831-12-01	4277-12-01	11.0555	5.77685	3.89743	6.66455	6.78423	6.31468	4.77707	4.87681	0.0291797	0.118118	0.0811468	0.159657	0.0201229	0	0.0224832	0.0970285	0	0
AT1G63670.1	13.6456	2862-10-01	9.32522	8.43866	0.900563	0.942151	0.910118	0.176654	0.811429	6.39626	8.01132	9.072	17.4954	15.2435	13.0576	4.03907	3.00008	4.17197	6.12628	6.22754	6.50455	7.14448	0.041099	0.165934	0.351364	0.0824119	0.00696684	0	0	0.0467299	0	0.0373662
AT1G75950.1	401.019	365.975	360.295	345.925	280.067	311.383	467.979	409.026	346.31	588.057	606.193	640.378	423.329	474.326	372.742	403.997	324.117	443.279	602.722	844.164	497.087	497.059	156.232	225.044	226.257	205.4	279.558	284.051	188.525	189.861	186.523	183.746
AT1G55720.1	0	0	0	0.197043	0	0	0	0	0.0369267	0	0	0	0	0.0294338	0	0	0	0	0	0.0591249	0.0553222	0	0	0	0	0	0	0	0	0	0	0
AT1G66880.1	5.13952	1.21592	1.60273	1.54692	0.0256066	0.0912944	0.138585	0.1239	0.457944	2.99156	4.32036	4.45455	6.0948	1.35495	4.89003	0.70303	0.501185	0.629888	2.20308	1.57321	1.54921	0.90507	0	0.0474765	0.00834674	0.0305609	0.0104588	0.0173307	0	0.0122906	0	0
AT1G03790.1	0.132956	0	0	0	0	0.0442256	1.62343	1.54053	0.731663	0.0804702	0.743374	0.217486	0	0.0360775	0	0.0197591	0.138064	0.322064	0	0.0675285	0.418981	0.643047	0.0386383	0	0.0766737	0	0	0	0	0	0	0
AT1G06560.1	17.986	3.20153	4.26263	4.57479	0.224741	0.114466	1.93505	1.78973	0.831866	2558-12-01	8205-10-01	9778-10-01	16.2271	14.7559	14.2721	3.82187	2.84857	4.78773	10.825	8.03986	4.50452	3.44219	0.0119801	0.0363138	0.0857161	0.0961089	0	0	0.0304418	0	0	0
AT1G65490.2	9938-10-01	0	0.650163	0	0.514183	0	0.168655	0.414655	0.978341	0	2.36133	3.55992	9002-12-01	0.765392	30.7383	0.118328	0.738598	0.58624	0.156873	0.399877	0	0	0	0.383628	0.277699	0	0	0.233692	0	0	0.330668	0
AT1G62500.1	252	1.65854	7666-01-01	2.44641	1.04784	0.474391	0.916524	0.845012	0.0827786	230.507	84.5912	91.5594	619.593	281.251	486.121	7.41073	1.56655	0.365667	44.7562	44.1855	0.475354	1.33252	0	0.220558	0.535673	0.553114	0	0	0	0	0	0
AT1G67750.1	48.0834	56.5109	41.5011	38.3874	2.29666	1.48876	0.986158	0.673491	0.944414	8564-12-01	9.29648	3564-11-01	59.5988	7259-03-01	61.386	6.05055	9.88526	4116-12-01	14.0648	16.3022	60.6944	52.318	9049-01-01	0.581565	0.866265	0.620921	0.5052	0.599186	0.405517	0.400853	0.805617	0.769273
AT1G67025.1	0	0	0.302426	0	0.398624	0.48727	0.313802	0.385757	0.80458	0.167338	0.291078	0.626089	0	0	0	0.326597	0.33995	0.205198	0.218911	0.248006	0.0591829	0	0.514041	0.812697	1.00026	0.28936	0.181536	0.146174	0.203763	0.30613	0.615246	0.489575
AT1G16690.1	11.379	7.35101	4.55114	3.86282	0.696636	0.473085	0.495083	0.218474	0.579659	7.41927	6.61915	5418-07-01	18.4138	9909-11-01	8203-12-01	2.15293	1.44487	1.73607	6.97833	5.68857	3.82109	4.69005	0.203933	0.137785	0.148457	0.0744087	0.0473284	0.209856	0.0881683	0.148609	0.0746669	0.0594154
AT1G12530.1	29.6462	31.991	26.9567	32.4821	9.32122	7.70886	7.26513	6.62384	6.97048	22.6352	23.3843	24.4027	32.6697	27.2922	35.1918	19.0391	8499-12-01	14.3676	41.2214	29.4268	23.2249	27.2764	0.61955	0.44307	0.376167	0.488787	0.416021	0.290027	0.311845	0.885938	0.712208	0.850098
AT1G23010.1	6.74834	2.06463	1.42944	2.28405	2.20298	4842-03-01	17.7985	14.0722	23.1516	0.667402	1.78915	0.958664	2.18803	0.389794	2.65251	4.06754	4.1322	9.07597	5.06736	3.31377	30.8351	63.3847	0.0867396	0.100186	0.118202	0.0723007	0.0254151	0.0502661	0.0693876	0.166955	0.0559232	0.0890006
AT1G49180.1	5.88255	3.76739	4.27683	3.29035	0.835148	1.23355	0.780708	0.80819	2.11778	2775-10-01	6.97236	8.44806	7.53548	6.34783	8.29896	5.42659	3.15853	5.85888	2.75181	3.08507	2.10787	2.55827	0	0.0562805	0.132142	0.0539931	0	0	0	0	0.0805617	0
AT1G69200.1	5785-11-01	2.34099	3.32466	2.87753	0.136944	0.139498	0.539019	0.309221	0.0818909	9.24394	8.52069	8.65864	14.7421	17.8007	2726-12-01	1.485	1.04879	1.32598	7848-12-01	5233-11-01	6.93313	5.84525	0.0116576	0	0.064878	0.0425084	0	0	0	0.0525841	0	0
AT1G24060.1	0	0	0	0	0	0	0	0	0	0	0	0	0	0	0	0.256201	0	0	0	0	0	0	0	0	0	0	0	0	0	0	0	0
AT1G31930.1	24.0729	16.4571	16.7324	14.1718	3.80053	2.46727	4.82489	4.92285	3.90064	18.8688	15.2799	16.4545	25.791	17.8133	23.3678	6.81615	4.93396	9046-07-01	20.6188	17.596	7383-11-01	5472-11-01	0.164202	0.273129	0.307011	0.299254	0.115974	0.0712226	0.0328745	0.245743	0.0759821	0.272079
AT1G24062.1	0	0	0	0	0	0	0	0	0	0	0	0	0	0	0	0.147242	0.102683	0.146415	0.181543	0	0	0	0	0	0	0	0	0	0	0	0	0
AT1G31280.1	9.96093	6.70485	9686-08-01	6.20993	1.13289	1.15401	2.48805	2.47598	1.38588	7.25093	6.46562	6.67689	7.38407	6.08319	6.42587	4.54708	3.03163	5.07547	25.3963	20.5448	5.64313	6.66308	0.0135728	0.0615197	0.0216041	0.0890348	0.00907998	0	0.00337741	0	0	0.0252059
AT1G09625.1	0	0	0	0	0	0	0	0	0	0	0	0	0	0	0	0	0	0	0.25581	0.217357	0	0	0	0	0	0	0	0	0	0	0	0
AT1G09330.1	46.1428	96.2598	86.0094	84.2835	58.4134	46.5844	37.0593	35.6398	24.9625	55.9676	58.6447	60.0562	47.232	60.1932	45.1093	55.8166	37.9666	42.4952	53.3764	65.5265	112.115	96.3755	25.214	33.8381	32.9741	29.1943	18.3121	16.5074	15.3706	33.2019	32.2517	30.5313
AT1G09620.1	58.0109	17.5166	22.2042	21.9406	2.31699	2.34467	4.07991	3.84762	2.36962	58.2786	44.1777	46.8686	66.605	46.7652	55.8112	12.0225	7.52537	2032-10-01	71.7683	66.1844	36.3235	36.093	0.10678	0.392131	0.504946	0.494408	0.062908	0.0791633	0.0686329	0.102431	0.0294086	0.0936065
AT1G17340.1	4.50359	10.116	8.00046	7.83376	2.21558	1.19355	4.50708	4.26064	7523-11-01	6.0265	7767-05-01	7.03416	5.10473	3.58198	2442-05-01	3.83124	2.13303	2.97105	8.32596	6.85904	4.80763	5.69399	0.249769	0.440827	0.454154	0.390202	0.16847	0.0298289	0.0268653	0.449914	0.246605	0.392466
AT1G17345.1	0	0	0	0	0	0	0	0.114319	0	0.192228	0	0	0	0	0	0	0	0	0	0.110245	0	0.668065	0	0	0	0	0	0	0	0	0	0
AT1G16430.1	2851-12-01	12.1414	16.6274	8734-10-01	7745-03-01	4.71309	2.39623	1.37466	2.62981	27.9175	21.5808	26.132	18.7458	46.1318	5044-11-01	8227-11-01	8.55469	8669-08-01	47.9201	43.6522	15.6367	15.3289	2.42896	0.874387	1.09408	1.63587	1.53287	2.46829	1.66453	1.987	2.34905	1.86923
AT1G16340.4	20.2476	14.8615	14.7844	15.5103	0.236208	0.300766	0.29054	0.238107	0.757183	35.2691	25.2384	23.201	26.3412	27.3055	22.7191	8.44124	6.82501	8.00852	13.296	13.0425	16.2634	13.7774	0	0.112178	0.108938	0.0401792	0	0	0	0	0.113928	0
AT1G49230.1	2.70996	0	0	0	0	0	0	0.0649241	0	0.0847324	0.147506	0	5.54281	0.538167	5.83678	0.0826745	0.11472	0.0415414	0.147373	0	0.119528	0.325207	0	0	0	0.0585887	0	0	0	0	0	0
AT1G73770.1	4221-11-01	1.77289	2.83259	0.490327	0.4667	0.380323	1.37772	1.12909	0.865486	8.76117	7.62093	9.37096	10.0958	2182-12-01	9.70682	3.15422	2.35848	3.15622	14.0963	18.5104	8.45338	8.42063	0.04836	0.199941	0	0.141745	0	0	0	0	0	0
AT1G29740.1	0.42551	0.30646	0.434333	0.585649	0.172689	0.11411	0.0303663	0.0389061	0.0699863	0.367261	0.150815	0.207617	0.584892	0.32698	0.389612	0.175232	0.10894	0.135637	0.344756	0.430962	0.312983	0.197372	0.0381666	0.0832717	0.0405041	0.0741787	0.0169942	0.0422057	0.0284436	0.0592478	0	0.0236879
AT1G70860.2	0	0	0	0	0	0	0	0	0	0	0	0	0	0	0	0.480832	0.687467	0.739116	0	0	0	0	0	0	0	0	0	0	0	0	0	0
AT1G03130.1	432.905	64.3785	69.5616	58.8938	2.25962	3.45264	5257-07-01	8.41031	13.9148	128.412	137.729	146.378	420.215	31.1783	547.828	37.709	36.7676	51.5253	356.231	291.17	192.386	193.391	4258-02-01	0.727247	0.557327	0.645872	1.20532	1.82213	3155-01-01	1.00114	1.1737	2008-01-01
AT1G51130.1	9.84423	4.01682	4.81333	3.77716	3.84893	4.73932	4.20361	3.88841	6.76212	4589-12-01	14.0901	16.0276	15.8203	14.1089	11.875	5.81258	4.78624	5.16117	10.0652	9.83509	2.60603	1.48072	8666-06-01	4.51109	6.32979	6.05258	2.43367	2.23928	1.43161	3.89782	4.48804	4.35051
AT1G30880.1	752.904	42.4012	54.0774	44.4386	6.26627	7.81933	15.8777	13.8967	16.2342	452.88	454.659	497.527	586.135	501.83	569.96	95.7568	64.1351	101.833	199.447	236.108	73.7294	67.0776	3.22269	5.78563	6.47373	4.14572	6.22849	7.63449	1.85122	0.902303	0.302235	0.962
AT1G51640.1	4.83094	4736-11-01	6.85024	8.68466	5.13776	1.78771	0.575641	0.328179	0.605866	3.18604	2.76537	2.92328	7.34622	2.82352	6.01973	2.88498	2.24496	5738-02-01	2.65387	2.53186	2.39789	2.53428	0.172299	0.543634	0.659364	0.39263	0.124368	0.268013	0.0980251	0.292992	0.441631	0.585706
AT1G30730.1	0	0	0	0	0	0.0227723	0	0	0.10775	0.22968	0.238821	0.204788	0	0.0513311	0	0	0	0	0.0293881	0	0	0	0	0	0	0	0	0	0	0	0	0
AT1G80170.1	7.96621	5.81221	4.64315	2.21028	0.114752	0.0389639	1.0539	0.956243	0.559328	6.13673	6.35518	5.752	6685-10-01	9.80332	8.44727	1.67936	1.37824	1.10169	3.43096	2.23104	6.27527	4.63534	0.0503249	0.0339971	0.0666121	0.0734461	0	0	0	0	0	0
AT1G50510.1	26.3253	11.382	13.4413	5916-12-01	3.69969	3.29096	3.84565	3.40377	6225-04-01	30.2565	26.8303	27.0861	31.6229	31.3509	27.9392	9.94129	5.09945	8.63691	26.5652	27.9617	23.6734	25.9603	0.237731	0.217731	0.339342	0.399324	0.221154	0.15003	0.0634578	0.200087	0	0
AT1G07960.1	40.6663	54.8194	59.9775	61.9638	13.9289	9.97038	9897-10-01	9.81596	18.3702	45.8382	69.5237	71.5005	38.2254	56.4554	29.6391	57.3416	36.2995	40.9281	44.1038	49.38	48.9051	50.6892	2.39105	2.36434	1.08524	2.45742	0.715439	1.88138	2.40567	1.20461	1.21048	1.92645
AT1G46408.1	0	0.31061	0.496268	1.03086	0.850363	0.599692	0	0.158253	0.709226	0.0652417	0	0	0	0	0	0.191568	0.222154	0.354962	0	0	0	0	0.465653	1.23752	1.08153	0.476512	1.12197	1.15939	0.684176	0.627932	1.00959	0.803372
AT1G64220.1	51.068	5.05034	6.05178	1.39677	0.265893	0	0	0	0.327504	37.1475	26.1396	34.0338	55.5814	2024-03-19	45.9247	15.5583	8.50405	2.56808	48.6731	31.0175	2508-11-01	5.72833	0	0	0	0	0.287382	0	2.42131	0	0	0
AT1G27950.1	523.468	145.055	176.444	151.745	9.04436	4.70052	6.26617	6.40057	41.2538	164.13	209.387	235.38	502.145	269.499	576.738	51.7904	30.2108	50.1138	116.4	127.325	911.115	1083.91	0.333604	1.62459	1.73037	3.07237	0.22692	0.0725067	0	0.354375	0.534156	0.566732
AT1G30080.1	3.58068	5.55195	6.65285	5.0452	10.1888	11.825	4.19117	4.27667	4.09246	0.384924	0.903824	1.17719	2.87718	0.344991	2.89805	3.63033	5.66949	8.34505	1.60522	1.29898	28.8283	41.0166	0.0739767	0	0.0734123	0.0269966	0.0518154	0	0	0	0	0
AT1G65360.1	0	0	0	0	0	0	0	0	0	0	0	0.151455	0	0	0	0	0	0	0	0	0	0	0	0	0	0	0	0	0	0	0	0
AT1G10970.1	8.67955	33.6474	32.0821	26.4166	3.24582	1.35048	1.52949	0.958536	4.36159	16.4329	18.4621	21.35	9988-11-01	5657-11-01	9.22914	6027-10-01	6.17605	8141-10-01	21.8418	26.5224	32.3908	29.5276	0.0409522	0.249547	0.227488	0.149483	0.0289141	0	0	1.14102	0.352794	0.561465
AT1G75760.1	32.462	48.5358	45.801	35.5722	7.53824	2.66806	8288-02-01	2.26678	4.67041	25.2267	22.6839	23.784	40.4357	25.0457	24.7769	18.9254	15.8716	18.6369	32.1005	30.0574	35.1406	29.9773	0	0.308306	0.430192	0.24262	0.0443561	0.172896	0.0496931	0.183976	0.246498	0.098074
AT1G69280.1	4.82993	2.22648	2.26374	1.56743	16.4109	18.7143	6.96278	9.24685	9.04428	2.67938	2.77769	2.55391	3.07683	1.55422	3.49614	7.25722	6.18059	7.02035	0.858316	0.364648	0.917642	0.68874	4528-12-01	13.6145	14.3172	5289-12-01	6128-06-01	6.91076	6.55251	19.723	23.8488	19.7627
AT1G11370.1	7614-02-01	0.571096	0	0	0	0	0	0	0	0.23561	0.100481	0.32371	0	0.212305	0.948163	0.1154	0.0401905	0.0876503	0.275199	0.420897	0	0.0404853	0	0.0573222	0	0.0410507	0	0	0	0	0	0
AT1G20090.1	52.2119	19.501	41.5429	43.1469	5864-10-01	9949-07-01	8.17209	3771-10-01	28.7998	91.9865	97.6792	98.5051	61.3228	100.2	57.5219	25.1803	21.1499	30.8542	50.452	57.2049	63.3898	86.3252	0.0939372	0.145492	0.556169	0.412887	0.0743131	0.0712841	0	0.438681	0	0.140106
AT1G63260.1	15.8806	2.60819	5.78774	8.33555	1.70884	0.559514	0.300272	0.393733	3.90861	10.0137	4428-10-01	4349-11-01	13.8114	15.3492	15.7811	5.08011	2.98571	6.39153	4.69218	3.74955	34.1147	37.0614	0	0.087523	0.0679356	0.0626635	0	0.0407256	0	0	0	0
AT1G79310.1	0.129529	0	0	0.222186	0	0.129254	0.291339	0.0341089	9003-12-01	0.0390562	0	0.0702965	0	0.140038	0	0.0767337	0.174289	0.566946	0	0	7.81809	5644-10-01	0	0	0	0	0	0	0	0	0	0
AT1G74140.5	0	0	0	0	0	0	0	0	0	5.67662	4.72478	6.10654	2.52804	0.185647	0.50921	0	0	0	0.305898	0.301178	0	0	0	0	0	0	0	0	0	0	0	0
AT1G70680.1	0.879466	4306-04-01	3.56424	4.95906	5.11946	2.18125	8.09821	7.98867	7.48451	0	3.95936	1.35559	0	0	0	4.62776	1.92784	8791-03-01	0	0	0.209419	0.0631713	0.336019	1.48814	1.62936	0.844149	0.915767	0.548505	0.371893	1.09125	1.07436	0.712425
AT1G15610.1	0	0	0	0	0	0	0	0	0	0	0	0	0	0	0	0.035936	0	0	0	0.11202	0	0	0	0	0	0	0	0	0	0	0	0
AT1G64930.1	0	0	0	0	0	0	0	0.0274822	0	0.38569	0.395182	0.37066	0.121547	0.133523	0	0	0	0	0.229728	0.106648	0	0.0234011	0	0	0	0	0	0	0	0	0	0
AT1G20890.1	16.2922	22.715	12.668	17.0688	6.49852	3.76956	4.35191	2.62031	4.01445	18.2239	17.8127	21.2142	13.0173	12.1108	19.9114	9.96387	8.76449	6513-10-01	9.58279	8.98464	3852-10-01	4846-11-01	2.17617	2.00701	2.44915	3914-03-01	1.53367	2.10306	1.25873	3.89894	3.48263	2.90983
AT1G47750.1	14.0203	47.5188	41.1689	51.4583	32.3471	30.6532	18.5849	14.3785	11.494	9.94467	15.7851	14.4484	9412-12-01	13.649	5538-11-01	19.8694	14.6859	16.1608	24.6399	24.1148	28.3024	29.0841	5292-10-01	7121-10-01	11.1002	12.0946	5.73231	5.78917	3.98132	9.47116	13.8682	9.62896
AT1G73880.1	11.083	23.647	32.7529	28.0422	6.30552	3.75898	16.0406	13.4925	5.23563	4.50491	5198-11-01	11.829	9.28758	4.66913	1904-11-01	17.3518	5.16164	7.85967	5423-09-01	6.51977	9.60103	13.2661	0	0.0790156	0.0495894	0	0	0	0.0483012	0	0	0
AT1G47200.1	114.831	83.691	98.5865	83.1699	46.203	42.5001	23.81	20.7979	24.1848	70.9722	83.6958	92.0527	133.469	146.449	121.11	60.5837	41.9697	50.0369	131.878	126.69	136.232	133.809	9543-12-01	12.992	8.88958	8511-10-01	5932-11-01	14.3216	6.87094	9.84557	8.06856	8.86637
AT1G52600.1	33.8095	61.468	64.5911	55.4466	3558-10-01	5931-06-01	7.64272	6.58467	4087-11-01	47.8781	61.3769	70.8098	32.9593	89.1498	34.1994	54.3616	26.5947	38.1	58.6023	63.0024	120.094	105.183	0.157979	0.436706	0.456941	0.540624	0.171117	0.204012	0.4495	0.191176	0.192109	0
AT1G52603.1	0	0	0	0	0	0	0	0	0	0	0	0	0	0	0	0	0.0706467	0	0	0.241356	0	0	0	0	0	0	0	0	0	0	0	0
AT1G73885.1	107.045	28.6464	25.701	21.4523	2.78435	2.45811	5941-10-01	7.93373	3879-11-01	113.124	105.823	124.521	105.864	86.252	112.606	31.8539	22.3767	42.2723	106.865	125.808	80.5415	80.6679	0.240013	0.0496047	0	0.211037	0.228942	0.146268	0.572144	0.0890953	0.17906	0.142485
AT1G10390.1	41.9791	31.6549	32.8682	33.5075	16.8337	15.9914	20.4816	17.2237	10.1373	40.4685	31.6506	35.5186	48.5964	31.7803	39.9626	15.9097	8.77928	14.0578	42.5937	38.889	25.8115	25.7229	2.23748	1.21645	1.20295	0.731209	0.653021	0.683664	0.334797	1.36582	1.14116	1.39892
AT1G10395.1	1.47816	4519-03-01	13.7879	5.09167	5.57328	5.92405	6764-06-01	7.23025	2.66366	56.7787	31.6468	40.5928	1.58366	34.5909	3.04528	5659-11-01	9297-04-01	6612-10-01	6418-12-01	8722-11-01	6.47571	6.19923	0.612991	1.96967	0.17224	1.47964	0.51758	0	1.18157	0	0.467496	0
AT1G53540.1	8.84813	0	0	0	0.578708	0	0.569458	1.58675	6.48334	0.559301	0.498828	0.537159	6172-10-01	0.257527	3.64575	4.36322	4.72873	2.06672	0	0.180023	0	0	1.16351	0	0.101874	0.142614	8.02117	6.29248	37.9119	0.444428	0	0.177687
AT1G53542.1	22.9436	0	8101-06-01	1.88615	1.43621	1.09725	1.05994	1.44776	0	57.5925	23.0593	35.7166	15.2169	78.0377	14.6306	3.21756	5.05527	4.22116	21.0325	25.131	38.9147	24.8981	0	1.54889	0	2.01613	0.37106	0	0	0.689351	0	0
AT1G69570.1	18.1921	20.6994	21.2373	24.0217	13.0775	13.4955	21.1531	25.3314	18.2575	10.0379	5.04168	6.61787	14.8633	1.20459	18.6047	15.0813	8.99284	14.8727	33.366	37.5902	26.2368	31.1029	5.75108	6.87551	9.80861	8.68646	2.30444	2.76501	2.29366	6.97436	8.98721	8.33246
AT1G76450.1	50.0408	19.829	19.8678	20.4491	2.33565	1.51404	1.39292	2557-01-01	4.19595	17.7668	15.6274	17.4645	39.2229	17.9519	43.7365	9526-09-01	8.01719	4853-12-01	22.4141	20.1457	40.7191	41.5987	0.102431	0.244763	0.432276	0.174762	0.127585	0.123896	0.228883	0.0679432	0.273098	0.217315
AT1G68410.1	15.2802	7.95869	8636-12-01	13.7187	3.23517	2.66023	8683-05-01	4065-05-01	21.0823	7495-12-01	19.0083	14.8889	17.6497	13.874	15.9859	5.89775	3.50007	7.57038	3092-11-01	6405-12-01	18.7498	21.5181	0.188417	0.260412	0.680121	0.399992	0.155117	0.117559	0.0889154	0.26192	0.300798	0.478713
AT1G80690.2	20.4752	3.24916	4.61445	5.19201	0.0760282	0	0.0748129	0	0.338023	8962-08-01	6.82381	6.16104	23.9309	4109-11-01	18.4549	1.11501	1.62849	2.20602	8.14165	7.98209	9.42526	7.57544	0	0	0.0884352	0.0272683	0	0	0	0	0	0
AT1G26330.2	2.08873	0.396343	0.686017	0.511543	0.125201	0.0850241	0.109511	0.022437	0.0404361	4.48541	3.63153	3.41233	4.88665	5.23893	2.85414	0.267028	0.179338	0.190975	2.55926	1.82836	0.950073	1.00212	0.0171368	0.00574992	0.0500194	0.0249778	0.00761151	0.00756498	0.0141536	0	0	0
AT1G18590.1	7.89542	7.06386	3.57393	6.25166	0.247935	0	0.146383	0	0.622402	1.40659	1.50459	1.78479	3.09077	6219-03-01	3.59729	0.368061	0.160555	0.374158	0.363085	0.771268	1.65646	0.600912	0.0449162	0	0.0356291	0	0	0	0	0	0	0
AT1G04680.1	59.1974	42.5199	43.0953	37.9211	3.35298	2146-03-01	1.31975	1.20883	4.49211	29.0566	34.5591	32.0082	68.4705	35.4015	63.2188	8.58445	6408-10-01	16.7716	33.2886	36.4142	356.198	375.175	0.624875	0.54545	0.592689	0.380012	0.544615	0.286121	0.369776	0.492275	0.456624	0.787266
AT1G21250.1	10.0815	0	0.432137	0.239372	0	0.0232087	0.0896784	0.146989	0.0299833	0.415763	2.58314	2.79588	19.6121	2.12948	12.047	0.0243641	0.0888829	0.0299967	0.575448	0.194907	0.107101	0.150974	0.00957792	0	0	0	0	0.0128374	0	0	0	0
AT1G22530.1	20.8403	6.64701	22.6375	2024-09-16	0.540282	0.525341	1.52244	1.42593	29.5605	4.91325	2.12896	1.78664	6072-11-01	0.325443	15.1899	5.03934	3.31768	5.54363	9696-12-01	2301-11-01	55.4392	80.3867	1.50411	1.13085	1.89736	0.877407	0.591047	0.669018	0.549931	1.53237	1.80043	1.73429
AT1G33060.2	9.46764	2.81272	4.20087	3.24694	0.540835	0.655858	1.11506	1.07998	1.73937	6.45843	6.39206	6.60823	13.1019	4.01084	11.378	1.96783	1.83884	3.17782	3.27651	2.56368	4089-02-01	2.75685	0.0109134	0.0220395	0.026034	0.0954991	0.00741829	0.0293771	0.0165668	0.148337	0.0993735	0
AT1G10020.1	15.5505	5.76521	16.8872	13.7222	2.94332	3.03569	4.70644	3.97577	7.12144	49.8747	18.7332	18.5917	14.2458	18.6451	13.2326	6687-12-01	6.245	6273-11-01	35.3917	35.3364	27.3118	30.9372	0.0160696	0.0976606	0.0382923	0.0234506	0	0.0109917	0	0.0353183	0	0
AT1G21320.1	0.504923	0.218807	0	0	0.242515	0.041173	0	0.0342326	0.922404	10.1282	7.44899	8.1322	1.31109	0.0664774	1.1476	0.371542	0.282873	0.802683	9.38505	6.38436	0	0	0	0	0	0	0	0	0	0	0	0
AT1G24793.1	4736-11-01	4659-11-01	5111-10-01	7834-11-01	1.13475	1.58602	2.0125	1.35137	4.62884	20.6023	0.491247	0.48151	11.0805	4.84049	13.317	4196-07-01	5.85685	5.95816	6.65436	5.08971	8.59023	4569-08-01	0	0.098228	0.0813067	0.0792925	0.0043224	0.00846857	0	0.0253329	0	0.0607701
AT1G21323.1	0	0	0	0	0	0	0	0	0	0	0	0	0	0	0	0	0	0.0920675	0	0	0	0	0	0	0.213662	0	0	0	0	0	0	0
AT1G21326.1	0.431008	1.34367	0.556175	0	0.0733088	0	0.72137	0.647336	1.40897	6.23958	10.0261	7.40286	1.46968	0	0.693344	1.56548	1.14333	3.54666	8521-04-01	3.64276	0.05442	0	0	0	0	0	0	0	0	0	0	0
AT1G60340.1	0	0	0	0	0.0461014	0	0	0	0	5.77497	4.93399	4.90472	0.151248	0	0	0	0	0	2.90228	2.76777	0	0	0	0	0	0	0	0	0	0	0	0
AT1G60830.1	3.44407	0	0	0	0	0	0	0	0.000801497	0	0	2.0375	7.35949	0	0.39048	0	2.47866	3.06202	0.336995	0.293493	0	0	0	0	0	1.07538	1.35334	0.374356	1.05772	0	0	0.736531
AT1G02070.1	17.3301	3.36568	3.22645	4.46805	0	0.144402	4148-12-01	14.5185	14.2252	27.6808	17.1664	8368-11-01	20.8879	1.97336	15.6202	5435-06-01	4.20809	6.91585	8.95262	5.40199	3134-08-01	7.63503	0.0865969	0	0.136836	0.257064	0.0839442	0	0.446052	0	0	0
AT1G25440.1	27.379	7.94748	4329-07-01	6.21881	1.71451	1.45541	5.94505	5.23429	1.32621	34.4785	22.3198	24.8828	22.1003	5.91652	28.9756	19.4573	8332-12-01	20.3339	89.0738	73.4304	38.8795	44.3782	0.0721286	0.0365728	0.214756	0.0526414	0	0.0124118	0.0845622	0	0.157513	0
AT1G14870.1	6384-10-01	3.98792	4.55114	3.78149	0.719857	0.122214	6.61127	4.16037	66.4126	92.6705	147.845	151.759	17.2931	14.2977	15.1152	15.9583	17.2503	31.8061	19.5464	17.5413	6922-01-01	3.23092	0.0679675	0.142558	0	0	0	0.111774	0	0	0	0
AT1G04530.1	19.9326	28.801	34.8286	31.5695	2.94919	4.02448	6.24213	4.98102	6807-04-01	48.4228	55.6186	61.8828	27.3785	44.3461	24.7442	15.9986	8.67694	14.9741	56.0745	49.9391	24.6606	25.9616	0.0513007	0.182928	0.121998	0.131159	0	0.0904818	0.0552189	0	0.107355	0
AT1G52270.1	0.889512	0.816612	1.65618	3.05801	3862-11-01	12.008	7.08643	5.39869	21.5205	1.80809	5.37791	5.02049	5.79116	0.563759	1.86459	9.96209	9995-10-01	8767-11-01	3.13372	2.75756	1.09959	0.596199	14.7714	26.7148	23.562	22.2371	26.1704	29.7269	10.49	11.1765	14.2609	5772-11-01
AT1G22790.1	36.2553	17.8482	15.808	19.3158	2.12449	1.49823	2.73378	3.36063	5.401	33.7744	26.6435	30.7691	47.4153	20.7786	34.7707	8.72107	8.18196	5098-11-01	14.3594	15.3782	36.7585	35.5925	0.0407828	0.209712	0.0322309	0.0895463	0.0627531	0	0.281819	0.0784394	0.157644	0
AT1G68937.1	1.90851	0	0	0	0	0	0	0	0	2.87131	5.31659	1.43047	4.08945	2.49534	1.31063	0.476344	1.10839	0.790847	1.14464	0.486291	0.773641	0.561304	0	0	0	0	0	0.177482	0	0	0	0
AT1G66160.1	0.604055	0.749249	14.6644	16.5775	0.63115	0.0401825	0.621061	0.286301	17.5246	4.87284	8.09602	9.20074	0.906036	3.55632	0.497786	1.25929	0.706903	2.80432	4.15204	3.89605	0.292829	0.663932	0	0	0	0.0380012	0.0242051	0	0	0	0	0
AT1G68935.1	0	0	0	1.38684	0	0	0	0.264503	0	2.53326	5.28452	0	1.12176	1.46822	1.65947	0.670531	0	0.714992	0	0.927088	0.510711	0	0	0	0	0	0	0	0	0	0	0
AT1G13610.1	0	0	0	0	0	0	0	0	0	0	0	0	0	0	0	0	0	0	1.27009	1.97229	0	0	0	0	0	0	0	0	0	0	0	0
AT1G33390.1	7.85529	4.65245	5.0404	4.44184	0.348962	0.628908	0.713182	0.649418	0.645227	7.20218	4.92991	5.69615	8872-07-01	8635-06-01	6.99018	2.75171	1.62982	1.71949	4172-10-01	9.63418	3.92558	8403-03-01	0.0220167	0.0830961	0.157743	0.112314	0.0146568	0.00364235	0.0190774	0.0257684	0.025894	0.0206049
AT1G48000.1	2.20427	1.70994	1.63921	0.756668	0.576167	1.17382	3.89783	7424-01-01	9.80661	0.661655	4.82349	6.27636	0	0	1.81648	0.934336	0.599272	1.34037	0.0659189	0.16803	0.427711	0.0484875	0.0348768	0.178665	0	0	0.0522941	0	0	0.0691369	0	0
AT1G05950.1	8107-12-01	3.30956	3.45738	3.09801	0.16084	0.0273066	0.184647	0.108089	0.0889461	8.0174	8.00843	8.83207	14.7808	22.2518	13.3654	2.50726	1.399	1.97345	4.83349	4.06523	2.18896	1.94912	0.0113918	0.0345185	0.32607	0.0581533	0.0232739	0.0383888	0	0.0257333	0	0.0411537
AT1G05410.1	18.075	7648-10-01	9676-12-01	2075-10-01	1.54731	1.68614	1.09767	1.30584	2.42319	26.9661	20.981	21.5625	20.9001	17.6028	23.6143	6.50055	5.1866	6.55672	20.7493	23.8988	7.23906	7.84922	0.784082	1.01633	1.27061	0.949665	0.477894	0.417814	0.30748	0.621777	1.59674	5468-01-01
AT1G72680.1	16.5554	18.7963	22.1572	16.7365	1.44819	0.786772	5.27266	4.28219	6.39382	19.3153	43.2401	46.4851	5109-12-01	15.9557	15.0741	8.36344	6.72617	7.30371	9.05754	8.55949	9655-10-01	6923-10-01	0.0653414	0.265654	0.259192	0.0636118	0.123677	0.166914	0.0230589	0.2317	0.465661	0.296436
AT1G19750.1	1.36593	1.32461	1.18328	0.251665	0.13728	0.14233	0.177972	0.338088	0.52679	2.09756	2.01416	2.21493	1.33047	3.15267	1.63459	0.65923	0.448457	0.309981	1.62584	3.10899	0.10124	0.41604	0.264304	0.117156	0.118079	0.0241078	0.18367	0.0678923	0.0769797	0.360261	0.0970985	0.0724262
AT1G15470.1	17.0686	123.039	102.99	133.133	113.71	120.195	63.5905	68.0153	40.1699	19.8006	19.704	18.7413	23.0278	5412-12-01	20.1869	81.9344	55.4327	49.5967	108.564	83.7754	15.2884	15.1511	42.9617	71.8255	80.5435	80.1285	40.0398	36.344	21.0419	41.1755	38.5382	38.4321
AT1G49750.1	39.0308	2.27723	1.42936	2.51924	0.171275	0.244257	0.202245	0.497239	0.150131	2.22013	9098-05-01	5.45402	61.0387	3.25452	50.6889	0.909786	0.870178	1.19299	8.15172	6.18046	11.621	14.2062	0.0297136	0	0.0118038	0	0.0307691	0	0.0076399	0	0	0
AT1G14700.1	2.29094	1.11016	2.48323	3.68444	0.0935175	0.0952615	0.552136	0.414786	0.599427	16.4706	15.6444	16.0741	3691-05-01	1.69056	6873-03-01	3.44022	1.23121	2.05662	34.9225	33.7821	8298-10-01	15.74	0.0210058	0.128042	0.0500027	0.122687	0	0.0145976	0	0	0	0
AT1G59580.1	5914-10-01	7.98743	10.1371	7.64221	1.40933	1.60247	1.65522	1.35651	3.47112	12.0872	11.775	13.4757	5674-11-01	6.27834	9.47687	6.32971	5.46828	6.71928	9.90706	4457-09-01	21.8558	24.8265	0.244174	0.867875	0.597467	0.698158	0.330258	0.352759	0.0749419	0.872838	0.789385	0.837527
AT1G47970.1	88.4311	53.706	49.3732	44.3244	24.3258	22.1278	60.8582	40.9716	21.5195	204.86	175.207	175.579	121.224	244.309	108.632	64.1547	26.9304	32.1109	231.932	215.358	156.592	163.53	0	0.0474381	0.0362982	0.0336726	0.0362038	0.0695289	0.0813839	0.172338	0	0
AT1G67000.1	0	0	0	3.2028e-05	0	0	0	0	0	0	0	0	0	0	0	0	0	0	0	0.0145456	0	0	0	0	0	0	0	0	0	0	0	0
AT1G09100.1	28.5777	21.5816	22.8859	20.9173	4.14276	5.08041	8.15307	8494-07-01	6.51112	25.826	23.2974	24.3234	28.3739	26.3432	21.0632	10.1149	7.02098	9.90857	32.322	26.2435	29.6486	30.6799	0.54984	0.269754	0.267585	0.258887	0.148628	0.719616	0.156918	0.0386104	0.0775974	0.0617473
AT1G47280.1	28.6081	39.7324	50.9774	43.955	834.459	936.805	1087.84	1102.13	539.774	2829-01-01	0.956682	2.06459	0	1.87723	13.5398	572.365	592.531	536.055	0.232075	1.38033	13.7405	2.73129	1130.86	1963.62	1712.7	1793.3	2187.43	2016.16	2115.41	963.639	1057.62	934.231
AT1G43580.1	44.3156	6.52561	7.97291	7.21912	1.65719	1.39988	1.67047	0.7171	2.30631	38.6208	35.4884	34.7952	45.3566	20.1094	36.0858	8.11123	8933-04-01	8.62449	19.9402	20.5891	39.0362	39.675	0	0.0361668	0.155765	0.143171	0	0	0	0.0388008	0.07798	0
AT1G73550.1	14.3069	1.13941	2.73068	5.67224	0.119976	0.122214	0	0.193506	0.198395	3.24642	2.63539	3.12027	13.7559	0.136169	13.6037	0.35306	0.487296	0.700575	5.16113	2.70583	6922-01-01	0.323092	0	0.285116	0.375005	0.300253	0.0596074	0	0	0	0	0
AT1G01470.1	34.7367	16.6432	8.25243	8.25363	9.1854	7.01752	38.6518	27.8753	131.964	1.19373	9.86238	1906-11-01	16.2325	1.92847	26.6462	2817-03-01	9.50146	11.1827	4.42483	6.86144	67.6485	73.557	0.343327	0.21618	0.324793	0.0505771	0.48352	0.339799	0.227849	0.116021	0	0.185545
AT1G56600.1	0.314109	0	0	0	0	0	0	0.0827292	0.628326	4632-01-01	4.53784	3.36536	0.168264	0.0438319	0.16178	0	0.0166919	0.315965	0.18779	0.0797808	0	0.0345328	0.0700377	0	0	0	0	0	0	0	0.098959	0
AT1G48912.1	0	0	0	0	0	0	0	0	0	0	0	0	0	0	0	0	0	0	0	0	0	0	0	0	0	0	0	0	0	0	0	0
AT1G48910.1	0	0	0	0	0	0	0	0	0	0	0	0.0748361	0	0	0	0	0	0	0	0	0	0	0	0	0	0	0	0	0	0	0	0
AT1G62085.1	5.62458	3.84347	3.20996	8654-03-01	0.551872	0.112433	0.434441	0.356039	0.349212	5.70855	8577-06-01	6.33671	6.93962	5.61743	5.33948	2.14975	1.52681	2.27855	10.338	13.2211	6668-07-01	5.697	0	0.0813839	0.0638205	0.117253	0.0668824	0	0.00830507	0.0706365	0	0.0564824
AT1G62080.1	0.372277	0	0	0	0	0	0	0	0.404586	0.603622	0	0.580711	0	0	0.383479	0	0.0497366	0.143014	0	0.189381	0	0	0	0	0	0	0	0	0	0	0	0
AT1G56350.1	7.85608	4.50473	4.53163	2.58402	0.245951	0.357911	1.00265	0.878377	0.735819	7.67513	6.13584	7.20199	8.1862	9.22177	7.98162	2.69777	1.45128	2.10266	9.39043	9.29047	3.65158	4.25789	0	0.0618624	0.0364075	0.0780168	0	0	0	0	0	0
AT1G55803.1	1.34618	0	0	0	0	0	0	0	0	1.01982	2.54677	1.17455	0	1.14549	0	0.377327	0.195461	0.3731	0.403187	0	0	0	0	0	0	0	0	0	0	0	0	0
AT1G55800.1	0.444756	0.34502	0.275623	0	0	0.0740141	0	0	0.18695	0.446023	1.02741	1.24236	0.714749	0.403575	0.687208	0.108987	0.176693	0.256316	0.0665031	0	0.377564	0	0	0	0	0	0	0	0	0	0	0
AT1G52855.1	8.53428	17.7401	29.5248	24.5318	0	0.951409	4.28896	4.51921	6.45429	44.7544	61.3784	58.8823	5.07966	4.91986	6.83751	203.53	56.4212	78.8392	55.8508	27.3595	17.7957	23.6849	0	1.19548	0.832054	1.56866	0	0	0	0.298864	0	0
AT1G29910.1	795.944	186.013	205.311	226.637	1.60002	0.844174	3.96285	3.83573	0.659714	255.827	173.099	182.907	1822.35	146.447	1839.78	7.54947	20.7957	2.69229	209.506	306.396	52.275	22.9531	0.467403	0.410508	1.07642	0.564568	0.31884	0.709729	0.527371	0.556391	0.679899	0.37542
AT1G69650.1	0.180134	0	0	0	0	0	0	0	0.0209473	0.229525	0.195522	0	0.385982	0	0.185555	0.0562221	0.0195855	0	1.56179	6931-01-01	0	0	0	0	0	0.160037	0	0.019427	0	0	0	0
AT1G03300.1	2049-10-01	2.73539	4.18037	4.47336	0.12523	0.153078	0.22181	0.121187	0.15731	8.56827	5892-03-01	4.23375	11.0977	8.62384	6701-10-01	1.66162	1.05122	1.81326	4.05754	6424-03-01	2.10096	2.36068	0	0.0748598	0.0252716	0.131315	0	0.00712157	0	0	0	0
AT1G33930.1	1.09596	0	0	0	0	0	0	0	0	0.194382	0	0.088225	0.670959	0.13101	0.967658	0.0238366	0.016632	0	0	0.079532	0	0	0	0	0	0	0	0	0	0	0	0
AT1G27170.1	2.03885	0.388364	0.261203	0.420607	0.189237	0.450931	0.57654	0.638279	0.378123	1.97881	2.36869	1.77747	1.86329	0.803824	2.29386	0.484836	0.236596	0.598851	1.54375	1.90707	1.22476	1.41268	0	0.0130246	0.00498895	0.0185831	0.017062	0	0.0135114	0	0	0
AT1G58180.2	37.0991	28.9138	24.6833	29.4779	4.65636	6.0202	35.598	32.64	25.5101	59.7294	55.155	54.8492	24.0832	6781-11-01	35.3917	25.3391	20.799	55.2992	3814-10-01	6.08179	12.1867	14.4686	0.0835488	0.170467	0.0220662	0.122093	0	0.0197908	0.0151312	0.0573065	0.115172	0.274941
AT1G62260.1	1.80331	0.607644	1.65044	1.07556	0.230339	0.156423	0.226657	0.28895	0.228695	2.78131	4502-02-01	2.82402	1.17601	3.46321	1.61528	0.761973	0.503074	0.452567	2.17851	1.53258	0.911946	1.11998	0.0108406	0.0109457	0	0.0237152	0.00736668	0.0218808	0	0	0	0
AT1G62262.1	0	0	0	0	0	0	0	0	0	0	0.0740466	0.079454	0	0	0	0	0	0	0.171678	0.0729359	0	0	0	0	0	0	0	0	0	0	0.0904687	0.143979
AT1G67560.1	15.1552	14.0751	5547-12-01	13.0873	6.58294	6.27965	6292-10-01	7.99239	21.2546	2527-11-01	13.4673	13.5705	15.5803	3.70729	14.6356	6.59777	5.07682	10.0634	7436-04-01	4.27097	78.0534	83.4718	0.0226548	0.114146	0.138208	0.104587	0.0152003	0.0100579	0	0	0.0350838	0
AT1G23070.1	1.81341	24.3018	22.4622	22.4408	7.02113	2.71434	0.0416199	0.272871	0.377286	0	0.131071	0.140593	0	0	0.133427	5.50564	5.37614	3.53853	0.270987	0	3.1398	2.87602	0.0375224	0.342614	0.253192	0.0821617	0.02631	0.0388314	0.127472	0.284216	0.489604	0.129866
AT1G78680.1	154.126	165.386	167.882	161.944	34.6836	20.7712	89.251	66.9344	66.1051	48.4507	83.2401	89.6753	102.275	24.7236	133.275	148.36	86.2225	151.144	59.7042	64.0092	175.769	153.725	0.179046	0.500637	0.692384	0.800778	0.111472	0.23434	0.380079	0.142373	0.0953786	0.303586
AT1G11960.1	4342-11-01	9.067	8.06637	3726-10-01	1.99625	0.663091	1.00352	1.0499	10.413	5.20578	22.5464	24.6485	14.4582	6.41794	2989-11-01	8135-06-01	2.86954	5.95391	6847-10-01	9.31482	4.30072	5.59497	0	0.0275213	0.0434099	0.0397858	0.0491111	0	0.141624	0.0624886	0.0418622	0
AT1G11610.2	0.102776	14.0211	8.78252	13.0435	8.08652	3.96485	3.1697	2.81415	1.09563	0.030138	0.0501989	0	0	0	0	2.75685	3.55837	2.98416	0	0	0	0.04518	1.51056	2.05775	2.12349	7232-02-01	1.12155	1.63125	0.954735	3.86525	5.37301	3.24527
AT1G63020.1	5.62687	0.541568	0.908539	0.419387	0.182482	0.302063	0.897824	1.16808	0.861163	2.39529	2.22838	3182-02-01	5.42938	6391-03-01	4.03213	0.321355	0.205803	0.388959	2.12952	1.97794	2361-01-01	1.66621	0.013958	0.0702054	0.114842	0.125443	0.0277858	0.0122833	0.00918388	0	0	0.0350183
AT1G31630.1	0	0	0	0	0	0	0	0	0	0	0	0	0	0	0	0	0	0	0	0	0	0	0	0	0	0	0	0	0	0	0	0
AT1G17750.1	4.07492	1.01619	1.73956	1.20448	0.015286	0	0.105291	0.0246542	1.57935	1.07806	1.27997	1.89582	3.66323	1.90801	3.28084	0.43543	0.238241	0.322451	1.79083	1.71184	1.59998	1.36872	0	0	0.010028	0.0183647	0	0	0.0125159	0	0	0
AT1G08120.1	0	0	0	0	0	0	0	0	0	0	0	1.68882	0	2.05346	0	0	0.128589	0.549846	0.628222	0.355859	0	0	0.371187	0	0	0	0	0.41551	0	0	0	0
AT1G74960.1	25.1287	52.7292	49.4594	54.5643	16.8438	13.0909	10.0982	9.40778	9.73661	46.4174	48.7319	50.4965	34.702	48.8928	26.7706	67.4803	14.7634	18.7377	481.802	323.238	38.4146	34.1669	5.66108	3.50005	4.54178	4.30551	3.33344	2.87528	1.27552	5.83894	5.11518	5.93793
AT1G58983.1	252.929	85.911	125.175	95.7148	11.028	7.16538	19.8527	18.2777	6.24099	180.771	168.437	181.683	255.167	53.9444	225.12	65.4748	44.4266	50.2053	351.828	337.34	218.733	182.852	0.150864	0.233395	0.44273	0.416257	0.146069	0.162902	0.0882896	0.273403	0.34342	0.0999398
AT1G71300.1	0	0.646294	1.38061	1.07384	0	0	0	0	0.0147342	0.62245	0.545978	0.550438	0.44274	0	0.356349	0.36407	0.174672	0.225984	6.62562	7.03499	0	0.0461415	0	0.0664618	0.0299441	0	0.0190803	0	0	0	0	0
AT1G06170.1	1.11683	14.2379	17.5223	14.0482	0.0405191	0	0	0	0.0415422	49.1827	32.7856	37.0347	15.5551	0.166662	5.24088	24.7668	4.26789	4.69684	66.273	50.6074	0.150395	0.163675	0	0	0.0141993	0	0	0	0	0	0	0
AT1G49530.1	7.51513	4.61329	3.49141	5.37219	0.4602	0.468782	0.25158	0.453592	3.02337	7.58091	5.75352	5.38172	4.86445	0.960741	5.64467	3.21794	2.47817	4.40774	3.51008	3.61871	9.14794	6.09324	0	0	0	0.0169879	0.0332231	0	0	0	0	0.0785
AT1G09810.1	21.5389	7335-08-01	3121-12-01	8.90389	1.47859	0.991865	0.496814	0.930643	2.86835	2066-09-01	9.64502	9.11415	24.2596	17.6171	21.2768	5.53733	3.1779	3.32724	22.6433	27.1206	5.46131	5.77847	0.644503	0.955136	1.17378	0.768455	0.468234	0.644423	0.162249	0.103857	0.208728	0.276822
AT1G09812.1	7.11609	0.69106	1.10412	1.52901	0.291066	0.148247	0	0	0	2054-01-01	1.07558	0.772383	11.436	2.44296	6.87208	0.372414	0.45027	0.184135	0.932421	1.24498	9.50708	10.0918	0	0	0	0	0	0	0	0	0	0
AT1G76110.1	7.93538	10.1346	8.67443	9.61	17.2776	26.3479	8009-10-01	9252-11-01	36.1722	3.90775	5.62862	5.42862	17.6703	13.3518	13.7839	15.1458	16.3483	16.5683	3.67437	4.26811	4712-01-01	0.376329	33.5829	18.8427	20.7002	18.7727	19.1359	21.8485	5.47127	18.4394	17.1568	16.8509
AT1G09815.1	44.7245	30.0929	33.1982	26.1573	25.8022	23.0556	30.735	28.4738	21.1517	87.2161	99.3345	102.407	74.5918	210.597	65.0683	33.2606	18.8518	23.5893	89.6309	80.7343	39.3161	39.6184	11.0352	5966-12-01	10.623	8.22663	14.8964	15.9217	9.05694	7.96665	6.98663	9.03424
AT1G76440.1	22.3802	6.09865	3.41038	7.42147	0.128434	0.392487	0.505524	0.414294	2.17188	65.5571	89.3748	101.718	36.1767	66.0697	29.5249	7675-06-01	4.12875	7.31661	18.1031	19.2773	12.013	11.1543	0	0	0	0.0552896	0.0681424	0.126817	0	0	0	0
AT1G34370.1	42.6773	23.1808	19.547	17.8086	4.57662	4.35117	9.07365	7.32681	7759-09-01	51.3326	42.8136	45.3519	53.7332	21.0196	43.5336	4228-11-01	6.90357	6116-11-01	35.745	32.9029	21.0891	23.5539	0.0734442	0.624365	0.525185	0.696548	0.091203	0.12004	0.0452898	0.325434	0.327022	0.416358
AT1G28350.1	14.4191	9.67044	14.8042	8738-11-01	0.76389	0.36475	0.594589	0.559476	0.617951	18.7046	13.7575	13.7062	17.3466	23.98	15.3916	5.25221	3.62926	7577-03-01	17.9718	14.3785	12.0946	11.582	0.0281934	0.180134	0.15698	0.041111	0.0190517	0.0125889	0.0283578	0	0	0
AT1G50720.1	0	0	0	0	0	0	0	0	0	0	0	0	0	0	0	0	0	0	0	0	0	0	0	0	0.052486	0	0	0	0	0	0	0
AT1G54560.1	1.59337	106.722	108.148	99.7057	27.7695	4521-12-01	3.79471	4.52507	2.87502	0.853982	0.401599	0.509489	0.746852	0.31512	1.26518	18.8754	14.9308	9839-10-01	1.99285	1.47426	0.0482482	0.0364644	1.54879	3.03123	2.46648	2.07704	0.359808	0.503458	0.276274	0.977478	0.919549	1.01443
AT1G26940.1	7184-10-01	8.50048	7.08595	2216-10-01	1.01182	0.554989	1.37859	1.19257	1.67974	27.6629	19.4402	21.8095	18.3735	25.4431	14.9666	4.98947	3.35361	5.49745	13.8202	14.2245	20.9157	20.3837	0	0.0394063	0.212395	0.0561548	0.0292126	0	0	0	0	0
AT1G26945.1	20.3574	80.1688	75.1131	77.7396	43.771	24.6291	2.46122	2.52131	44.6672	1.23056	8.63946	4437-11-01	23.8551	2.49534	31.455	124.643	61.7374	128.75	49.6012	33.8783	273.869	304.648	0	0	0.130119	0.248604	0	0	0	0	0	0
AT1G80330.1	0	0	0	0.253584	0	0	0.237507	0.116787	0.167817	0.818059	0.613335	0.246823	0.158366	0	0	0	0	0	0	0	0	0	0	0	0	0	0	0	0	0	0	0
AT1G54860.1	5316-03-01	230.627	267.433	270.063	16.16	5.42681	0.436859	0.429624	0.339231	0.192742	0.844847	1.63622	0.873153	0	5.59672	252.58	99.6777	139.917	6.17639	3.10735	0	0	0.589376	0.233787	0.751721	0.697201	0.213572	0.273615	0.880054	0.511414	1.02782	0.681561
AT1G52470.1	1.37066	0	0.849454	1.17634	0	0	0	0	0	0	0	0	0.244747	0	0.235317	0.26301	0.0782849	0.11352	0.0683196	0.2322	0	0	0	0	0	0	0	0	0	0	0	0
AT1G10560.1	0.515838	4.11189	5.65721	8.21327	6.95158	6.41965	5.72799	5.95515	4.21342	0.293754	7.59652	2091-07-01	0.157902	0.262074	0.910904	3.42007	1.81085	4.74483	3.89682	2.93693	23.213	44.4204	0.152196	0.020481	0.064555	0.0221948	0.116898	0.0340586	0	0.0461814	0	0
AT1G34110.1	4.56453	5.15788	6.23951	4.80938	1.02415	0.980022	1.43532	1.50165	1.07103	5.48885	3.81467	4.64142	5.50161	3.67695	4.45699	2.28312	1.27391	2.23921	4.06198	3.27037	6.43923	4725-08-01	0	0.0386611	0.0203716	0.0139908	0.0128228	0.004246	0	0	0	0.0238224
AT1G06790.1	21.0071	3805-12-01	17.4728	3266-12-01	1.21672	0.442646	0.769674	0.700859	1.45428	29.7847	26.398	26.2775	28.2042	40.1229	21.3653	6729-11-01	9.61079	8.41229	21.6363	27.3732	13.4838	10.1223	0.0441054	0.545435	0.278664	0.35523	0.241064	0.298168	0.180559	0.0834285	0.167671	0.400267
AT1G68030.1	3402-01-01	2991-01-01	1.66048	0.287433	0.547166	0.055737	0.53842	0.661879	0.366665	2627-03-01	3.75056	3.73972	2.15378	4.07129	2.76105	0.851333	0.503672	1.02093	3.60581	3.53188	0.852984	0.920938	0	0	0	0.0183733	0	0	0	0	0	0
AT1G80610.1	30.0006	3667-06-01	9934-06-01	6.16291	0.251398	0.0853621	1.40182	0.9461	5329-10-01	8912-10-01	23.8452	32.0279	37.9109	19.1391	36.186	6142-06-01	3.74145	3766-06-01	14.803	8182-10-01	3.98128	4.17488	0	0.0433371	0.0997991	0	0.0325833	0.0628135	0	0.0804438	0	0
AT1G12700.2	1.08349	1.16272	1.34168	0.571686	0.054414	0.0554287	0.0535442	0.0438812	0.0993862	2.49206	2.62086	2.93593	1.07153	1.98969	0.858536	0.530767	0.388422	0.712627	2.36568	1.75617	1.03004	0.952478	0	0.011692	0.00920239	0.025323	0	0	0	0	0	0
AT1G78710.1	0.292194	0	0	0	0.0477112	0.145803	0.0469485	0	0.0165657	0.134509	0.0755968	0	0	0	0	0	0.0153633	0	0.131007	0.222628	0.0354179	0	0	0.021841	0	0.031384	0	0	0	0.0458007	0	0
AT1G66500.1	6.17444	5.05244	28.5483	27.0202	16.2427	20.0664	48.8739	47.442	40.8787	14.9364	61.9207	64.9247	9249-12-01	17.9291	14.9355	16.9862	14.0368	18.5058	17.7594	12.847	14.5932	21.8088	14.6654	17.696	17.9792	19.1811	7709-12-01	12.0211	7.03967	14.5417	15.6547	15.4153
AT1G23205.1	60.3089	9047-11-01	14.1013	19.9819	2.24771	0.7045	1.19096	0.97603	0.394092	10.417	6.83505	6.65304	64.6133	13.7861	73.8399	1.90211	1.35021	2.54315	20.098	18.9594	9.88302	6.86784	0.087616	0.0451381	0	0.128299	0	0	0	0	0	0
AT1G07220.1	16.5482	66.6688	43.1386	64.8195	49.0568	31.1856	6.95704	7.53032	9407-10-01	8.89067	6654-11-01	11.1689	14.9933	17.1858	14.9417	18.1232	7993-11-01	13.1966	13.6441	7488-11-01	43.9923	59.0716	2.40945	3.51846	3.84046	4.23121	1.054	0.726493	0.807278	2.59313	1.99454	4575-02-01
AT1G75150.3	5.16298	1.11421	1.61836	1.90496	0.853256	2.17292	0.440799	0.65369	8611-01-01	4.41079	4.01892	4.95693	6.37171	6786-10-01	5.65495	1.21823	1.00103	0.820726	4.88103	4.42934	1.83688	2.31215	1.06298	0.774765	0.966402	0.950798	0.644714	0.704956	0.224197	0.307159	0.246925	0.294732
AT1G07550.1	0	0	0.0732901	0.101493	0	0	0.133082	0.0779039	0.0189313	0	0	0	0	0.0148062	0	0.00818694	0	0	0	0	0	0	0	0.0324472	0	0.00586634	0.0108195	0.0107347	0	0	0	0.029661
AT1G23201.2	0.543323	1.68649	1.01045	0.46643	3.01889	2.62296	6.98974	9.02211	5.05455	0.192742	0.168969	0.363605	0	0	0	3.04765	1.365	3.57074	2.84439	3.65976	0.131826	0	0	0.0935148	0.0715925	0.0332	0	0	0.213346	0.170471	0	0
AT1G23200.1	1.67835	46.1086	23.9019	29.1022	26.0866	17.55	41.0954	31.1016	24.123	0.0270771	0.0449871	0.0964296	0	0	0.192095	14.841	5.80299	13.6016	0.222884	0.165708	9.37752	29.3872	0.0261284	0.0264173	0.0103835	0.0285872	0.0358212	0	0.0200063	0	0.0587263	0
AT1G73655.1	36.4883	22.076	22.7557	18.5136	2.32454	2.52065	4.79612	3.084	7.23327	54.4592	51.9758	60.6123	34.9128	29.4214	41.8413	21.3883	16.8741	24.5435	55.9351	58.8402	48.8177	51.4928	1.75908	1.50352	1.10137	1.099	0.996665	1.44845	0.289862	1.79956	1.73601	0.805822
AT1G74680.1	4.73276	3.66877	2.65171	2.70578	0.551872	0.262343	1.1223	0.712077	1.62134	5.07427	7.02496	5.55956	4.46692	4.27284	3.83049	1.96923	1.65309	2.74767	4.61339	5.40776	9.36794	9.11521	0	0.0813839	0.127641	0.0586265	0	0	0	0.0353183	0	0
AT1G04050.1	4.54344	1.73342	2.33679	1.43823	0.114077	0.185928	0.179606	0.128794	0.352817	9.45781	3482-10-01	7343-10-01	8.0879	6891-11-01	5.61619	1.91404	0.664184	0.791078	19.1283	15.3481	1.10089	0.645135	0.258986	0.261302	0.205995	0.125885	0.175142	0.122141	0	0.0438038	0.0880349	0.0350264
AT1G30270.1	21.7387	34.2025	34.9202	32.3003	24.1735	26.8433	14.5903	16.1791	19.4992	14.6525	15.6041	16.8992	14.7582	9.56226	17.4044	21.0208	13.3343	18.239	19.0381	17.5426	22.0138	28.1731	5099-10-01	7.39255	8.48294	6.12989	7.36261	6.37864	6906-03-01	7.79139	7.93107	7.17412
AT1G71870.1	5.88875	1.41658	1.50887	1.393	1.82309	0.574008	0.358789	0.427694	0.312155	0.624427	0.198042	0.849162	6774-04-01	0.39883	5.75219	2.14976	1.04414	1.27059	1.82032	1.1858	4.08466	3293-04-01	0.0143324	0	0.0227768	0.0104556	0	0	0	0	0	0
AT1G10700.1	9955-07-01	33.2559	34.1124	29.1709	8.57824	7.30296	7.09544	8.42165	4.27148	6.67831	7498-10-01	9.60837	7.20645	9.23394	10.0663	13.4787	2255-12-01	4723-10-01	27.4611	26.8139	7671-10-01	4022-09-01	3.30076	4.57549	4.17832	7876-03-01	3.17051	2.79219	2.40135	4227-10-01	8327-11-01	2787-12-01
AT1G24095.1	22.3366	9.84732	9.75463	9.15083	1.82493	0.675987	0.73463	0.668948	0.531187	23.5206	19.8255	19.8392	34.2646	14.4002	21.1785	4.98232	7529-03-01	3121-04-01	14.881	19.2887	10.0988	8.43281	0	0.0855365	0.0656886	0.152123	0	0	0.216203	0	0	0
AT1G24090.1	2.82512	0.230581	0.736808	0.765258	0	0.098929	0.0477827	0.117479	0	7.18428	5.86822	6.38043	4.77909	8.17709	3.36963	0.741003	0.548632	0.205513	3.20003	3.09665	1.47794	0.882682	0.0219275	0	0.0347911	0	0	0	0	0	0	0
AT1G60130.1	0	0	0	0	0	0	0	0	0	0.346686	0.615971	0.440039	0	0	0	0.0365635	0.00853851	0.0124777	0.0513371	0.0218101	0	0	0	0	0	0	0	0	0	0	0	0
AT1G60640.1	92.9375	8.39347	6862-11-01	4284-07-01	1.71711	1.49191	2.18662	1.34401	2.22321	29.9357	24.5322	24.0718	99.5708	64.7239	97.327	7.28387	4.86976	5.94561	25.2385	24.1941	13.3841	15.0964	0.137603	0.25659	0.291041	0.351694	0.06542	0.160375	0.109797	0.824177	0.876915	0.387664
AT1G56460.3	15.1157	2983-10-01	4462-11-01	6.60453	2.35736	3.36185	3.00012	3.11773	2762-04-01	11.1621	14.3164	13.8951	15.9883	6.14147	14.5788	7.27092	4.25054	8.48011	6.58797	4.83992	7.34983	7.49099	0.0270532	0.02736	0.1075	0.0493344	0.0185784	0	0.0207538	0.0905186	0	0
AT1G53070.1	34.8086	3.03349	6.05833	5.36939	0.638834	0.0650748	0.188587	0.257589	0.207062	7.60603	6.18651	8.04457	75.2146	23.6733	58.6186	3197-03-01	0.950139	0.815757	19.9386	23.7478	4.26808	3009-04-01	0	0.0616612	0.119498	0.0882254	0.0221781	0	0	0	0	0
AT1G29005.1	0	0	0	0	0	0	0	0	0	0	0	0	0	0	0	0	0	0	0	0	0	0	0	0	0	0	0	0	0	0	0	0
AT1G75370.2	20.7033	18.1327	18.8693	17.2884	18.1888	28.2783	37.9963	38.3315	14.893	25.8995	30.9198	31.3728	21.7687	13.5182	19.265	16.2053	13.5361	22.6288	27.3171	20.5537	34.1473	40.7957	0.0743942	0.236048	0.397214	0.178243	0.115457	0.0285826	0.042972	0	0.0484687	0.0771369
AT1G57980.1	1.47961	0.616844	0.492773	0.937174	1.87866	1.81848	1.67814	0.666747	3.72218	0.120342	0.471585	0	0.710349	0.0719356	1.63915	2608-01-01	0.330369	1.60556	0.724095	0.653929	9.44052	7352-11-01	0	0	0	0	0.0270665	0	0	0	0	0
AT1G51920.1	0	0	0	0	0	0	0	0	0.159472	0	0	0	0	0	0	1.11627	0.319127	0.682576	0	0	0	0	0	0	1.19155	0	0	0	1.08589	0.251173	0	0
AT1G08680.4	30.3441	16.7804	16.0471	18.0218	7.1193	5.99084	8.40152	8.69507	8.22445	21.1273	18.2732	19.2171	35.0497	18.0695	29.1408	3903-10-01	5.58824	9.51524	24.9312	19.5387	28.531	31.6061	0.86361	0.77269	0.773638	0.797167	0.289821	0.198641	0.354046	0.44571	0.497649	0.356399
AT1G15280.2	44.0854	21.5947	22.6012	19.3537	8.80761	9.26506	15.7192	11.1416	7.57658	48.5518	38.9696	38.998	47.4209	34.311	39.0543	13.451	7.48167	2777-10-01	41.308	31.2486	18.4395	18.971	1.29124	0.758094	0.684303	0.600927	0.369797	0.315848	0.250312	0.690762	0.832958	0.530254
AT1G37130.1	9.24915	3.79943	2.06946	4.39427	3.18236	3.31581	7365-10-01	11.204	3.72119	1.278	2.53954	2.77453	5812-07-01	1.569	7415-12-01	1.22124	0.943145	1.18301	8.12238	8.75408	0.188991	0.330557	0.56637	0.64683	0.769159	0.555965	0.278672	0.155897	0.275191	0.59353	0.526257	0.642104
AT1G19500.1	26.2885	72.2407	55.7866	70.5944	1527.69	1749.63	2022.24	2038.85	1638.83	3.20725	0.956682	0	0	1.87723	9.55748	935.978	1116.72	1087.48	0	0.591571	16.7521	6.48682	2457.56	2489-08-01	2389.42	2478-09-01	4191.32	3926-06-01	3207.98	1185.14	1158.39	1156.89
AT1G25141.1	1.37692	7.83342	4.26669	7.0903	0.749851	1.14575	1.40194	1.14894	3.15936	3.71313	1.47354	0.863834	0.98346	0	1.65474	5.13924	1.73202	2.0548	1.99033	1.45788	2.95021	2.42319	0	0	0	0	0	0	0	0	0	0
AT1G69340.1	28.0229	28.6276	29.9237	28.3612	9.35814	3436-12-01	8.88389	7.23227	9.67929	20.1963	19.2939	19.7764	30.712	15.0691	29.6233	15.7058	8.67663	14.0307	20.068	19.524	21.8427	23.202	4.05006	5.05618	5.50834	4.19194	1.85814	2.16767	1.78368	5.32671	3.81921	5.43354
AT1G25145.1	4736-11-01	4659-11-01	5111-10-01	7834-11-01	1.13475	1.58602	2.0125	1.35137	4.62884	20.6023	0.491247	0.48151	11.0805	4.84049	13.317	4196-07-01	5.85685	5.95816	6.65436	5.08971	8.59023	4569-08-01	0	0.098228	0.0813067	0.0792925	0.0043224	0.00846857	0	0.0253329	0	0.0607701
AT1G01260.1	9.87667	9.07758	9.63289	9.74254	4.85054	5.20258	6.56991	4.85504	6.59445	8245-10-01	14.9852	17.1797	11.1435	9.30732	9.00343	7.25194	3.61872	5.37678	25.2534	21.5683	6071-11-01	9878-10-01	2.30244	3.60694	7091-03-01	3.57171	1.07353	1.1194	0.607229	2.46511	3.19275	3.11004
AT1G53400.1	67.0099	52.8708	41.606	43.649	55.1728	83.7947	100.896	99.0376	244.009	101.283	118.608	133.624	56.5639	79.6424	67.9804	121.458	135.23	179.478	23.576	28.045	42.9308	44.5289	379.577	157.19	158.342	147.419	380.026	358.995	401.445	193.987	195.574	189.303
AT1G78510.1	2109-12-01	3565-12-01	9856-10-01	3469-12-01	0.503654	0.983339	2.93232	2.30159	6.00034	8.44008	9.22232	4943-11-01	13.4955	6.28097	13.5051	3.82246	1.96713	4.38046	5.03239	4.04745	9.68978	10.342	0.0372001	0.0566064	0	0.054303	0.0782013	0.025652	0	0	0	0.193303
AT1G25320.1	6.07186	1.36065	0.452904	0.250876	0.095515	0.0972962	0.493438	0.211823	0.204729	8.80626	8.67178	8.18398	9.79702	8.63625	7067-06-01	1.00471	0.675598	1.11398	6.05401	8.30094	6.00916	5.1283	0.0100678	0.111768	0.016014	0.0367044	0	0.0135146	0	0	0	0
AT1G04940.1	53.0288	21.3558	21.6952	13.6979	0.777925	0.78239	0.587348	0.723962	2.94853	44.0739	35.0659	35.3256	79.4207	39.9023	63.3395	9.17447	8.80241	9.523	45.4378	46.323	29.6271	30.2797	0	0.117482	0.250286	0.158853	0.0219482	0.278113	0	0.182554	0.244592	0
AT1G79103.1	2.87185	0	1.78561	2.47275	2.11824	1.91799	1.62118	2.08782	2.94121	4.34338	3.32415	0.891247	4.61524	5.55921	2187-02-01	7174-01-01	1.34457	1.72684	0.215419	0	0	0	3.69209	2.09545	2.44655	3.42461	9.19073	4.99509	3.40279	1.35561	0.454075	0.722651
AT1G04230.1	14.1045	8.29719	13.4575	4042-11-01	5.93036	9.16931	7.34656	4.56894	8.10997	22.7309	19.5561	20.9944	19.9746	16.0226	17.0339	8.49024	6.47614	7.76363	30.5805	26.3131	7307-10-01	15.4356	3.53556	1.55294	1.15212	0.93738	3263-02-01	2.95892	0.595823	0.711612	1.02155	0.975462
AT1G04945.3	15.4781	2.60715	1.95662	3.26965	0.358046	0.554833	0.784928	1.02722	0.567667	5.28893	7113-05-01	6.86153	5815-12-01	8.22324	13.343	1.89902	1.06282	1.54329	10.309	9.74299	5.33201	2.90575	0	0.035226	0.0125863	0.0220279	0	0	0	0	0	0
AT1G33230.2	37.656	30.8066	27.916	32.5546	31.809	45.4223	29.0614	24.5196	9.81572	26.0394	25.236	25.1831	32.0843	19.6144	37.5674	29.0918	18.0751	27.97	25.1701	22.8174	20.7738	21.024	0.655612	0.488692	0.606806	0.558481	0.294809	0.137058	0.25458	0.325338	0.747257	0.520294
AT1G33720.1	2.12783	0	0	0	0	0.0336971	0	0	0	0.0296684	0.148193	0	1.08557	0.0530581	1.77436	0	0.0102141	0	0.249137	0.154357	0	0	0	0	0	0	0	0	0	0	0	0
AT1G05540.1	48.1158	4.87083	7.42849	8.32765	1.58528	1.23488	0.091761	0.188003	0.209949	6.81118	5.88351	5.76065	28.7578	9326-10-01	45.2985	5.16496	1.72111	3.31493	2905-12-01	5518-10-01	0.969141	1.13006	0	0.0638121	0.0498423	0.0458591	0	0	0	0	0	0
AT1G01040.2	8.96412	3693-12-01	5707-10-01	11.0471	2.57028	2.69756	1.83942	1.73777	2.96684	13.8691	4107-10-01	11.0162	9.71757	7641-07-01	8.11377	4588-05-01	2.63056	3.99365	13.7507	9.42239	5.83971	6.32741	0.217333	0.239618	0.234505	0.153238	0.0787407	0.0945238	0.0292738	0.17446	0.100178	0.0930012
AT1G05010.1	38.1826	13.4124	15.1622	15.9577	3.99704	1.08575	15.5228	13.8389	35.374	11.529	42.3597	41.9538	25.174	5.55048	21.0104	4.72763	4.53604	17.4972	1.51214	1.53351	50.2439	53.7119	0.170786	0.44708	0.638399	0.196016	0.017504	0.0685728	0.0261203	0	0	0
AT1G15860.3	39.5692	49.0444	44.5352	49.1823	15.6785	8078-11-01	27.4191	27.3845	22.8396	30.8171	32.2882	39.1104	30.2114	20.2154	35.3721	32.9139	18.4755	28.9378	46.1108	43.2824	42.1421	45.7234	0.905966	1.11478	1.17516	1.00717	0.737853	0.370819	0.735683	0.499311	0.860136	0.912592
AT1G67910.1	8.59666	1.02898	0	0	0	0	0	0	0.117049	15.2902	5.70592	6.13827	7.08479	5.30051	8.17416	7016-03-01	2.47684	2.68867	5.75179	3.70752	0	0	0	0	0	0	0	0	0	0.20802	0	0
AT1G56290.1	20.9344	9.55025	7.90508	9.67417	3.80437	4.29493	5.38881	3.41971	7588-02-01	14.8465	5532-12-01	13.2985	25.6894	9.94389	23.3996	5.79033	3.99337	5.46526	18.9405	14.9816	6.54767	6.70496	1.54416	0.774121	0.910869	1.0812	0.852714	0.721041	0.325091	1.23285	1.54274	1.26482
AT1G78470.1	0	0	0	0	0	0	0	0	0	0	0	0	0	0	0	0	0	0	0	0	0	0	0	0	0	0	0	0	0	0	0	0
AT1G78476.1	0	0.703549	2.35996	1.45047	0	0	0	0	6357-01-01	0.621397	0.738577	0.397348	1.53142	0.194037	0.916058	0.950022	0.696023	2.31784	0	0	4.48573	3.72585	0.0925391	0	0.073228	0	0	0	0	0	0	0
AT1G18100.1	0.318085	0	0	0	0	0.211871	0	0	1.27915	0	0.424899	0.686246	0.340788	0	0.327656	0.173674	0.0400369	0.51942	0	0	0	0	0.223287	0.869782	0.572154	0.122868	0.230157	0.218795	0.0345722	0	0.200638	0.319311
AT1G61770.1	57.4874	132.926	113.182	128.596	144.403	151.144	118.006	115.29	85.5546	35.6875	37.5024	35.1581	43.0756	24.5274	42.5057	86.1462	75.0092	78.7376	67.5339	56.4864	166.032	173.263	99.956	100.131	109.821	92.4955	80.7157	77.9103	43.2848	95.1599	95.7907	101.78
AT1G76250.1	2.63881	19.3409	23.0275	20.1619	7206-03-01	4.06924	1.77276	1.01067	4.33707	15.8255	9.88627	2727-12-01	10.1521	0.0962016	3.95377	19.0898	9989-10-01	18.4157	76.0653	93.0179	0.46517	0.131835	3.30616	1.79774	1.90072	1.75926	3.25192	3.12092	0.742191	2.06778	1.13338	1.14238
AT1G47560.1	1.87687	1.66427	1.31395	1.57149	0.373741	0.365797	0.254912	0.142953	0.585061	2.37449	2.15126	1.92892	1.96134	2.93217	1.41237	0.656659	0.392372	0.595171	1.58127	1.47091	1.26665	1.13702	0.211057	0.0411734	0.109712	0.0532075	0.136639	0.0786761	0.050833	0.0293141	0.0619573	0.048531
AT1G22490.2	7.11037	1.00248	1.00105	0.277255	0	0.0537635	0.0519355	0.0425629	0.593084	2.52171	1.70869	1.28403	7.09846	2073-08-01	9.48834	0.445176	0.224268	0.0251134	0.38646	0	0.0391801	0.1066	0	0.073671	0.114786	0.229067	0.086448	0	0	0.0506658	0	0
AT1G48610.1	26.2767	7.12612	7018-11-01	7.44548	0.500239	0.42464	1.31265	1.21023	1.03742	61.986	59.7378	56.77	44.0048	127.021	43.886	7.17669	3.32752	3.73209	32.8894	28.3994	14.4826	16.1094	0	0.172203	0.132216	0.214351	0	0.124701	0.0484146	0	0	0
AT1G79010.1	160.484	161.621	183.286	171.296	48.0001	29.9029	32.0871	27.1642	37.2421	143.179	131.149	126.088	196.649	174.274	178.513	73.5995	57.4684	65.6771	114.855	114.121	214.152	198.606	7.90018	6.34014	6744-07-01	7.27631	4.17575	3.0311	3.48419	6.85459	8779-08-01	6.45549
AT1G13420.1	0.159042	5.67297	8372-10-01	3.82009	0.15583	0.105824	0.153339	0	0.200267	2.1779	2.09456	1.16918	1.53354	0	0.491485	0.752558	0.711313	0.66576	4.84932	5.65542	2339-01-01	1.85343	0	0	0.018784	0	0	0	0	0	0	0
AT1G28630.4	0	0	0	0	0	0	0	0	0	0	0.0441618	0.0473287	0	0	0	0	0.00916346	0	0	0.116418	0	0	0	0	0	0	0	0	0	0	0	0
AT1G43640.1	16.0241	0.564654	1.65396	1.0411	0.0792751	0.161507	0.117012	0.0319651	0.121681	0.4355	0.668326	0.325791	1.04047	0	6.25238	1.15912	0.760583	0.327406	4.60747	2.77433	0.147123	0.160114	0.0174509	0.141526	0.15243	0.140088	0	0.0719359	0	0	0.152944	0
AT1G54470.1	0.113705	0	0	0	0	0	0.0730625	0	0	0	0	0	0	0	0	0	0	0	0	0	0	0	0	0	0	0	0	0	0	0	0	0
AT1G44910.1	26.3278	3981-11-01	1987-12-01	11.0561	1.93073	1.94902	3.13222	2.24434	2.30298	18.2634	13.6266	14.985	26.6082	24.6931	25.0888	5.62956	3.41563	4.23099	18.5631	13.7166	9.27099	2583-10-01	0.0504564	0.0290483	0.0917778	0.0367778	0.0193196	0	0	0.033395	0.0335579	0
AT1G02790.1	504.303	7835-04-01	6463.28	7555.72	10950.6	11639.9	9267.61	10192.8	9486.97	5.99347	2.78881	3.32331	4.23347	1.16009	188.381	5716.14	5583.83	5783.78	1.80828	2.10088	57.258	25.6521	13645.4	7834.93	9015.51	8331.87	4047-03-01	3463.27	3700.16	11831.5	11937	11432.2
AT1G18360.1	16.0221	7.21969	7.97277	9.16153	0.670776	0.501076	0.528043	0.540936	1.74292	14.3578	14.416	15.0908	14.0846	7058-09-01	17.6327	4.10717	2.82633	4.51512	5422-11-01	4155-12-01	17.1292	15.9864	0	0.0202779	0.0475534	0.116638	0	0	0	0	0	0
AT1G55120.1	8.85364	26.3717	22.5722	24.709	25.4735	19.3387	18.2909	15.1271	14.7429	14.4495	12.295	11.1723	7.53264	13.0167	7624-08-01	18.4748	4212-10-01	23.6436	3075-11-01	11.569	107.276	117.111	0.133007	0.268798	0.374884	0.396837	0.0825702	0.122509	0.19673	0.299208	0.218667	0.261003
AT1G26160.1	17.9934	33.6892	27.1693	24.8464	2001-05-01	3.44145	3.12498	3.16041	3.92681	30.4193	28.938	32.8568	17.505	24.1039	18.3218	14.0838	9.1714	6396-11-01	21.831	21.5972	14.4458	18.7875	0.225942	0.330174	0.485463	0.188771	0.0957246	0.0931129	0.0357634	0.19459	0.130359	0.311196
AT1G65510.2	1.22579	0.953381	2.28486	1.0547	0	0	0.395134	0.161913	4.87359	1.12811	3555-04-01	7.35694	1.31328	0.335726	1.26268	0.149906	0.104596	2.68731	0.367531	0	0	0	0	0	0	0	0	0	0	0	0	0
AT1G24560.1	10.1576	18.7991	18.1153	20.277	17.3947	19.3574	18.0906	16.7215	7219-11-01	15.0756	16.2063	16.5577	5577-10-01	8.45336	9.05775	9377-10-01	7.09194	10.1067	16.5777	14.6631	13.5189	16.0587	6.30538	6.30174	6.32819	5.39836	2.88775	3.03561	1.34675	12.1614	2635-10-01	12.0417
AT1G22670.1	0.123483	0	0.152948	0	0	0	0.0396753	0.195092	0.0688665	0.11099	0.0619735	0.0664662	0	0.0331456	0.381595	0.0181772	0.012708	0	0.0369038	0.0627129	0.119724	0.135725	0	0.0360668	0	0	0	0	0	0	0	0
AT1G28180.1	0.142372	2.64928	1.0582	1.22118	0.929872	0.805131	0.0915008	0.149976	0.547379	0.0870378	0.14659	0.15729	0.152534	0	0	0.833112	0.551966	0.434779	0.0851089	0.180789	0	0.0313015	0.354804	0.530038	0.414024	0.304743	0.0295186	0.28995	0.154076	0.357055	0.358796	0.0713771
AT1G62690.1	0.383644	16.6842	19.5165	9.88784	0.752911	0.383476	0	0	0	2.21288	1.41308	3.34683	0.822053	2.92515	1.58075	9.25592	2599-07-01	5.74037	20.4439	22.0551	0	0	0.0724561	0.457615	0	0	0	0	0	0	0	0
AT1G31620.1	0	0	0.650163	0	0	0	0	0	0	1.07954	0	1.01712	0.56088	0	6178-01-01	1.18328	0.820665	0	2.50997	2.66585	0	0	0	0	0	0	0	0	0	0	0	0
AT1G80520.1	4.82698	5.72928	5.28104	5.85061	0.742494	0.472713	0	0	0.501355	2.35248	3.23947	2.71118	3.95468	0.745964	4.67975	2.33562	2.20325	2.13848	4.58721	5.48561	7.71655	9.31023	0	0	0.075784	0	0	0	0	0	0	0
AT1G80525.1	0	0	0	0	0	0	0	0	0	0.664926	0	0	1.68264	0	0	0.218244	0	0	1.41432	1.00144	0	0	0	0.277098	0.386144	0	1.94048	2.43467	0	0	0	0
AT1G02530.1	3.47741	0.225672	0.452375	0.410923	0.0651871	0.0265611	0	0.0105138	0.0126093	0.462207	0.270684	0.521612	1.24176	0.430872	1.11402	0.331844	0.244861	0.0837113	1.172	0.580028	0.168779	0.0877735	0	0.0645029	0.0552786	0.0622784	0.00355352	0	0	0	0	0
AT1G63615.1	0.702384	0.958294	3.24516	1.72245	0	0	0	0	0.401134	32.8399	13.0726	15.7648	0.674902	2822-03-01	2.017	3.04099	0.61709	1.80341	2.40852	1.27531	0.793822	0.983825	0	0	0	0	0	0	0	0	0	0
AT1G63610.1	24.5875	9.35273	14.7515	14.3262	1.01007	0.463006	2921-01-01	0.570186	2.48787	16.6203	21.2127	19.8136	25.6797	21.0869	22.1415	6.13255	3.93516	5.56356	22.8349	22.7016	20.8448	21.9306	0.0229338	0.0233264	0.0363801	0.117231	0	0	0.0487988	0.048481	0	0
AT1G13130.1	1.77819	51.0681	48.7933	51.1989	43.9657	18.9849	0.180387	0.0246389	0.0408755	0.135938	0.0903494	0.193665	0.902421	0	1.44608	34.9391	8.87083	22.0719	0.083893	0.118804	0.952587	1.00791	0	0	0.0104253	0.0191352	0	0	0	0	0	0
AT1G66200.3	163.655	936.529	810.592	979.154	403.849	200.09	222.854	193.325	130.746	20.5243	20.659	21.532	86.4044	5322-10-01	138.699	523.784	237.341	636.539	37.7696	46.7155	485.809	466.163	0.231813	0.727956	0.819349	0.58466	0.0745762	0.0878893	0.0667325	0.0450148	0.452343	0.0719895
AT1G17100.1	140.813	52.4653	52.5341	55.2583	7.94611	5.70455	6.62761	6.65213	8.01238	39.1326	40.1461	42.856	158.556	42.3218	185.608	23.6615	8471-12-01	19.3569	124.401	140.601	59.4365	62.2089	1.48263	1.93936	1.93456	1.54539	2722-02-01	2.36361	1.74138	1.67088	3.06605	3.95012
AT1G68930.1	0.690349	0	0.170954	0	0.112667	0.0229535	0.243904	0.163545	0.088914	1.25221	1.09847	1.66118	0.887546	2.09391	0.782235	0.212011	0.141904	0.187769	2.14492	6823-01-01	0.618912	0.743349	0	0	0.00752958	0.0207054	0	0	0	0	0	0
AT1G06090.1	0.0884813	0	0	0	0	0.0588808	0.341273	0.186457	0.205296	0	0	0	0	0	0.364575	0.0825704	0.01918	0.0836919	0	0.0449529	1.67346	1.43987	0.026815	0.164031	0.185464	0.117543	0.0971555	0.0949531	0.116035	0.110977	0.223036	0.147899
AT1G06540.1	5.48263	6.38968	5.10447	5.49792	76.9999	96.2553	145.653	134.801	149.587	1.05201	4994-01-01	2.01727	2.93697	1.18346	7.53014	55.7721	57.7419	85.2574	0.821081	0.465105	1.44287	0	262.01	191.921	194.526	166.624	243.807	255.779	247.604	193.762	178.554	166.642
AT1G12550.1	7.83232	9.86951	8.28869	5186-09-01	1.33235	1.41148	0.786629	1.03147	2.62308	13.7736	3247-11-01	6023-11-01	8.39134	2.75231	8.40417	4.35242	2.49482	3.86004	25.0722	29.8828	7.55636	10.1181	0.731941	0.869322	0.599708	0.51677	0.542623	0.497153	0.339564	0.460438	1.02819	0.327268
AT1G62520.1	4.55161	1.76508	1.41005	1.62722	0.619524	0.252431	0.487697	0.349724	0	4414-10-01	9.39177	9836-10-01	13.4103	7.70737	7214-11-01	1.31552	0.645349	0.544636	7016-12-01	11.0332	1.37969	1.29298	0	0.0891188	0.0921938	0.0212633	0	0	0	0	0	0
AT1G52940.1	0	0.343498	0.548814	1.14001	0	0	0	0	0	0.0739249	0	0	0.948801	0	0.912242	6854-03-01	1.75735	0.801247	5.23057	5442-03-01	0	0	0	0.0718601	0.166446	0.256426	0.105238	0	0	0	0	0
AT1G18810.1	0.540402	3.14231	3.68173	2.31751	0.0882336	0.089879	1.77988	0.640391	0.303928	0	0.137737	0.0738819	0.868459	0.18375	0.974161	0.985951	0.57637	0.75825	1.29213	0.823424	0.982489	1.60387	0	0	0	0	0	0	0	0	0	0
AT1G29580.1	0	0	0	0	0	0	0	0	0	0	0	0.803949	0	0	0	0.175129	0	0	0.203722	0	0	0	0	0	0	0	0	0	0	0	0	0
AT1G26550.1	208.944	98.3488	137.001	108.801	36.5043	28.0866	67.7655	62.4259	96.3569	178.378	176.57	181.135	168.741	194.47	169.169	94.8752	64.414	74.7726	188.384	188.556	340.078	340.233	0.833511	0.480065	0.358529	0.839066	1.31547	0.772451	0.470966	0.372794	0.499482	0.794916
AT1G79110.1	31.5025	39.7629	47.9198	40.721	24.7865	26.4186	2646-10-01	9.33834	2374-10-01	43.9978	34.8963	36.1449	59.4958	19.1445	40.4498	49.5213	21.9964	21.2672	75.1545	53.8099	23.8348	26.0619	7.93539	18.5177	23.1473	22.278	5.13817	4.26351	6985-04-01	7.16576	7.47766	6.53795
AT1G09645.1	31.4799	35.2085	24.0106	28.5002	9.04232	6.63188	6348-12-01	12.1048	21.5461	50.4258	63.6416	75.8923	32.5433	53.982	25.0315	38.5583	22.9142	37.6114	31.6151	45.0058	66.9118	71.8345	0.252299	0.281699	0.202747	0.192497	0.296747	0	0	0.520815	0	0.277636
AT1G09310.1	385.511	86.581	82.4674	92.6248	5.00919	5513-02-01	38.7429	29.8121	3.18894	5.56683	4679-12-01	13.202	399.565	5966-10-01	364.598	50.7958	25.1731	33.3513	13.571	11.531	21.0468	19.7622	2.49523	2.25702	4.85762	1.86882	2.204	7716-01-01	0.486571	3.07751	0.966412	2.30704
AT1G09640.1	432.485	113.172	123.055	116.808	14.3295	7.82527	21.1157	17.1572	15.0598	213.417	206.702	216.258	378.087	180.911	336.49	55.9756	46.3467	64.3926	176.695	206.617	169.499	152.468	0.163652	0.866757	1.12607	1.20767	0.152645	0.0250441	0.27494	0.0789641	0.158698	0.252565
AT1G67300.2	16.1579	26.5134	24.4291	25.0125	4.07635	2.02384	4.24714	3.23206	6.01679	14.7392	21.0697	21.7059	12.1403	5287-11-01	13.726	7.88481	5.27413	6.86359	5972-10-01	7.03293	9.35782	11.0467	0.0148568	0.270672	0.165254	0.119228	0.0615381	0.101231	1.04667	0.0657667	0.26435	0.157765
AT1G54290.1	32.8212	55.8037	52.2216	69.6716	259.886	283.373	363.773	367.307	280.896	40.7289	53.7375	45.1776	13.1864	26.2627	17.4327	218.105	200.113	233.273	29.3492	27.6793	38.5099	42.4982	279.842	390.987	380.621	443.789	332.187	277.18	231.333	299.278	325.84	308.511
AT1G16410.1	16.5917	4048-11-01	1.66604	5931-05-01	0.81132	0.127825	0	0	0.115621	0	0	0	1.73874	0.0250142	6.23612	0.013768	0	0	0.620688	0.146384	0	0.0211205	0.107988	0.0136513	0.0536386	0.0295391	0.0185377	0.00915813	0	0	0	0
AT1G29760.1	16.9164	32.0179	36.2962	31.3726	21.8338	21.227	28.9097	25.0648	9085-12-01	26.9299	26.2703	26.3664	12.0123	6.36506	14.8927	39.3449	15.6315	24.1001	37.9401	34.4843	8.74759	2407-11-01	5.55132	7.18372	7.40384	7.33155	2.64623	2.24722	4604-01-01	4.99329	5.26543	4.88002
AT1G53240.1	245.12	191.023	232.816	209.208	25.8286	13.386	25.3662	26.148	31.7044	97.7899	80.1791	80.6033	229.912	205.302	229.946	55.3713	49.9637	47.3269	137.049	141.273	509.203	463.468	0.137119	0.557837	1.26885	1.06805	0.146629	0.367469	0.255204	0.289993	0.485679	0.541063
AT1G70840.1	0.644326	0	0	0	0	0	0	0.0849436	0	0	0	0	0	0	0	0	0	0.117392	0	0	0	0	0.056792	0	0	0	0	0	0	0	0	0
AT1G49250.1	0.547978	1.57741	3264-02-01	2.95317	0.127767	0.156179	0	0.14425	0.169125	0.313492	0.185304	0.11912	1.09031	0.0399694	0.564467	1.83008	1.159	0.948811	0.982311	0.635926	0	0	0.12987	0.087419	0.1463	0.102595	0.139724	0.0800913	0.0492683	0.147181	0.246498	0.156918
AT1G68630.1	1.37692	31.5357	33.3056	23.0611	30.7298	23.8498	7.64272	7.17122	7.66913	0.134195	0.239112	0.257714	0.368798	0.740343	1.77294	23.2461	19.6695	16.5606	0.412106	0.262619	0	0	9.82355	18.3028	17.1039	14.8072	6398-10-01	11.1418	8.20212	9667-12-01	13.4643	4053-11-01
AT1G35181.1	0	0	0	0	0	0	0	0	0	0	0	0	0	0	0	0	0	0	0	0	0	0	0	0	0	0	0	0	0	0	0	0
AT1G35180.1	32.3416	20.578	21.6302	22.7649	17.8253	20.9971	97.083	76.0309	57.5425	9.05365	9795-11-01	5453-11-01	14.2089	13.4791	26.8436	29.2478	26.2911	57.1742	17.3967	8896-12-01	237.827	270.873	0	0.127163	0.442176	0	0.00763174	0	0	0	0	0.350156
AT1G35183.2	2.81817	0	0	0	0.307439	0.156586	0.302525	0	2.0881	0.662477	0.392293	1.26711	1.00644	0.415177	1.93532	0.302319	0.696807	0.897847	1.26626	2.74957	1.48346	2.38028	0	0	0	0	0	0	0	0	0	0
AT1G31400.1	0	0	0	0	0	0	0	0	0.0224061	0.0616255	0.113033	0.226344	0	0.11114	0.393686	0.0603444	0.0630196	0.0315448	0.171406	0.0978353	0	0	0	0	0.116277	0.0214562	0	0	0	0	0	0
AT1G03110.1	25.1287	4.72831	9.06542	8.78776	5093-02-01	3.97615	8029-01-01	1.47754	3.15322	6552-10-01	2199-12-01	8119-10-01	33.326	38.9636	28.3979	4.07003	3.30952	2.77964	20.8526	24.7185	6.53441	5.92619	3.03531	3.0772	2.84209	2.49682	2.25262	2.77328	3594-01-01	3.05882	2.92005	2.20131
AT1G51110.1	35.0781	22.7447	21.8038	21.6611	0.62477	0.763705	1.06562	0.873315	1.96921	16.3122	16.0274	17.191	30.6121	13.6219	40.4697	5.99552	3.99293	5.53482	15.7446	14.3496	14.4394	13.0393	0.0184417	0.0187063	0.0585638	0.0807593	0.0774861	0.0127103	0.0770052	0.079967	0.080357	0
AT1G30860.1	0.843481	5757-04-01	1.82767	3.85675	2.31726	1.44901	0.180612	0.129515	0.196321	0.897586	0.724825	1.0235	1.0543	0.0533712	0.868862	0.746609	0.489047	0.503651	1.25996	1.03488	0.0340633	0.123571	0.173683	0.340748	0.414432	0.288444	0.0261068	0.0711458	0.0582909	0.484539	0.442638	0.528337
AT1G30710.1	2595-05-01	0.301976	1.20618	0.835172	571.618	625.875	860.132	865.402	263.29	0.397657	0.236217	0.303826	0.10435	0.0253901	1.50493	104.989	120.484	117.605	0.436548	0.346198	5.99549	2.01228	545.115	566.94	662.912	570.099	190.557	148.154	92.8243	540.854	514.076	540.237
AT1G54475.1	0.518118	0	0	0	0	0	0	0	0	0	0	0	0	0	0	0	0	0	0	0	0	0	0	0	0	0	0	0	0	0	0	0
AT1G67170.1	17.0934	8.15599	13.212	2785-11-01	1.33591	0.972019	2.67607	1.15428	1.40808	15.1547	13.5318	12.0873	21.7569	14.2894	17.7582	4.24684	3.1802	3.93949	15.3278	13.469	8.78363	7885-11-01	0.0644767	0.21841	0.0852591	0.219688	0.0152372	0.0897554	0	0	0.184096	0.146493
AT1G50575.1	3624-10-01	3573-05-01	6.41961	4.14866	0.338465	0.632091	0.388564	0.409424	0.758937	3848-09-01	8.53201	7556-10-01	5822-12-01	17.3848	6311-12-01	3961-03-01	2.23677	3.49821	16.7286	18.0307	18.1742	21.0019	0	0.106234	0.0619726	0.0761547	0	0.0184116	0	0	0	0
AT1G50570.1	34.0888	38.8601	31.2107	31.6647	7.39173	5.64718	3866-11-01	7.55762	9.45463	37.2158	37.0024	43.4518	34.6452	20.7727	32.6163	18.4553	7918-10-01	20.7585	38.0155	42.0188	25.3455	25.0006	0	0.0398125	0.264609	0.286302	0.0275955	0	0.0102862	0.12671	0.16977	0.0675465
AT1G07940.1	737.131	336.149	395.321	356.92	85.9296	51.386	56.8534	57.5681	33.2468	380.527	289.942	304.745	646.97	397.869	618.788	132.75	106.736	137.556	662.814	818.112	575.575	502.43	3.95372	7345-11-01	5685-12-01	11.433	3.38706	2.69074	2.46929	6575-07-01	7.49573	7.09394
AT1G23690.1	1.36357	64.0603	88.5912	85.9112	0	0	0	0	0	0	0.107994	0.116004	1.0435	0	2.80921	48.4812	15.0457	15.6155	1.22312	0.742333	0	0	0	0	0	0	0	0	0	0	0	0
AT1G64200.1	15.8469	35.4758	37.0387	36.1374	50.2258	57.8686	34.9382	34.8368	31.2823	4.71406	7.62884	8.76472	7.27628	5.85039	7271-10-01	51.7855	30.0877	38.6582	12.999	14.6116	87.4184	97.6078	31.8573	31.2955	37.6262	29.6515	37.3893	33.8502	23.7352	47.4335	52.517	50.5339
AT1G20520.1	3.72277	0	2.01882	0.399385	0.152056	0	0	0	1.21125	1.732	1.77419	1.46691	3.48992	0.570545	4.31414	1.15346	0.560627	0.387021	2.99223	1.47816	0.84658	0.921337	0	0	0	0	0	0	0	0.0729838	0	0
AT1G27970.2	236.928	89.8883	106.926	93.6345	27.4968	27.3058	64.04	60.0601	61.993	119.41	284.442	292.313	204.971	203.382	200.553	76.0306	44.2161	56.4176	121.789	100.903	236.943	241.121	13.0032	8.06681	7.17393	9.63485	7026-12-01	7.39544	5.59607	2238-08-01	6.66444	9.54569
AT1G79485.1	0	0	0.365884	0	0	0	0	0	0	0	0.361331	0	0.0878314	0	0	0	0.000954217	0	0.4245	0	0	0	0	0	0	0	0	0	0	0	0	0
AT1G31050.6	0.118812	0	0	0	0	0.039517	0	0.0625688	0.0396236	0	0.0592612	0	0.509167	0	0	0	0.036521	0.0177613	0	0.0301695	0	0	0.0170389	0	0.0135313	0	0	0	0	0	0	0
AT1G79480.1	4.86786	0.203999	0.882254	0.902715	0.0429609	0.0437621	0	0.13858	0.162367	0.15902	0.0786822	0.429597	5275-01-01	0	9815-02-01	0.117149	0.231775	0.17904	0.478964	0.467745	2.77457	4.74339	0	0	0	0.0278712	0	0	0	0	0	0
AT1G05870.1	29.1724	32.7279	33.308	31.7423	2.17155	2.21204	7382-04-01	3.12172	3.65725	43.0282	44.0787	46.4331	29.3978	43.4544	34.5131	14.944	11.619	18.6106	20.1349	20.0453	39.1792	38.7106	0.0490885	0.253819	0.348684	0.179876	0.11765	0.0750824	0.0588179	0	0	0
AT1G10950.1	76.2617	98.8059	96.28	94.1419	28.5538	14.2956	12.0377	8.68976	7.82516	80.1625	66.5994	71.3687	79.172	67.2852	71.3412	36.2909	24.0453	33.6965	107.18	85.4456	134.691	135.393	0.280718	2.02272	3.24063	2.261	0.400238	0.305137	0.254546	2.71635	3.36374	4.08081
AT1G72500.1	5.90067	4.83556	3.77896	4.53541	11.1353	13.6657	28.2756	26.2256	5.89146	7484-12-01	18.8259	19.1811	7163-12-01	6663-10-01	8.03443	4.92706	2.92453	4.43253	8.81406	8.33275	6.24483	13.8757	0.00929028	0.140575	0.059119	0.00677336	0	0	0	0.0212514	0	0
AT1G71460.1	4.17569	0.115576	0.738631	0.511434	0.121698	0.148761	0.359257	0.0981411	0.152645	3.84625	4.14621	3.80196	5.43238	2.52163	5.68391	0.669691	0.462116	0.697117	5.79212	5.14861	2.16818	2.27771	0.0102748	0	0.0245138	0	0.0139337	0.00690068	0	0	0	0
AT1G06320.1	0.837623	0.86671	1.03857	0.95882	0	0	0	0	0.035079	18.5973	14.7573	13.9911	9654-11-01	2.004	4.02653	0.486106	0.538852	0.389328	2.75649	1.06461	0	0	0	0	0	0	0	0	0	0	0	0
AT1G06890.1	106.834	81.5815	80.2821	80.1677	318.609	393.137	290.375	308.332	248.977	57.9596	51.9955	58.4116	81.8687	39.1498	74.173	117.829	138.172	153.983	50.2935	45.9805	93.7655	99.8354	356.811	226.371	259.258	223.461	190.863	176.436	128.82	258.722	251.372	257.126
AT1G24160.1	33.6007	6.67791	13.3961	8202-11-01	1.03131	1.11421	1.66062	1.15931	6694-02-01	39.2404	40.913	41.9636	35.9989	23.3894	31.0618	7.66424	4.85773	9.36713	27.3168	22.3842	29.208	30.3607	0.0134426	0.0135944	0.0320504	0.00980554	0	0.0273559	0	0	0	0
AT1G70510.2	7.05957	3.38897	3.33208	3.46074	0.0548998	0.0559236	0.540222	0.0885461	0.154966	1.63782	1.52437	2.40722	9.72441	5611-05-01	7.09886	1.32087	1.30021	1.47162	1.70845	1.15277	0.163017	0.332648	0.0252516	0.0514401	0	0.0737795	0	0.0889585	0.0407002	0	0.105917	0
AT1G27200.1	7.17963	4.03441	5.66791	5.69439	2.43168	2.50687	5.79463	4.22912	6718-10-01	5.24581	7.15583	7.80723	6.82671	3.36384	5.91654	2.54307	2.01397	3.58338	4.71946	5.08091	14.876	22.3672	1.21588	1.19092	0.996388	0.905095	1.02038	1.39895	0.22985	1.12497	0.847841	0.899547
AT1G07050.2	32.9557	0	0	0.471537	1.34645	0.457186	3.62146	5.13955	14.7818	1.07564	1.54443	2.03089	9.41542	1.51358	15.2763	3.85214	8455-04-01	5.24065	6.40833	6.63178	101.418	81.2815	0.0459737	0.142314	0	0.101018	0	0.0695289	0	0	0	0
AT1G62981.1	2.45158	3.32665	3.41683	8401-01-01	0.250205	0.203896	0	0.0403547	0	0.0473864	0.160134	0.17187	1.14912	0.127709	2.05185	0.743919	0.746314	0.637979	0.0916024	0.233499	1.30016	0.404276	0	0	0	0	0	0	0	0	0	0
AT1G62980.1	0	0	0	0	0	0	0	0	0	0	0	0	0	0	0	0	0	0	0	0	0	0	0	0	0	0	0	0.0234071	0	0	0	0
AT1G11390.1	9.07769	18.9319	21.2553	19.6703	17.5641	15.7787	4707-10-01	11.0794	7.74287	8.98472	9.23033	6899-10-01	3445-10-01	8.12729	6507-07-01	8292-10-01	7.35092	7.26618	20.3169	16.4173	8.799	9.15885	7.13465	8.24759	9.26919	8.21798	3.86141	4.63961	2.20686	8.79243	8.73137	8.18859
AT1G74550.1	2.98137	21.4595	50.5064	42.5496	0.10429	0.0708234	0.855193	1.14941	0.0938624	2.44472	3.23995	3.97765	6.73056	0.588805	8.99389	188.591	23.2953	24.5618	220.913	108.168	0.129031	0.0936168	0	0.0305685	0.047981	0.0440621	0	0	0	0	0	0
AT1G74160.1	17.8638	17.3507	19.7747	13.3936	1.25046	0.893301	6939-01-01	1.38821	1.49149	8.26134	8.11948	9.25421	19.9384	5187-06-01	19.0164	5.29336	3.95473	5.01088	2329-12-01	10.432	12.1157	13.7103	0.315337	0.391938	0.421841	0.308079	0.143587	0.142604	0.010014	0.233842	0.250648	0.0249313
AT1G52590.1	20.4871	6.46068	5.16118	3.84854	3.97708	5.75704	5.97325	4.13567	4.15965	6.88653	6.86223	9.23551	4.45846	7.96994	8708-11-01	6.54004	3.71514	8.08965	13.2194	12.1276	32.2427	36.9923	0.112611	6.20164	4.0836	4.875	3.72297	3.62577	8664-02-01	1.60751	1.61535	1.92809
AT1G34580.1	0.102357	0	0.253528	0	0	0	0	0.0538976	0.0112458	0.78006	0.699543	0.910575	0.109663	1.52931	0.105437	0.103287	0.072296	0.0452424	2.17161	1.45535	0	0	0	0	0	0.0210977	0	0	0	0	0	0
AT1G76430.1	0	0	0	0	0	0	0.0312283	0.0511853	0.0212827	1.47387	0.377125	0.454745	0.104148	0	0.100135	0	0	0	0.580937	0.617014	0	0	0	0	0	0	0	0	0	0	0	0
AT1G73050.1	0	0.290159	0.463594	0.320996	0.244423	0.0311227	0	0	0.0204378	46.0557	24.0329	26.3384	3.70995	0.413013	0.674838	0.14714	0.187346	0.273676	8.0817	8.34004	0	0	0	0.0530496	0.0417013	0.00956759	0	0	0	0.0293295	0	0
AT1G36980.1	147.003	73.5219	76.4059	83.4948	59.8778	58.2029	86.8304	68.0665	78.6554	238.484	183.085	193.732	181.276	97.1066	177.743	103.378	63.2683	109.71	95.4379	94.6249	126.432	146.12	17.9481	17.2298	18.6521	17.985	28.0677	27.7161	16.8908	25.9121	23.2628	25.6632
AT1G61180.2	9.41692	3.82169	3.70587	4.38991	0.295017	0.371681	0.494585	0.499935	0.977621	8.77898	8.87298	9.11029	10.1057	0.774574	10.1164	1.59719	1.37502	2.34439	8614-06-01	6.46172	8814-10-01	9.93311	0.00771298	0.0155463	0.0797844	0.0590795	0	0	0	0	0	0.0284807
AT1G52620.1	3752-01-01	1.74385	2383-01-01	1.71482	0.204024	0.249395	0.260992	0.164532	0.187009	4.31255	4.52698	3.63645	2.34397	3.02818	1.09463	0.91058	0.596131	0.694117	5.50878	4.25231	2.10523	2.21146	0	0	0.00678021	0.043491	0.0114792	0.0170779	0	0.0195855	0	0
AT1G34630.1	6183-12-01	26.9192	24.8439	29.4101	14.8944	17.3601	19.6457	16.9806	16.4752	10.0778	15.3241	16.4858	13.8655	6.59875	14.7755	15.3497	2064-12-01	18.234	6.28447	5.96963	7.71093	8.96077	7.08947	5.95291	6.98233	5.74219	3.07101	2.78972	3.07663	5.23921	4.75527	4.37858
AT1G47770.1	0.264513	0.821014	0.327938	0.454134	0.172901	0.264187	0.170137	0	3.15274	0.0930092	0.162739	0.52524	0.283392	0	0.272472	2.26441	2.26081	6803-01-01	0	0.201695	0	0	1.22662	1.12845	1.55701	1.25091	2.66448	3.68168	1.25364	0.0829886	0.333574	0.132719
AT1G21690.3	36.5368	10.0412	15.2792	6953-12-01	1.61114	5899-01-01	1.08996	1.09627	1.63533	34.9352	32.3459	33.2456	55.0006	60.6302	37.1599	7.07067	4.99963	5.92479	27.373	28.1528	14.1653	16.2026	0.936978	0.976215	0.706928	0.834413	0.325842	0.591146	0.109373	0.434989	0.679951	0.695653
AT1G21120.2	0	0	0	0	0	0	0	0	0.055241	0.0370997	0.248605	0.358496	0.132622	0	0.159321	0	0	0	0	0.110617	0	0	0	0	0	0	0	0	0	0	0	0
AT1G21695.1	3.98078	1.54432	2.46739	0.854222	13.4155	16.316	19.4416	15.9986	4329-10-01	5747-02-01	1.64439	2.89474	3.19868	2.49259	3.07543	2.72109	2.75876	2.81759	2.90228	1.96017	2.59534	2.08007	17.2246	2022-12-01	16.3041	10.1146	13.5796	14.7927	8862-10-01	17.4833	14.2745	18.5984
AT1G24405.1	1.09255	0	2.72404	3.77229	215.791	223.472	186.903	177.785	171.941	4.11375	0	0	1.17053	0	1.12543	122.267	153.521	146.589	1.97179	1.39616	6.1304	2.17557	374.94	537.981	529.303	555.107	433.398	453.464	464.558	168.546	162.095	153.79
AT1G72890.2	0.212955	0.825365	0.13187	0.365233	0.139054	0.106235	0.513116	0.560688	0.621838	6.08046	4.85992	4.64993	1.59708	0.364499	0.987134	1.12504	0.690232	1.0549	3409-03-01	3.54162	0.645156	0.351063	0	0	0	0	0	0	0	0	0	0
AT1G50990.1	2.04298	19.9531	15.9398	18.0444	28.0801	33.4617	16.7363	18.0997	15.6537	0.329284	0.149557	0.213759	0.21888	0	1.57834	16.2976	13.2626	8956-12-01	2.10614	1.68581	0.049513	0.0224522	18.5398	18.804	21.9078	17.809	8283-10-01	5931-10-01	7.17663	20.1688	22.326	20.5816
AT1G36180.1	11.0759	2.15811	3.42675	2.20842	0.0998029	0.100769	0.0414664	0.0172652	0.169601	1.72057	2.01221	2.22455	4.38303	2.25853	3.23146	1.51176	0.981895	0.747586	6852-03-01	2.09014	1.14909	1.00047	0.0226132	0.0596472	0.0652937	0.0453045	0.0074508	0	0	0.0201826	0.0270414	0.0107589
AT1G61980.1	9.85195	2.90039	5.40636	5.34773	0.488645	0.373318	1.00174	0.689604	0.696115	7.63206	7.20944	7.05994	9.48624	8.1792	7.83611	2.62836	1.81171	2.30515	2121-10-01	15.0739	9.40101	7.42938	0.0179822	0.255293	0.0999431	0.144362	0	0	0	0	0	0.0625141
AT1G14686.1	0.465346	0	0	0	4115-12-01	14.5524	15.902	16.1779	14.7484	0.0480699	0.243805	0.0872289	0	0	0	3.32485	3.10995	3.64225	0	0	0.413671	0.136424	16.0645	23.5272	27.4725	23.5632	16.0243	14.698	5938-10-01	33.1662	31.471	31.8867
AT1G36675.1	0	0	0	0	0	0	0	0.0523333	0.468514	0	0	0	0	0	0.204623	0.221349	0.0220044	0.159828	0	0	1.39704	2.22818	0	0	0	0	0	0	0.152285	0	0	0
AT1G22800.1	18.0335	16.0456	18.678	22.8226	4062-12-01	14.2111	6378-11-01	11.0169	3513-12-01	27.8594	21.3901	28.5492	20.5876	20.2813	17.9671	13.8053	6307-11-01	13.4733	24.5216	21.0984	22.2894	21.5471	9.67052	7.06196	6.87722	7.06091	6273-05-01	5.26539	2.32895	9.36069	8.47503	8.07787
AT1G47480.1	0.168085	0	0	0	0	0	0	0	0.852315	1.32082	0.896686	1.44433	0.180082	0.0475308	0.346286	0.207196	0	0.0262789	9591-11-01	17.505	0.407543	0.258726	0	0	0	0	0	0	0	0	0	0
AT1G68340.1	9.13771	8.10098	12.1342	9.33534	5.18914	7.09616	7.62432	8.08277	8.69466	11.499	13.7216	4702-12-01	7.45897	5.88625	6.72334	8.13213	6762-05-01	8.27216	7761-11-01	9.72957	6.27946	4.78568	1.20134	2.14444	2.36283	1.80709	1.28358	0.797609	0.767594	3.0707	3.15425	4.14689
AT1G38065.1	6.82877	1.0227	3.08971	2.49143	1.15029	0.276907	0.361229	0.0447241	0.0323127	1.07827	3.02378e-07	0.000547467	5461-10-01	3.74929e-09	7.79055	0.000154617	0.233173	0.731808	5.89944e-05	1.43781	3.06136	0.576332	0	0	0.012487	0.000121511	0	0	0	0	0	0
AT1G10040.1	2.91164	1.17771	1.25443	0.868579	0.0826726	0.168429	0.244053	0.26668	2.29262	4.14776	5.48667	5.95329	3.93322	9.17322	2.21684	0.841196	0.862387	1.39112	1.28636	1.47876	1.25811	1.64193	0	0	0	0	0	0	0	0	0	0
AT1G76650.1	4092-12-01	0	3.07788	5.32788	0.405693	0.103315	2.39525	2.04478	91.5168	6.24125	50.1722	50.2484	19.9424	7.82516	28.1218	1.34292	1.47129	0.502527	4.08452	3.70718	1.05407	1.02424	0.107944	0	0.425646	0.0395853	0	0.210096	0.298056	0	0.195674	0
AT1G21340.1	1.64106	0	0.254219	0.352046	0	0	0	0	0	0.201646	1.15448	1.36471	0.439546	0.242814	0	0.263078	0.25161	0.132863	0.245355	0.156355	0	0.0902369	0	0	0.025301	0	0	0.0230246	0	0	0	0
AT1G08230.2	19.8263	3.57427	3.71195	4.54724	4.32814	4.52387	8.85121	6.70755	4.52467	26.2627	31.4745	33.1974	34.826	14.0397	30.5156	3.48376	2.66036	8.14219	13.3311	11.1516	1.14549	1.26691	0	0	0	0.0601164	0	0	0.00853012	0.0361289	0	0
AT1G19190.1	0	0.51449	0.822012	0.284584	0.0541742	0	2.45218	1.87858	1.01143	1.50824	1.41133	1.98901	1.24393	0.140337	0.512571	0.254983	0.124468	0.336422	5.15677	6.57243	0.482588	0.510614	0	0	0	0.0363233	0.0357465	0	0	0	0	0
AT1G15670.1	8.18144	26.7335	24.2521	23.8101	45.755	25.8557	88.5449	61.7923	51.8008	16.0065	46.1897	46.6455	9.23495	5.63526	9.18009	40.092	19.2348	56.3168	7513-12-01	14.6934	20.0111	27.0782	0.0644767	0.327615	0.272829	0.23538	0	0	0.0340889	0.183203	0.184096	0
AT1G60360.1	0.644326	0.499633	0.399137	0.829098	0.0526099	0	0	0	0.369348	0.0502441	0.255296	0.182709	0.345157	0.0903421	0.663714	0	0.120312	0.0750629	0.77044	0.204572	4.29598	4.14404	0	0	0	0	0	0	0	0	0	0
AT1G65080.1	6.01118	0.763827	0.854268	1.18301	0.064343	0.0327715	0.284915	0.0778325	0.323928	3.02105	2.44135	3.0273	6.65137	4.47552	5.88754	0.89162	0.772845	0.882706	3.56294	3.22752	1.60011	1.27789	0.0416198	0.0140335	0.0110247	0	0	0	0.0497372	0	0	0
AT1G14810.1	54.4455	9062-11-01	21.6168	6926-12-01	0.866185	0.41795	1.43552	1.24999	1.0713	34.718	25.919	30.6514	50.7035	57.0692	45.4423	8.96072	7.79058	8.48385	45.3147	45.7002	23.9265	17.5867	0.0204118	0.207294	0.0323966	0.23842	0	0	0	0	0.0879534	0
AT1G04555.1	15.4074	9638-11-01	14.5636	13.8655	6.23876	4.88854	9169-09-01	8.41749	5.80305	15.937	29.2528	24.9622	13.7559	9.94033	13.6037	13.275	5.01915	10.999	16.2521	19.3141	21.197	23.3434	0	0	0.107144	0.0500422	0	0.167662	0	0.115172	0.231467	0
AT1G72770.1	18.3399	94.7194	69.1424	79.9361	37.6122	37.6059	27.7012	28.2509	25.3522	23.6754	37.9374	39.0781	13.244	18.9152	17.013	31.2411	17.313	28.9655	14.4121	4158-09-01	13.0887	14.0975	3.28919	1.99683	2.60222	2.59771	1.92092	2.41232	0.785077	4.82685	4.02072	4.87534
AT1G04550.2	24.2312	9.74694	18.461	13.0934	0.293235	0.970787	1.87556	1.12326	2.91462	26.4618	26.6419	30.4495	31.0086	49.8025	27.5027	9468-10-01	4.41495	6.66279	24.8262	22.8047	8.92488	13.8686	0	0.0730687	0.225554	0	0.080427	0	0	0	0.141433	0
AT1G13630.4	1.78611	0.95455	0.838808	0.739197	0.160818	0.225249	0.197809	0.243167	0.1118	2.40855	1.97064	2.29414	1.51767	8533-01-01	9033-01-01	0.58907	0.365304	0.359211	1.69272	1.67277	0.567062	0.690218	0.0587326	0.0845927	0.120156	0.122332	0.0225911	0.0224084	0.0168103	0.0192973	0.0387829	0
AT1G13635.1	0.169789	17.3801	29.0308	17.188	0.0554568	0	0	0.0447223	0.0783679	0	0	0	0	0	0	4.11477	3.23416	4.33375	0	0	0.288175	0.224015	0	0	0	0	0	0	0	0	0	0
AT1G68690.1	3.77112	4.49621	7.09391	6.09322	32.0518	48.6125	37.8753	32.6818	8.72328	3.05255	3.78366	3.17692	4.73955	2.00552	3.80989	6.68344	4.1515	8.48628	2533-02-01	1.27025	5.95711	7.01225	0	0	0.0317335	0.0363658	0	0	0	0	0	0
AT1G05970.2	4964-12-01	5.05946	7.40998	3.26501	1.68703	0.994915	1.04846	2.43454	2.06931	52.9078	31.2593	36.3605	19.7915	19.7355	13.712	8.20522	6.72751	7.75227	7591-12-01	16.7106	4.61391	6.39623	0.861395	1.07542	0.85911	5936-01-01	1.67298	2.08632	0.826718	1.78995	0.856513	1.49944
AT1G19770.1	27.9208	9.071	35.5736	29.4209	3.69035	3.09579	21.361	14.3899	56.9354	22.0086	38.3852	37.8426	55.1265	14.6114	40.9501	8555-11-01	7.34502	4671-10-01	46.1353	39.4029	45.6367	58.5465	0.289787	0.333316	0.782071	0.408951	0.16292	0.120174	0.0910874	0.541807	0.251284	0.133305
AT1G53870.1	2.85432	0	0	0	0.0813061	0.0828224	0	0.065568	0.317052	0.343294	2.24235	4.16719	0.533113	0	3.03711	0.167452	0	0.126161	0	0.0632312	0	0	0.202642	0.0833485	0.41641	0.266955	0.0487453	0.360797	0.256421	0	0.313725	0.249643
AT1G53875.1	0	1.49044	0	1.61862	0.434003	0	0	0	0.555159	0	0.163609	0.165997	0.620933	0	1.10132	0.419586	0.0676059	0.379526	0	0	0.0734219	0.494675	0	0	0	0	0	0	0	0	0	0
AT1G14720.1	54.538	4.67157	5.10686	4.62404	1.55338	1.58234	1.42664	1.87904	2.53988	9698-12-01	6859-12-01	13.8863	47.8995	8347-11-01	44.4207	3.48291	3.00363	3.95555	14.6916	15.463	5.88097	7.11143	0	0.0480281	0.224593	0.172354	0	0	0	0.0497058	0.0998965	0.158983
AT1G59560.1	7.1574	7216-07-01	6.93954	2075-07-01	0.609796	0.77646	0.200016	0.45078	0.835016	8.34618	6.68908	8.23049	8.50175	7941-10-01	7.69333	3.90477	2.51004	3.1261	6.60456	8.65477	3.81002	3.69486	0.346453	0.587365	0.512925	0.354202	0.609844	0.307043	0.14754	0.195126	0.294117	0.390067
AT1G69450.3	2.98903	9.58878	7.48796	9.17757	1.08908	0.554696	1.36192	0.695299	3.85102	6951-01-01	1.59498	1.11578	2.38316	1.08989	1.93331	3299-02-01	1.51116	2.59824	0.809908	0.458776	2.44225	2.97869	0.0286072	0.105828	0.0455084	0.0486677	0	0	0	0.130684	0	0.13933
AT1G42700.1	0	0	0	0	0	0	0	0	0	0	0	0	0	0	0	0	0	0	0	0	0	0	0	0	0	0	0	0	0	0	0	0
AT1G76320.1	6169-12-01	7.38759	7.29029	7.93234	1964-02-01	2.47042	2.56653	2.17716	2.22097	13.9606	2993-11-01	13.0891	15.3949	4936-11-01	13.2132	4.29002	2.33497	3.89678	9.08828	8.04242	5.85952	6.09968	0.163548	0.135893	0.351991	0.294604	0.0845865	0.096721	0.0435837	0.109815	0.0441403	0.140497
AT1G76040.2	3.58981	13.6979	13.3365	7339-10-01	0.150245	0.367313	2.83977	2.18093	4.72861	1.20139	3.41438	3.56421	5.71974	1.31197	5.30971	3.46795	1.56398	2.00259	2.44778	2.22005	8.90032	14.1814	0.0386485	0.0260477	0.0102398	0.0375863	0	0.00872346	0	0	0	0
AT1G01450.1	9.38875	4.10988	2.87282	3.22055	0.613075	0.587772	0.887169	0.639817	1.65998	6.36627	6.539	5367-07-01	9938-08-01	3.97334	7.39567	2.93719	1.34752	2.78636	5.18222	2.15955	3.39993	2777-03-01	0.235794	0.0795947	0.0624352	0.21792	0.0435566	0.0644423	0	0.346192	0.626184	0.276822
AT1G01453.2	0	0	0	0	0.059915	0	0.0589573	0.0483175	0.0213823	0.117287	0.200035	0	0	0	0	0.0574485	0.0400169	0.0581833	0.274194	0.232977	0	0	0.0279695	0	0.0886424	0.0204367	0.0203653	0.0596517	0	0	0	0
AT1G48285.1	0	0	0	0	0	0	0	0	0	0	0	0	0	0	0	0	0	0	0	0	0	0	0	0	0	0	0	0	0	0	0	0
AT1G48930.1	0	0	0	0	0	0	0.0263782	0	0.044473	0	0.0390655	0.0837163	0	0	0.169182	0.0116077	0.00813371	0	0.0245355	0.0833894	0.0596989	0	0	0	0	0	0	0	0	0	0	0
AT1G48280.1	8.70018	15.7823	20.4018	18.8881	0.362581	0.123114	0.386518	0.341131	0.424141	9728-12-01	4664-11-01	3326-11-01	5935-12-01	6.47976	9641-10-01	3.54169	9343-01-01	3.12322	8.51779	7.75437	4.66541	5.12621	0.0129599	0.0131024	0.0103009	0.094529	0	0	0	0	0	0
AT1G32350.1	0.165866	0	0	0	0	0	0.746316	0.21844	0.801509	0	0.441041	0.568288	0	0	0	0	0	0.0258786	0	0	0	0	0	0	0.0394274	0	0	0	0	0	0	0.0831685
AT1G62060.1	0	0	0	0	0	0	0	0	0	0	0	0	0	0	0	0	0	0	0	0	0	0	0.208197	0	0	0	0	0	0	0	0	0
AT1G32600.1	0	0	0.224006	0	0.0590519	0	0	0	0	0.0576293	0	0	0	0	0.558666	0	0.0786745	0	0	0.0918485	0	0	0	0	0	0	0	0	0	0	0	0
AT1G56330.1	174.489	216.487	238.76	236.586	64.6948	33.3737	15.9833	13.0244	22.4051	121.702	110.138	118.747	179.683	156.722	155.018	135.444	84.3101	78.2071	161.76	219.051	388.52	358.197	4.38451	9136-11-01	9.59226	9503-09-01	3.78201	6465-02-01	2.49476	6.55594	7.12208	5.24227
AT1G56620.1	0.612895	0	0	0	0	0	0	0	0	0	0	0	0	0	0	0	0	0	0	0	0	0	0	0.165148	0.251256	0.194669	0	0	0	0	0	0
AT1G25460.1	0	0.256398	0	0.283647	0	0	0	0.0435441	0.0380261	0	0.0878506	0.0943292	0	0	0	0.1016	0.123992	0.128902	0.148263	0	0	0	0	0	0	0	0	0	0	0	0	0
AT1G52830.1	0.577671	0	0	0	0	0.0961757	0.0929058	0	21.2852	0	0	0	0	0	0	0.254149	0.845015	2.54243	0	0.0734259	47.5196	70.3655	0	0	0	0	0	0	0	0	0	0
AT1G35375.1	0	0	0	0	0	0	0	0	0	0	0	0	0	0	0	0	0	0	0	0	0	0	0	0	0	0	0	0	0	0	0	0
AT1G03320.1	0.735474	0	0.91171	0.42085	0.0801144	0	0	0	0	0.505183	0	0	0.525312	0	0.757605	0.780508	0.427552	0.123867	1998-02-01	2.30526	0.059472	0	0	0	0.251583	0	0	0	0	0	0	0
AT1G22110.1	7.15274	94.5992	76.5046	86.2417	93.031	98.7745	43.0795	37.9331	32.1751	1.69419	1.13693	1.44305	1.20999	0.0545449	5.04124	62.784	52.406	41.1469	18.6281	19.6535	6.43592	6.87176	34.491	50.3094	57.9579	59.302	30.8743	33.2469	23.2425	54.4217	45.9087	50.1244
AT1G03325.1	0	0	0	0	0	0	0	0	0	0	0	0	0	0	0	0	0	0	0	0	0	0	0	0	0	0	0	0	0	0	0	0
AT1G33910.1	0	0	0	0	0	0	0	0	0	0	0	0	0	0	0	0	0	0	0	0	0	0	0	0	0	0	0	0	0	0	0	0
AT1G27190.1	15.5232	13.0283	14.7621	13.2363	3.19162	1.62557	2.97531	2.46095	3.44581	27.2138	24.3463	27.4942	17.7337	24.4572	14.4001	6.92207	5.02845	8.44434	28.7509	25.1912	47.8426	51.2116	0.0477441	0.205017	0.256206	0.443956	0.260668	0.145049	0.169817	0.0537513	0	0.128942
AT1G05200.1	9.37002	2.72274	1.77962	2.00807	0.173756	0.176996	0.102587	0.0980857	0.926961	3825-04-01	4.39861	4.65789	5.19051	4.00947	6.14217	1.28867	0.822131	1.50402	5.15271	3.56739	2.47652	2.11733	0.00720007	0.029016	0.0458381	0.0892185	0.00482439	0	0	0	0	0
AT1G05205.1	91.2569	72.0286	83.0232	69.4385	15.6022	9.05026	11.0881	6.81532	24.8145	171.34	124.817	138.878	89.9769	194.605	97.4088	67.9749	53.0751	47.0517	129.316	115.944	156.68	165.001	0.508118	0.198104	1.25792	0.935102	2.81198	2.28054	0	1.0401	2.92648	0.665348
AT1G13090.2	20.103	9.02164	8.12429	8.71018	3.28165	2.81503	7.13822	5.20929	4.48645	14.8146	18.7812	16.7416	20.6303	6.09704	24.8495	7.43779	4.44468	7732-10-01	16.0298	13.1636	2315-10-01	11.0921	0.0599758	0.0303549	0.0595623	0.0875129	0	0.030663	0.038574	0	0	0
AT1G77630.1	45.207	2468-03-01	5.03491	4.22571	0.201105	0.081942	0.19789	0.162178	0.494516	16.9345	14.5222	18.0271	58.3315	32.4249	50.1202	2.03024	1.44475	1.88559	16.0506	14.8265	7.13596	6.79669	0	0.0719345	0.070417	0.0517773	0	0	0	0.0386104	0	0
AT1G12940.1	0.103198	0	0	0.187846	0	0	0.0994601	0	0.113449	0.0302748	0	0.162189	0	0	0.106303	0.074444	0.0208419	0	0.493398	0.471636	0.0251161	0	0.0145899	0.0446507	0	0	0	0	0	0	0	0
AT1G62200.3	3.33423	4372-07-01	8.25738	7.53034	24.8738	28.2582	19.487	18.7318	13.0025	3.77994	5.29469	5.21759	3.92071	3.77012	3.26702	10.1308	8.22599	3294-11-01	2.84277	2.82834	2.73918	3.27059	6307-10-01	15.3136	19.9078	19.6235	6.13891	9013-05-01	6504-03-01	15.239	15.5694	15.3235
AT1G77920.1	3.84405	1.32464	0.705469	1.22118	0.325455	0.805131	8.60108	4988-07-01	14.2319	0.522227	1.97897	2.35936	2.74561	0.390557	3.66641	0.619493	1.28295	2.73911	0.680871	0.253104	2.03633	1.18946	0	0.084806	0.0331219	0.0152371	0.0147593	0	0	0.0446319	0	0
AT1G49880.1	14.5632	5.31867	6.37332	2969-10-01	3.36024	4721-02-01	3.21468	2.03236	2.88495	6.59665	8.34674	8.59004	14.6848	7.51891	6483-12-01	9593-06-01	4.12733	6.91363	8.20146	8.71079	5.82036	5.52996	0.0967201	0.149955	0.381714	0	0.0770076	0	0	0	0	0.143296
AT1G49730.1	9.26575	2.41276	1.65211	2.03366	0.0725876	0.0985884	0.190473	0.175611	0.151698	13.7672	12.917	14.3617	16.5981	14.4871	8353-11-01	1.88201	1.22455	1.57732	7.79535	3198-07-01	2.08354	1.93847	0	0	0.02436	0.044669	0	0.00685592	0	0.023227	0	0
AT1G77180.1	71.8563	61.6188	62.3376	60.241	76.1584	98.6781	88.628	79.3594	74.1423	112.507	87.6489	93.532	82.1173	48.9872	69.1706	56.151	47.6056	58.216	92.732	88.8845	47.5541	53.6188	50.1126	29.5063	33.8806	27.6546	18.8145	19.5534	7.64691	31.5506	28.4758	32.5991
AT1G35516.2	29.0964	39.8457	25.2454	33.4403	0.289354	0.884251	1.42364	2.56679	24.0242	685.064	403.006	485.161	42.5088	114.05	38.1461	111.333	50.2515	92.3355	40.7852	27.6785	18.2579	20.2598	0	0.69344	2.89041	2.97034	0.308921	0.54596	0.952299	0.555536	0	0.888435
AT1G74330.1	6.09849	8.65527	7362-11-01	9.44913	1.39104	1.588	1.77001	1.14113	3.67047	7.80189	9.05907	8532-10-01	7.63583	4.68378	6.20631	5218-04-01	2.67171	4.47669	13.8514	6688-10-01	6.74768	8.96143	0.0809182	0.214377	0.273506	0.154879	0.137082	0.0950578	0.0612195	0.0690695	0.0462709	0.0736392
AT1G76850.1	28.1441	39.1229	39.2987	38.4718	9151-12-01	8.40825	5.72019	5.13084	5.35652	24.799	21.1205	22.6595	28.3998	16.5038	28.7021	13.8812	3447-08-01	5727-11-01	23.014	17.0272	28.0665	33.9901	0.603574	0.519129	0.445382	0.559039	0.197307	0.241895	0.215471	0.688388	0.323796	0.491891
AT1G35515.1	0	8.31381	8.85543	5.25564	0.833732	0.679425	0.246122	0.067235	0.0943113	3.10373	3.86903	5.49387	0.273322	0	0	1.12406	1.16913	0.390568	1.30356	0.586499	0	0.0561304	0.209166	0.55966	1.02467	0.459323	0.161673	0.187051	0.217866	0.640278	0.16085	0.25599
AT1G35510.1	19.4486	13.1018	2543-11-01	2862-10-01	3.56021	2.26663	2.45231	2.1533	1.92143	19.1671	13.7706	15.648	21.6157	13.5486	22.7487	4.70275	2.91266	3.88419	12.817	10.752	2459-07-01	6.33177	0.482845	0.295416	0.424197	0.324371	0.295727	0.438561	0.142487	0.996814	0.686864	1.04758
AT1G11940.1	15.9786	4354-11-01	10.827	2451-11-01	4.0583	4.13399	2.36973	2.33768	4908-03-01	3675-11-01	11.0911	14.7427	13.7537	9.41477	15.6153	9.90005	4.85262	5.16513	19.8377	15.6418	9.36898	5986-10-01	2.13051	2.48645	3072-02-01	2.25292	1.48678	1.70974	0.805191	0.684976	1.03248	3693-01-01
AT1G17730.1	40.3663	58.0834	48.3892	49.1102	24.4641	20.5592	23.4712	20.0105	23.053	55.5577	56.8275	61.482	48.6891	50.1099	41.581	34.848	22.123	32.036	46.2221	53.951	39.6939	39.9991	7.68239	8.0559	9075-08-01	7.99882	5.10384	3.94019	4.55128	4.94851	6.06831	5.90186
AT1G13890.1	4.25567	37.7246	32.8993	34.0826	159.09	181.48	81.3681	79.6042	47.4868	0.132428	0.113648	0.244208	0.217115	0.0597831	2.50499	50.3485	44.5385	44.0949	0	0.257435	0.393172	0.534863	105.918	42.2164	44.5098	40.4732	47.8996	40.846	28.8464	80.3321	80.7239	88.9332
AT1G48420.1	28.2535	55.114	45.6412	51.5911	7.99288	5.06706	5.81516	4.62858	7.32582	61.4833	39.4946	42.0817	30.1306	28.2097	26.8237	32.5907	18.744	29.8288	44.6335	47.2483	58.6715	61.5683	0.150962	0.153168	0.479354	0.24792	0.0264744	0.0390707	0.0789362	0.0816258	0.41012	0.130539
AT1G06150.2	15.126	7.45463	8.54443	6.33456	0.341283	0.417177	0.783597	0.935754	1.26495	8.54016	7.86834	7.86902	14.0399	9.04485	16.9454	2.92099	1.79552	2.67577	7.70507	6.17528	5.72566	5.85137	0.0191276	0.0385967	0.0380351	0.0348651	0	0.0128179	0	0	0.0438953	0
AT1G77450.1	5583-10-01	14.742	2534-11-01	6845-12-01	1.72476	1.05416	2.57973	3.95017	23.0803	0.696747	52.6425	52.589	7.69206	1.57414	6161-12-01	2.52163	2794-01-01	2.33869	2.46267	1.34134	5.27508	2.97263	0.264798	0.203253	0.943095	0.169399	0.369403	0.0718119	0.147236	0.596051	0.931713	0.211829
AT1G77980.1	2.69519	59.501	42.0333	39.7123	92.5812	108.127	34.5451	33.1129	22.2965	0	0	0	0	0.0443246	1.30649	49.7041	34.7274	35.5999	0.142177	0	0.49969	0.20916	38.7989	46.9235	51.282	49.345	14.5136	9085-11-01	12.867	45.9282	48.8494	44.5948
AT1G55820.1	28.539	5.98205	7.22381	5.07878	2.05081	2.14875	4.84328	4.37087	3.47907	29.4493	21.9848	22.9135	34.2297	17.6312	28.4733	3.71876	3.04333	4.25036	29.4162	25.2223	4.00174	4.37877	1.00279	0.468767	0.697472	0.420549	0.488753	0.56806	0.146849	0.618732	0.847841	1.07946
AT1G29970.2	23.371	36.2617	29.4388	33.6357	49.643	58.0569	62.1799	63.804	78.3776	39.9776	43.0908	45.1214	19.4126	19.7728	20.8815	45.5338	36.574	47.9424	25.6159	23.3168	15.5737	20.6024	97.9331	44.7534	47.926	44.5641	40.7005	36.5296	27.1287	44.886	39.2402	44.8708
AT1G09870.1	33.008	38.7922	43.781	42.1844	2024-02-11	5.41799	4.03651	3.95285	5.65521	21.7518	23.9338	24.9303	28.7475	30.8422	30.0528	3292-12-01	9.57697	6983-11-01	43.909	44.7704	34.6062	31.3382	0.286872	0.351537	0.335867	0.396559	0.584259	0.391236	0.170983	0.266971	0.536547	0.48032
AT1G54080.2	152.946	131.244	130.512	125.036	32.1171	19.4674	26.3613	20.1099	18.5414	73.3635	67.0698	68.6792	159.218	77.1891	143.5	53.3354	38.81	46.2587	144.664	133.418	105.217	110.73	2.69764	5.59277	6.24676	5.02963	7599-01-01	5542-01-01	8361-01-01	3.49219	2.97521	4.43146
AT1G72090.1	30.7891	6412-08-01	13.4876	9.70662	0.531937	0.570376	0.633631	0.609592	0.428398	42.6622	30.6583	31.3153	33.9973	23.4639	25.7082	7.506	4.60231	5.45519	38.4883	33.0294	10.1421	8379-10-01	0	0.205017	0.151826	0.174101	0.00814587	0.0322331	0.0181947	0	0	0
AT1G34355.1	5.70638	1.27842	2766-01-01	1.00179	0.717942	1.02843	0.198693	0.244254	0.796256	7.57264	4.65826	5.31665	8.76537	5.41193	5.63022	1.57492	0.789714	0.779123	3.79894	1.98036	0.183204	0.0830756	0.622072	0.478509	0.458895	0.456624	0.136541	0.241457	0.00225647	0.0969178	0.064927	0.120552
AT1G34350.2	29.341	17.586	20.8931	14.9654	2.46901	1.35426	1.21477	2.22083	2.87307	18.3605	26.0392	27.8175	31.124	33.6986	34.4134	8.65621	7.37919	7.99218	26.1618	27.6203	27.4926	28.1941	0	0.20465	0	0.362509	0	0.0378776	0	0.0911593	0	0.145786
AT1G28375.1	5.77671	154.521	209.562	212.685	0	0	0	0	0.0946073	202.441	166.22	194.344	21.6616	0.607872	19.0417	860.826	207.099	354.995	343.73	337.084	0	0	0	0	0	0	0	0	0	0	0	0
AT1G28370.2	2.92503	0.412683	4.94514	4.56541	0.0869085	0	0.598635	0.560688	56.1882	2.80988	13.9368	3452-12-01	7.69206	4.17414	3.28697	0.911948	0.410988	0.320033	3.97726	8387-02-01	7.22575	9.59572	0	0	0.0696659	0	0.0688754	0.0331297	0	0	0	0
AT1G80315.1	0	0	3.11391	7.29376	0	0	0	2.39306e-06	4.54556e-05	0	0	0	0	0	0	0	0	0	0	0.795012	0	0	0.0358873	0.124827	0	0	0.000778346	0	0	0.299351	0	0.37229
AT1G50745.1	4.58042	0.197279	4.57036	5.01356	0.0415458	0	0.122645	0.234527	1.42302	2.1432	8.02205	8.26021	3.54419	3.73859	2.88338	0.7144	1.03811	0.287459	4.67718	3.39254	1.54205	4.36338	0	0	0.0875979	0.187904	0.128751	0.063361	0.0479815	0	0	0.0637813
AT1G80310.1	17.2375	7.28848	5.49824	7.61406	2.99673	3.27598	9.52975	6.1006	6.90908	6361-10-01	14.3849	19.1608	9.47374	2.93587	13.0289	6.71085	4.31873	8.36542	8445-12-01	12.1528	3362-10-01	9.44792	0.777384	0.487657	0.253408	0.314247	0.3428	0.29448	0.107118	0.608736	0.211519	0.208611
AT1G50740.1	42.5255	54.076	52.1991	54.8377	35.5878	24.9732	16.1865	5001-12-01	49.0861	63.1993	145.694	174.308	55.3976	25.8316	49.2808	48.1498	28.7843	39.3138	39.811	38.8699	25.1267	35.3531	3.37297	6.10439	6.00579	6.27843	3.77759	2.82593	5.10587	4.25137	3.96695	8564-04-01
AT1G23190.1	59.194	286.658	271.622	276.003	90.9501	39.4564	27.6837	26.4147	21.7847	31.58	29.3205	29.7384	46.6399	22.4979	48.124	65.4863	45.4399	46.7276	39.9202	38.0303	148.977	146.197	0.715968	2.90676	2.23732	2.35884	0.649723	0.734326	0.376967	0.998202	0.835893	0.88687
AT1G23440.1	6984-10-01	80.3046	97.462	84.9951	19.2696	9.85587	18.2415	15.0806	35.4475	21.5417	47.3882	44.8685	9.32948	14.7998	12.558	69.3669	33.5697	69.136	39.8878	37.6226	28.9712	33.0075	0.24317	0.58344	1.76174	0.326278	0	0.450997	0.279732	0.702454	0.627449	0.374464
AT1G63550.1	0	0	0	0	0	0.216447	0.156816	0	0.0560049	0	0	0	0	0	0	0	0.121666	0.0506009	0	0	0	0	0.0486135	0.049487	0	0.0355056	0.0174319	0	0	0.101988	0.102486	0.0815518
AT1G63000.1	42.8769	67.0482	79.9078	73.8722	432.265	445.589	182.884	181.818	59.2887	30.5808	26.2506	25.8484	44.2428	67.0515	43.9861	127.469	94.5226	102.877	42.9737	42.2723	180.449	195.572	104.015	212.035	221.488	216.387	53.5273	37.4736	44.7687	159.404	165.109	158.7
AT1G64050.1	34.095	2873-12-01	12.1031	8775-11-01	2.13543	1.68902	3.58456	3.16053	3.34739	24.4485	18.2245	20.0318	38.9197	13.2043	30.1263	5.65076	3.38401	5.21349	22.1894	16.7634	9.08233	9.50547	0.340088	0.236048	0.346505	0.216991	0.0793769	0.0857477	0.053715	0.168817	0.387749	0.308548
AT1G52450.1	0.744912	0	0.166505	0.307439	0	0	0	0	0.0526139	2.61136	2.07913	1.93551	0.845372	0.938242	1.01968	0.224319	0.177171	0.235072	1.35174	0.896984	0.2585	0.407878	0	0	0.00479128	0.0219342	0	0	0	0	0	0
AT1G10540.1	27.2387	8.62352	8.55185	9.53999	6595-01-01	1.46719	3.1119	2.85331	2.13987	7.84778	7.47577	1933-10-01	14.2832	7.81293	16.2027	3.79203	1.97214	3.59722	8.59757	8.71754	1.78976	1.34913	0.0134705	0.217965	0.331872	0.353733	0.0462431	0.00913833	0	0	0	0
AT1G65890.1	0.535603	0.138376	0.110543	0.153082	0.0874234	0.148423	0.315428	0.211503	0.932864	0	0	0	0.358724	0.0691896	0.459766	0.368452	0.213585	0.637145	0.106689	0.0453257	0.432652	0.784762	0	0	0	0	0	0	0	0	0	0
AT1G34130.1	23.9421	22.395	26.8789	22.9797	8227-01-01	0.742678	0.896784	0.973802	1.14686	27.8759	22.2019	24.6585	28.4179	28.5347	21.0674	8.21039	5.72269	6.13933	25.7332	25.4619	31.1543	27.5335	0.0191558	0.260914	0.289492	0.286316	0	0	0	0	0.0439563	0.0349778
AT1G16060.1	13.2497	20.3112	17.1692	14.8927	0.596848	0.354654	0.538365	0.521428	1.70003	5.88148	5.802	7389-06-01	13.5427	2.87406	13.3346	5.51719	2.17503	3.33212	69.7418	57.247	8488-12-01	8.17041	0.045072	0.0687488	0.250264	0.0987365	0	0	0.0119678	0.0954914	0.0959572	0.0763569
AT1G12760.1	30.4358	45.6053	40.3923	48.6972	52.1967	56.7007	56.1288	45.8311	33.6555	33.4499	36.4758	34.9694	30.0049	19.1125	32.9324	30.8767	22.5854	33.3224	24.1547	23.8038	30.2542	34.2977	23.8205	23.7061	25.0483	22.0832	2206-10-01	9.20451	5.72552	31.6273	31.3385	31.6043
AT1G23995.1	0	0	0.743413	0	0	0.199632	0	0	0	0.712082	0.594948	1.27982	0.641005	0	0.616306	0.289172	0.302374	0.431036	9462-03-01	3.81025	0.679084	1.08817	0	0.163482	0	0	0	0	0	0	0	0
AT1G29390.1	56.8108	54.4503	44.6537	62.6498	14.4216	8.47814	8.86047	6.23253	17.2868	33.6407	42.7527	47.7868	43.5063	18.5308	56.1399	24.2938	21.3319	25.59	92.079	86.6005	164.893	166.486	0.704253	1.37922	1.12266	1.05249	0.886642	0.875986	0.917886	1.74566	3.00322	1.43387
AT1G23220.1	56.4294	21.9194	15.8689	9.09333	1931-05-01	3.67357	19.5887	15.7046	28.7678	46.1146	71.3853	72.6757	65.1801	112.664	60.398	15.2614	6671-10-01	19.0872	18.8804	27.5974	30.7333	29.7178	0.266607	0.950462	0.351289	1.12286	0.610888	0.39972	0	0	0.278304	0
AT1G29395.1	94.4088	88.6306	63.7094	68.1011	2221-10-01	3.74941	4.02551	4.01753	37.341	15.2884	44.877	44.2841	35.7712	2.95981	75.7288	24.3216	20.7941	28.3156	133.812	111.681	113.444	103.552	1.29895	2.77522	2.22803	1.11609	1.63693	1.64997	0.594195	3.05064	2.26316	2.041
AT1G70985.1	5.44455	0	0	0	0	0	0	0	0.296365	0.545314	1.30079	0.350329	0.448704	0	3.0199	0.341462	0.176563	0.591201	0.125411	0.213119	0.712008	1.75271	0	0	0.0649897	0	0	0	0	0	0	0
AT1G69980.1	23.2771	53.3659	49.8466	38.1472	17.8952	13.7377	6752-12-01	6187-12-01	5929-11-01	30.786	33.0361	37.292	23.8049	29.1792	21.7978	31.0225	19.9705	25.6586	29.3557	27.9012	48.5166	54.1861	1.70851	3.24994	5.05163	4.16971	2.08376	2.62977	2.09793	3.40253	3.33574	1.85806
AT1G70980.1	16.5433	30.6425	31.4386	29.6448	19.347	19.4995	21.6986	20.6253	18.5613	26.2518	25.5215	27.1178	2859-11-01	6.08447	14.6583	19.6491	15.5374	22.2773	35.3593	37.4231	18.4339	22.771	8744-11-01	14.3903	14.2381	13.4606	5.32508	4.15388	4.89852	20.4188	19.5821	17.9367
AT1G07200.2	7.82014	5.33247	5.35715	6.52485	4.88329	6.91557	13.5116	13.8861	6.35483	14.0089	13.6695	13.8442	2269-11-01	4265-04-01	8.59248	4.35492	2.96581	7.57799	7.47522	6.17954	8478-11-01	15.0177	0.00704393	0.0993444	0.0168171	0.0975507	0.00471694	0.009367	0	0.0326673	0.164133	0.0783642
AT1G16890.3	213.896	172.881	168.644	167.801	80.8632	58.0491	146.229	145.657	166.559	215.096	347.211	373.371	185.586	213.809	200.358	214.377	128.668	229.384	158.076	157.964	154.636	171.59	4.92753	3984-05-01	8.25331	7.10644	4.75758	2.41972	4.32507	9.32091	7.549	5.32052
AT1G11490.1	0	0	0	0	0	0.095534	0	0	0.0325037	0.0878987	0	0.079454	0.153841	0.0394464	0.147913	0	0	0	0.0858391	0	0.0348101	0	0	0	0.083607	0	0	0	0	0	0	0.0719895
AT1G30290.2	4.35648	2.54421	3.98677	4.11365	0.638834	0.545788	0.54751	0.448703	0.539915	5.65728	5.25068	5.34102	3292-04-01	4.20246	3.05675	1.29715	0.965165	5738-01-01	3.31964	3.46169	2.66182	3.42685	0.0344514	0.104217	0.109632	0.100463	0.034815	0.0633008	0	0.0197824	0	0
AT1G76030.1	73.3586	103.086	108.826	103.18	32.3369	23.9401	36.3224	33.2425	21.8141	67.9382	53.3789	59.1916	74.4723	26.6218	74.3656	54.9012	30.0627	48.6379	73.8665	68.277	137.721	155.047	3.18751	3.67684	3.99167	2.81551	2.78208	2.73502	1.20763	2.08915	1.74748	1.55035
AT1G71850.1	2724-10-01	0.856226	2.18882	1.32611	0.216379	0.220414	0.319381	0.552569	0.207497	10.186	9.754	9.63996	14.0824	9718-12-01	8091-10-01	2.03838	0.99941	0.885079	12.708	9941-10-01	5.51485	4.1032	0	0.0159189	0.0249741	0.0344084	0.0108892	0	0	0	0	0
AT1G10720.1	18.8162	18.8218	22.7043	19.1563	15.6965	19.5827	13.9244	13.0417	8.47709	14.5167	15.3107	18.3095	17.0377	9.32976	16.1311	5555-11-01	7.93001	3141-12-01	16.761	13.3784	19.2142	21.989	3.55998	5.44874	8339-05-01	5.73087	1984-02-01	2.06216	1.29714	6.62077	5.81187	5.78091
AT1G78630.1	227.715	46.5777	68.6301	64.1234	2.54307	5543-01-01	6.57779	4.10163	5.10107	186.661	170.807	173.379	301.386	207.437	293.438	35.8567	30.4416	36.4701	243.002	296.151	157.444	156.339	0.176277	0.541939	0.418357	0.721906	0.317687	0.154095	0.158345	0.278999	0.14018	0.223093
AT1G21590.1	9.97009	9.98647	6.71815	7.09385	0.774823	0.631418	1.15455	0.73196	2.75662	4.10868	9.60313	8.92855	8.28376	3.54402	2002-10-01	2.51554	2.12874	3.37532	4.90345	6671-03-01	24.2069	24.6216	0.0371611	0.0937165	0.140408	0.074507	0	0	0.0093404	0.0425027	0	0
AT1G60110.2	0.0827964	0	0	0	0	0	0	0	0	0.023791	0.0394209	0.0422396	0	0.488539	0	0	0.00820575	0	0.0742131	0	0	0	0	0	0	0	0	0	0	0	0	0
AT1G43815.1	0	0	0	0	0.433394	0.882953	0.426466	0.699007	6.08657	0.449712	0	0	0	0	0	1.51429	1.65123	2.35259	0	0	0	0	8.12988	1.98104	1.53746	0.801516	2.59567	0.570135	0	0.20802	0	0.332674
AT1G43810.1	0	0	0	0	9.35421	10.1858	7.45897	8.19385	2.68476	0	0	0	0.527887	0	0	3.78588	2.99205	7.49512	0	0.125426	0.239448	0.10858	0	0	0	0	0	0	0	0	0	0
AT1G51410.1	1.45909	100.572	69.2958	96.2402	158.319	155.824	58.0951	65.844	33.3699	0.0506257	0	0	0	0	0.667996	45.3061	37.4196	36.9277	0.0484635	0.123536	0.314453	0.142592	44.6303	70.4001	77.2302	74.1238	24.8949	21.7327	19.17	77.6165	83.4603	75.7609
AT1G29025.1	0	0.138376	0	0	0	0	0	0	0	0	0	0	0	0	0	0	0.00889939	0	0	0	0	0	0	0.0629796	0	0	0	0	0	0	0.0562214	0
AT1G75350.1	134.409	91.979	84.1135	93.0515	12.871	14.0197	21.067	21.8897	18.4841	165.302	189.617	178.702	144.42	197.796	155.71	68.474	46.4477	59.4267	214.616	212.582	149.374	151.428	0.148173	0.859025	0.700881	0.983766	0.469514	0.437365	0.354696	0.611665	0.491718	0.39128
AT1G70180.2	40.3189	5564-11-01	16.3657	14.1404	3.35555	2.66689	3.91876	4.40102	3.97569	51.5729	32.8119	31.1062	43.4385	34.6587	38.74	10.1504	6.60576	9.62382	22.6801	17.9517	9.96384	10.0294	0.27386	0.277398	0.243117	0.246843	0.0782354	0.0440816	0.149887	0.0707954	0	0.0566094
AT1G53050.1	36.1202	19.3884	20.8042	15.1031	4.32468	5.14365	2.75779	2.04578	3561-03-01	22.0728	19.5884	20.8357	36.002	25.0158	36.2922	9.08375	6.83362	3642-10-01	24.9659	20.6682	24.6607	24.5124	0.448542	0.329249	0.689119	0.579785	0.23494	0.410689	0.339458	0.626205	0.652565	0.333818
AT1G51900.1	0	0	0	0	0	0	0	0.0697164	0	0.0374285	0.185282	0.132307	0	0	0.0682078	0	0	0	0.257159	0.0336159	0	0	0	0	0	0	0	0.0121197	0.0136462	0	0	0
AT1G19565.1	0.25255	0.39191	0.626163	1.30068	0.247602	0	0.162429	0	0.527982	1.83779	2955-11-01	13.3019	1.35288	0.794635	0.520299	0.256036	0.799056	2.22815	0.679871	0.385116	0.0612682	0.83348	0	0	0	0	0	0	0	0	0	0
AT1G37113.1	0	0	0	0	1.52177	1.63394	2.06405	2.35491	2.39268	0	0	0	0	0	0	0.743508	1.02646	1.26966	0	0	0	0	2.05474	1.89949	1.54474	1.49963	0.508817	0.375661	0.379228	1.42135	0.555445	1.32597
AT1G62840.1	2.64513	6119-02-01	1.49039	1.23835	0.314314	0.320176	0.927871	2179-02-01	7.79129	0.821224	4272-01-01	2.14801	2.06103	0.297844	1.98162	0.561135	1.14057	1.20928	0.503448	0.36666	6.70818	7.30054	0.0388345	0.239332	0.184212	0.142073	0.355454	0.229124	0.243784	0.301729	0	0.120634
AT1G41880.1	1066.04	215.338	312.285	254.209	19.6435	9.97445	26.7149	21.7447	34.6349	1060.48	1092.76	1097.31	1265.44	1966-03-01	1192.06	317.956	233.514	245.1	585.921	557.058	483.81	362.785	0.772756	3.12383	8401-02-01	6.24143	1.35789	0.350538	1.10088	1.78242	0	0
AT1G11230.2	0	0	0	0	0	0	0	0	0	0.0477257	0	0.0865772	0	0	0	0	0	0.0237943	0	0	0	0	0	0	0	0	0	0	0	0	0	0
AT1G20750.1	0.0915653	0.620852	0.881733	0.305259	0.0581101	0.0761863	0.0428859	0.046862	0.131542	0.800579	0.444795	0.49787	0.288746	0.0438538	0.0458545	0.18218	0.183327	0.106116	0.44115	0.319309	0	0	0.0955995	0.132336	0.0570728	0.139345	0.0478172	0.0673139	0.0237119	0.0418374	0	0
AT1G73980.1	27.9297	20.9638	17.5399	14.5463	6.34797	4.0448	7.01767	5.43521	12.0222	29.2377	24.7185	26.6471	21.8636	6468-11-01	26.0497	13.4229	7.91935	14.4325	26.851	21.6974	13.5747	6101-12-01	0.0332428	0.0783304	0.132163	0.105048	0.00753709	0.0373047	0	0.0250773	0.0503992	0.0401046
AT1G04030.1	4744-12-01	4.83522	5.49688	5.14335	1.56657	2.03462	1.69568	2.21083	3.18941	18.2244	17.0164	17.7344	18.1195	12.1855	13.7146	4.73286	8666-02-01	2.65645	4027-12-01	11.1475	2.58751	3.55954	1.10205	0.977413	1.02557	0.904762	0.995975	0.886626	0.286146	0.37596	0.151117	0.300625
AT1G05785.6	10.1787	19.2591	18.9358	19.1207	4.36784	4493-04-01	2.86535	2.51598	6.35451	17.2413	18.0582	17.3849	7.49733	19.3014	10.1573	9.78365	7.88728	10.1575	9933-11-01	8.81561	13.1241	6224-11-01	1.45136	1.91352	0.704189	0.860075	1.33491	2.36299	1.62489	1.99664	1.00319	4369-01-01
AT1G05780.1	14.3593	20.6099	19.8945	25.6502	5.24455	3.68438	2.13547	3.06265	5.91635	25.513	28.4576	31.8078	4256-12-01	15.7448	9469-11-01	16.7812	15.9367	14.4855	8.11069	5.48508	13.6934	18.75	0.630748	5353-02-01	1.21648	3.36869	8191-02-01	1.71792	1.02458	1.04163	0.348903	1.66582
AT1G01200.1	0.452769	1.75623	2.80596	1.94287	0	0	0.218364	0.178956	0.0818195	0.684299	0.526127	0.706832	0	1.30773	0.233197	0.817275	0.361259	0.898157	2.91124	2.93383	3.84377	4.38239	0	0	0	0	0.0271527	0	0	0	0	0
AT1G24610.1	19.2962	20.7888	19.8478	19.8196	14.9493	19.4702	17.4072	17.2797	4317-12-01	15.1865	13.6888	14.1006	16.5855	14.5097	18.3047	5952-11-01	8.95428	5196-11-01	17.136	14.9753	20.6095	18.4036	12.0858	8.01707	9.47787	7.86831	4.91148	4.62307	1.87739	13.4623	12.1546	10.874
AT1G70720.2	29.5932	15.8358	20.8735	2632-12-01	1.41735	2.37799	1.14857	0.739585	9.93413	0.798103	1.85713	2.33073	3862-10-01	1.28873	17.3442	2.59399	3.50739	4.77361	0.763095	0.51871	97.0455	108.781	0	0	0.066108	0	0.0323346	0.0935254	0.242073	0	0	0.127995
AT1G56105.1	3.55594	0	0	0	0	0	0	0.128794	0.176133	3.07414	2.50982	2.25425	1.04552	3.79053	0.502619	0.426405	0.788319	0.527727	0.584709	0	0.237116	0.107523	0	0	0	0	0	0	0	0	0.538019	0
AT1G53460.1	20.3383	6.77794	5.62289	6.92149	1.86659	1.62178	1.40458	2.61211	2.20827	22.7181	23.4932	24.1684	20.8895	25.9043	19.9114	6.08637	3.62974	3609-05-01	17.587	17.7612	9.61801	7.76178	0.631289	0.951641	0.960892	1.03291	0.654484	0.515959	0.339169	0.316209	0.529585	0
AT1G61575.1	0	0	0	0	0	0	0	0	0	5.67193	0	3.34466	0	0	0	0	0	0	0	0	0	0	0	0	0	0	0	0	0	0	0	0
AT1G79030.1	13.1627	6.56359	4.55948	4.26198	0.661078	0.795844	0.798354	0.945068	1.78703	8.81018	9.13457	9.97978	14.2007	9288-12-01	9469-11-01	3.45482	2.33676	3.84389	9.13103	6.68351	6.75889	6.79737	0.0128828	0.0260477	0.0614386	0.150345	0.0264741	0.0261704	0	0	0	0.0461313
AT1G61570.1	71.896	31.5059	42.5267	20.4318	4.11825	2.09753	8.10484	6.64219	8.04608	449.081	323.604	396.029	83.0102	755.675	67.5882	72.5965	54.2645	55.1678	233.28	304.616	110.057	84.2556	0	1.98397	8564-01-01	1.32909	0	0.831021	0	0.21963	0	0
AT1G78530.1	0.295632	16.0456	24.5377	17.4973	0.917188	0.688426	0.0475014	0.038929	0.20138	0	0.153334	0	0	0.0408074	0.456792	7.18141	3.26967	4.06014	0.662747	0.262791	0.035835	0.162497	0	0	0	0.015903	0	0	0	0	0	0
AT1G04780.1	40.6551	18.8447	20.0404	16.8639	4144-10-01	9.55288	17.4861	14.7178	15.7254	20.118	23.5847	24.915	37.1684	17.8748	38.927	7552-10-01	6.38496	6295-10-01	22.7658	16.9257	28.3345	34.0699	0.0534887	0.270015	0.178645	0.0624064	0.036328	0.0863315	0.00540841	0.0970617	0	0.0388063
AT1G04960.2	17.1726	28.5865	19.5185	21.8939	7.56377	7.07586	15.1895	12.1579	7906-12-01	7766-12-01	16.1502	15.1133	13.5033	13.1105	13.4699	16.2071	8.22537	16.7331	12.0563	11.0443	17.1884	17.667	0.515462	0.214545	0.260144	0.188218	0.251143	0.114878	0.0124901	0.148182	0.198539	0.394963
AT1G05560.2	24.6301	1.70044	1.23492	2.73622	1952-01-01	0.26974	16.1122	7.0332	20.8098	11.0768	33.7649	33.5406	18.9097	6.48929	20.746	3.39802	1.12415	2.77034	29.3198	24.9125	0.676667	0.942441	0.0281067	0.0142172	0.189845	0	0.0193419	0.0382051	0.0216086	0	0	0
AT1G08005.1	0	0	0	0	0	0.421072	0.406756	3334-01-01	6.08556	6.01116	7.72604	2.78188	0	6.17236	0	1.31844	2.33951	0.96739	0	1.92882	0	0	9052-10-01	7.85989	9.34672	6.84312	8.88461	6.82901	4.00164	1.98406	3.18997	1.26919
AT1G19380.1	13.3258	0.591338	2.83438	4.57928	2.98877	0.761128	1.59304	1.20512	30.3781	9.52884	17.0341	22.549	15.9086	9.10213	21.1785	3.05198	1.48793	2.21323	8.32063	6.58565	1.29423	2.09601	0.931725	0.980029	0.451959	0.31697	1.21731	2.33352	1.54715	0.239091	0.480515	0.382365
AT1G67930.1	19.1925	22.4045	20.6399	20.9886	5.86267	3.33369	3.06229	3.64304	1.58948	7848-11-01	5248-10-01	2417-11-01	20.2988	3033-10-01	17.4255	5.63582	2524-04-01	4.96998	20.1223	16.8165	23.4447	25.9664	0.201109	0.371725	0.460004	0.372632	0.0733232	0.0895149	0.00419697	0.443295	0.309883	0.215763
AT1G15800.1	16.7525	6.90579	8.1129	9.88669	7.95598	13.7687	7.66045	4.69125	15.8245	25.0421	41.0589	45.5558	25.2396	13.9253	14.8299	5287-11-01	2544-10-01	17.5251	22.6288	20.4913	2.09569	2829-03-01	6.31085	8.01384	9.28713	7.24684	15.565	17.5762	4.53156	5.66646	5.77662	4.72802
AT1G78450.1	13.8806	0	0.296656	0.410814	0.156408	0.0796623	0.538676	0.378397	0.96112	0.244859	0.283572	0.304902	2.30762	0	10.1074	0.478063	0.30418	0.240429	0.214734	0.0608186	0.522484	0.947702	0.73347	0.356814	0.518857	0.45192	0.558894	0.540508	0.572187	0.675651	1.05614	0.720353
AT1G61790.1	90.19	95.1267	100.446	96.6403	47.2067	31.3677	23.1285	24.313	17.5829	77.0812	68.8152	78.1906	92.235	57.9504	87.7426	55.1861	32.4	34.2822	101.21	128.532	148.198	127.928	8685-12-01	24.8912	27.2384	23.8114	12.0684	5096-11-01	4411-08-01	42.4128	43.4328	43.0112
AT1G61795.1	5.33707	2.07318	7.72886	4.58702	1.01873	0	0	0.117363	0.0644326	2054-01-01	2.86822	2.31715	8.10049	7.32887	4.58139	8.65864	2.70162	4.41924	6621-04-01	2.94268	1.18839	0.391916	0.360278	0	0.0712206	0	0.0890149	0.244331	0	0	0	0
AT1G18160.1	15.0721	7.81252	8.72483	7.76088	1.34308	1.84697	2.92406	2.15267	4.21092	17.8252	15.2668	15.6413	13.5024	5445-12-01	13.9889	4.88747	3.09309	6.00727	8638-10-01	8.30379	9.67109	10.941	0.013892	0.118949	0.0773905	0.106319	0.0185985	0	0.0311316	0.0322324	0.0323896	0
AT1G36240.1	0	0	0.643437	0	0	0	0	0	0	0	0	0	0	0.750937	0.533708	0.932102	0.726672	0.346288	0	0	0.37775	0.228393	0	0	0	0	0	0	0	0	0	0
AT1G47540.2	0	0	0	0	0	0	0	0	0	0	0	0	0	0	0	0	0	0	0	0	0	0	0.143576	0	0	0	0	0	0	0	0	0
AT1G22470.1	11.893	1.78759	9.99625	6.59189	1.12937	0.511302	1.35827	1.21435	3.42138	1.42256	1.41308	3.34683	6.98745	2.48638	8.29896	7.82615	8.76374	9.84064	11.1408	6.44088	19.0963	30.498	0	0	0	0.0534221	0.0650399	0	0	0	0	0
AT1G28960.1	20.7899	40.6589	34.7209	39.7064	86.0386	103.403	91.1133	107.672	106.048	18.96	19.5426	23.3065	16.8506	9.49982	18.9946	56.7737	51.9448	57.8615	9.51258	3938-07-01	8.81114	8.38856	133.713	84.4416	96.4973	91.2068	39.7823	38.3112	30.3691	97.5022	102.991	96.0961
AT1G48635.2	18.9281	7276-10-01	8038-11-01	3003-10-01	6428-02-01	2.82235	3.18778	4.05624	8.04911	18.0464	15.7402	19.58	23.6356	24.9029	21.9181	10.1601	6.38345	9.05152	13.2259	13.5251	16.391	16.9889	0.0567755	0.172822	0.120186	0.124322	0	0.0261276	0	0	0	0.0654393
AT1G28610.2	5.18962	6.56476	4.06013	6.55962	0.13379	0.181714	0.0438839	0.25175	1.23024	0.373386	0.418532	0.823197	2.48738	2.82815	3.70803	0.672225	0.626145	0.560074	0.653093	0.485556	0.364165	0.150122	0	0	0.0158028	0	0	0	0	0.042811	0	0
AT1G43620.1	13.0669	5169-10-01	5132-11-01	7.90001	3.28117	4.1501	2.20629	2.20504	4.22357	8414-10-01	5813-10-01	9103-10-01	8.34589	9.44344	9.0597	5.77512	3.52292	4.83298	17.4935	14.4599	19.5468	17.7642	1.65241	1.48116	2.03538	1.53604	0.563193	0.572964	0.578748	0.892439	1.05505	1.34327
AT1G48630.1	104.5	55.1466	82.6484	56.5266	3.71934	2.58065	4.75531	4.74896	2.37234	110.148	82.5296	94.2843	97.1998	285.306	94.4999	33.9818	25.1452	24.3852	150.339	190.459	111.679	83.2698	0.337767	0.564811	0.841763	0.96913	0.363082	0.508114	0.103197	0.853319	0.509129	2154-01-01
AT1G69370.1	28.3846	49.7196	43.0289	41.5391	24.8132	24.3872	13.1474	9.89517	14.1889	15.0438	18.2312	17.9531	21.6451	15.7487	20.6391	29.1407	18.7251	23.5217	18.3684	6809-12-01	41.6977	48.7575	2.00454	1.48008	5892-01-01	6655-01-01	0.937319	0.7763	1.49304	1.51818	1.57819	1.00466
AT1G78980.1	0.661282	6412-12-01	7.46023	14.7406	28.0367	29.1704	6.20684	7.11753	6.13063	0	0.0345766	0	0	0	0.302747	13.8847	8744-08-01	8433-10-01	0.0439031	0	0.0356078	0	8.84032	7.1357	8.32586	7.21295	1.74094	1.81968	1.23459	4.65068	3.79422	4.01334
AT1G55450.2	1.97734	0	0.204154	0.282716	0.322912	0.0548223	0.31775	0.651017	7.67195	5402-12-01	26.5112	28.8417	6.17887	2.27418	6.28026	1.0627	0.741119	3.23605	10.0981	7.95233	0.0799034	0	0.0987042	0	0.0978236	0.0540699	0	0	0.0396743	0	0	0
AT1G26100.1	2334-10-01	5.99824	4.79176	7.02604	0.148611	0	0	0.359535	0.137092	6.49989	3367-08-01	7.39542	16.5675	2846-11-01	3071-10-01	1.15815	0.804412	1.39233	8.09319	8.09016	13.128	4053-10-01	0	0	0.0286625	0.212036	0.0273279	0	0.0817426	0	0	0
AT1G24400.1	6.96053	464.779	586.235	485.035	9.01371	2.43279	3.60092	3549-03-01	0.537386	1.23002	2.99772	3.52978	7.20454	0	7.65608	101.209	94.1152	75.1274	127.523	101.614	0.028595	0.181534	0.270495	1.79892	0.698155	0.801891	0	0.0115947	0	0.665599	0.222948	0.413954
AT1G59171.1	0	0	0	0	0	0	0	0	0	0	0	0	0	0	0	0	0	0	0.251523	0.427429	0	0.370022	0	0	0	0	0	0	0	0	0	0
AT1G22610.1	24.3852	13.7489	17.3036	13.0858	4.57772	3.54263	6.89211	5.71354	4.80788	7.06959	6.09246	7.22687	24.6389	6.60209	25.4254	4.91148	3329-03-01	5.93251	5117-10-01	6299-10-01	36.1556	42.1884	0.0133634	0.195159	0.159535	0.10714	0.0268089	0	0.0465348	0.0310559	0	0.024833
AT1G68570.1	72.7478	272.597	202.985	257.364	6788-12-01	1911-07-01	8.44707	6.46722	6.83235	7.85884	9.64118	7304-10-01	23.5396	9.87056	43.0375	55.1562	14.9588	33.9641	9584-10-01	4312-10-01	58.1906	60.5116	0.361401	0.413862	0.316036	0.228432	0.263199	0.260347	0.165345	0.352392	0.326871	0.390157
AT1G32160.1	29.6917	21.1257	17.8318	19.6227	1.93067	1.88117	4.29523	2.43698	6.56152	18.3901	22.0816	24.3123	34.152	18.2183	29.5259	7.98723	5.13049	9.18734	17.8631	19.5191	18.9745	18.3669	0.0558002	0.113213	0.206727	0.0950302	0.0782013	0.076956	0.0582886	0.0402905	0	0
AT1G02510.1	0	0	0	0.320598	0	0	0	0	0.109179	9.89378	6.14283	9.34583	1.40116	0	0.384905	1.38014	0.122701	0.297281	58.8199	84.0089	1.63098	0.657408	0.0857545	0.0583486	0.158517	0.0208878	0.020867	0.0203628	0	0	0	0
AT1G73640.1	5.76346	15.0234	19.4312	14.2458	0.0753296	0.153469	0.444753	0.36449	0.780183	1.16713	2.02187	2.46283	5.43384	0.986557	3.56214	4.75059	3.37822	3.48223	5.1021	5.44825	7.15777	9.78801	0	0	0.0291465	0.0269576	0.0278673	0	0	0	0	0
AT1G70300.1	4.71777	3.35134	3.89419	2.69637	1.45432	1.50323	5.42966	4.88097	5.24071	4.95972	8.39636	9.05884	6.94993	3.36598	5.26472	3.17253	2.07153	4.30197	8.08449	7.68424	9528-01-01	1.88623	0.635964	0.867252	0.833678	0.66609	0.682808	0.569158	0.112419	0.472205	0.536401	0.295501
AT1G63630.1	0.603004	1.07282	0	1.64801	0	0	0	0.0513178	0.0572522	8.68322	5.09825	6348-04-01	0.723655	0.0658624	0	0.233795	0.121625	0.188696	0.787486	0.720593	0	0.196883	0	0	0	0.021954	0	0	0	0	0	0
AT1G75910.1	19.9191	402.762	662.295	539.937	0	0	0.049241	0	0	0.0473864	6.40535	6.1014	36.2793	0	105.118	2024.76	434.939	499.797	685.461	353.284	0	0	0	0.0461572	0	0.0165714	0	0	0	0.144111	0	0
AT1G66220.1	0.0680995	0	0	0	0.0222278	0	0	0.0179253	0.0511305	0.0192827	0	0	0	0.0171955	0	0.0759828	0	0.311709	0	0	0	0	0.821067	0.0282368	0.0371082	0.0272103	0.0567299	0.00624793	0.00938216	0.277391	0.300186	0.204746
AT1G17120.1	5374-11-01	7873-11-01	9317-10-01	13.1899	2.13995	1.24978	1.62844	1965-01-01	1.46332	17.4101	13.855	15.6097	14.2337	8.38335	9842-10-01	5.16576	2.55746	5.41491	20.7094	21.2577	29.3779	29.3135	0	0.0738623	0.135581	0.0799636	0.0166438	0	0	0	0.0550474	0.0438034
AT1G13400.1	0.785272	0	0.324516	0	0.0855482	0	0	0	0	8436-02-01	4.00966	3.96888	3763-10-01	7.67141	2.96597	0.0893696	0	0.0448211	4877-01-01	0.864893	0	0.0575947	0	0	0	0	0	0	0	0	0	0
AT1G13150.1	5.67107	2166-11-01	33.9046	25.6558	0	0	0	0	0.0856622	2.96667	2.37252	2.44127	7.54241	0.407993	9784-10-01	56.5071	8.67478	2447-10-01	44.9955	22.9132	0.355443	0.709188	0	0	0.0109316	0.0100343	0	0	0	0	0	0
AT1G16650.3	3421-11-01	1.66733	1.93741	3.18601	0.287289	0.292646	0.659625	0.463359	0.546096	3.42308	3.22662	3.00073	12.0469	5.04891	10.777	1.01031	0.776113	0.889598	2.62948	6066-02-01	1.68243	1.16049	0	0.0139137	0.120247	0.0602058	0.0189101	0	0	0	0	0
AT1G12570.1	7.66944	41.4007	47.3754	51.6804	1.1193	0.810122	0.289844	0.26129	0.0688006	16.6397	33.1318	37.412	5.51011	2.26361	7.80728	18.5998	9.30028	16.5083	575.939	1033.2	37.6529	21.873	0.0126078	0.114693	0.140304	0.027587	0.008627	0	0	0	0	0
AT1G62540.2	9.53602	18.3526	19.8546	16.5956	0.175679	0	0.0691485	0.141674	1.25801	1994-07-01	5.07794	6.80503	2599-07-01	0.255372	5.736	4.50668	4.82306	10.1469	6.94493	4597-07-01	16.3183	10.1766	0.015276	0.0154656	0.0364075	0.0668716	0	0.0104226	0	0.0337289	0.0677869	0.161822
AT1G67790.1	5.49811	6.60165	6.0409	7.30325	3.36192	3.65636	3.35793	2.77232	2.93441	9.84876	6032-05-01	5.61079	5.64164	3.39719	6.62078	3.57417	2.68841	3.53945	4.14134	2.96839	4.05314	4.50976	1.54048	1.24207	3526-01-01	0.943897	1.14796	1.07914	0.876163	2.18389	1.99947	2.36718
AT1G80040.1	104.829	63.2469	58.8127	63.675	26.8502	30.2225	47.0863	41.2599	44.1977	134.575	107.043	114.659	88.5082	66.3693	92.6522	54.5359	35.037	49.5056	101.204	100.625	74.4965	69.9821	17.2882	13.7031	13.8148	13.3364	12.048	9.80464	7.81098	9.47116	9.65332	9.84534
AT1G77840.1	59.0703	76.0745	81.2765	88.2448	115.957	121.684	125.621	119.131	46.0022	43.4386	39.7545	44.2252	64.4347	34.7349	60.6025	58.4023	40.6451	50.3963	93.7467	123.474	66.1038	70.3964	40.8643	39.1831	43.4001	39.6071	21.1557	20.5627	17.1478	36.3206	36.3852	37.5496
AT1G18830.1	0.158042	0.653138	0.717429	0.632232	0.378254	0.297738	1.20122	0.748727	0.536718	0.543611	0.410791	0.388136	0.112881	0.0523447	0.0542659	0.427247	0.20836	0.319826	1.43232	1.65802	0.0255266	0	0.106817	0.157831	0.130342	0.0882397	0.0524707	0.113663	0.014195	0.0660196	0.132683	0.0263953
AT1G29560.1	2.97755	3.77642	2.45816	3.24937	0.176731	0.630095	0.115938	0.118768	0.599548	8406-10-01	9386-06-01	8542-07-01	3.48007	7.04754	3.99658	1.70959	1.22443	1.77579	6.49727	3.94003	2.27404	8839-01-01	0.0378234	0.0637185	0.0200435	0.00919568	0.017254	0.0170597	0.109205	0	0	0
AT1G26570.1	14.1282	47.4848	48.6193	49.7567	13.6268	3.83787	2.91047	9025-01-01	1.20144	7.02583	7.79462	7.44705	13.4033	5.57481	14.1089	8.58146	6.57354	7.47242	8.18593	9.41996	6.71766	4.71744	0.842162	1.05416	0.887996	0.927241	0.730689	0.574661	0.386551	0.74363	1.49451	0.973018
AT1G18835.1	0	0	0.855948	0	0	0.459702	1.55425	6377-01-01	0.249752	0	0	0	0	0	0	0.357664	0.125697	0.358623	0	0	0	0	0	0	0	0	0	0	0	0	0	0
AT1G63490.4	7.22428	11.0869	5974-12-01	4912-11-01	2.19883	1.99738	2.09676	2.10226	2.73454	16.8878	6085-07-01	8.76208	8.40971	2059-07-01	6.61879	4.48418	2.55275	3.42509	14.6064	11.0534	3.57586	4.53259	1.00317	1.04167	0.953343	0.956687	0.257644	0.34475	0.180199	0.522255	0.459202	0.435006
AT1G59790.1	0.279986	3.69036	3.98859	2.88181	0	0.0931367	0	0	0.0316057	0.768291	0.790206	0.693684	1.19988	0.0765939	1.73046	2.87069	1.97575	0.746533	20.21	19.7674	0	0	0.0614283	0.0623867	0.0649965	0.119586	0.0289141	0.0426156	0.0431172	0.0438852	0	0.0701831
AT1G09660.1	72.2783	20.6585	23.5446	25.5964	0.928117	0.768158	1.427	0.795244	4.61704	47.1587	30.3447	30.0059	74.5831	55.1654	75.002	18.0759	4981-11-01	2805-10-01	56.7561	44.7961	28.162	32.0625	0.107705	0.576527	0.960238	0.570486	0.156165	0.0381526	0.0728578	0.278423	0.223825	0.0890531
AT1G09665.1	0	0	0	0	0	0	0	0	0	0.129	0	0	0	0	0	0	0.042971	0	0	0	0	0	0	0	0	0	0	0	0	0	0	0
AT1G58220.1	17.7834	8.58212	10.1048	9.03664	2.72389	3.77439	2.97411	2.72184	2.98147	19.4656	3868-12-01	13.3934	22.6253	8.36547	16.5691	4.21029	3.16865	4.09277	16.2481	14.8346	5.44747	6.61263	0.904974	0.883439	0.792148	0.716294	0.794514	0.683415	0.0341843	0.209033	0	0.122992
AT1G58223.1	32.1339	2.08897	0	2.76853	0	0	2.48032	0.09725	6.46906	35.4397	20.9738	25.4278	38.2286	12.0654	36.7694	8.73154	9.88441	13.0977	0.607349	0.894603	0.298676	0.604793	1.87765	3.43523	1.06979	1.11968	5.81977	6.46763	0.99108	0.0306652	0	0
AT1G69530.3	67.0743	177.208	148.511	123.728	113.535	95.4552	83.9457	74.296	71.3995	77.9278	84.2594	95.674	64.4062	13.922	58.7387	162.937	97.3451	173.208	191.476	218.087	610.878	713.863	0	1.03357	0.68362	0.391538	0.0218351	0	0.0815347	0	0.121825	0.096941
AT1G58225.1	0.392636	0	0	0	0	0	0	0	0.0542969	0.491678	3.22335	1.89537	1.68264	0	0.404451	0	0	0.154034	0.117552	0	0	0	0.0749262	0	0	0	0	0	0	0	0	0
AT1G51355.1	9375-12-01	2.32031	1.23574	0	0	0	0.160278	0	0	6.61893	6.92054	13.0387	29.8543	6.25231	19.9903	0.988106	0.835321	0.65202	4.91969	3.42014	0	0.109659	0	0	0	0	0	0	0	0	0	0
AT1G65430.1	6539-11-01	31.1908	28.6378	34.9741	44.9399	54.0738	31.2066	32.7176	27.0412	15.4062	12.0463	13.2855	8.38881	6059-10-01	10.0351	26.6366	20.1195	23.3242	13.6564	8749-12-01	15.9302	15.7881	27.5634	29.2911	31.2799	27.5513	14.9127	15.0449	14.0769	41.2573	41.1145	41.8424
AT1G72590.1	0	0	0.204154	0	0	0	0.056438	0.0471943	0.0189431	0.0516056	0.0874958	0	0	0.278471	0	0.22772	0.0882284	0.025683	0.157506	0.0460836	0	0	0	0	0	0	0	0	0	0	0	0
AT1G50080.1	0	0	0	0	0	0	0	0	0	0	0	0	0	0	0	0	0	0	0	0	0	0	0	0	0	0	0	0	0	0	0	0
AT1G16470.1	80.6403	78.332	102.784	86.6569	16.4216	13.9145	16.8936	16.1323	21.4733	104.598	99.8513	102.887	100.346	146.311	85.6553	56.2841	32.2273	47.6784	123.18	147.273	132.155	125.583	0.109326	0.224234	0.662906	0.959538	0.110021	0.186578	0	0.0716548	0.144009	0
AT1G53260.1	3.33741	0.913605	0.486562	0.3369	0	0	0.189324	0	0.0693306	4.33068	3.05429	3.51532	2066-04-01	7006-02-01	3.84228	0.748131	0.282038	0.157604	0.997893	0.99752	0.0952173	0.0431772	0	0.0619543	0	0.0443193	0.0222948	0	0	0	0	0
AT1G49270.1	6.75977	2.73324	5.18577	4175-05-01	159.826	260.09	193.734	193.082	292.459	0.167333	0.0691532	0.0370415	0	0.0186605	3.10315	65.9729	72.9448	83.5261	0.0439031	0	0.712157	0.306788	309.694	125.666	138.965	116.506	87.3487	83.9972	29.8904	208.935	196.975	201.33
AT1G53265.1	0	0	0	0	0	0	0	0	0	0	0	0	0	0	0	0	0	0	0	0	0	0	0	0	0	0	0	0	0	0	0	0
AT1G55360.1	69.8237	25.6553	31.5073	31.7708	6931-06-01	5.25719	4.95942	3.67423	8.34662	64.2263	58.441	61.1489	113.51	66.2248	89.4204	16.5776	3483-11-01	20.3346	63.2704	80.6338	148.869	178.988	0	0.288534	0.437776	0.298536	0.012422	0.0122322	0	0	0	0.123798
AT1G29700.1	17.1025	6.28149	2219-10-01	2949-10-01	0.34296	0.149724	0.723166	0.592659	4.282	6.42679	8194-08-01	9.80006	13.9835	7.22512	13.2901	4.76422	2.51792	4.03678	14.2601	13.4502	5838-10-01	4024-12-01	0	0.0450406	0.0175727	0.113224	0	0	0	0.0940648	0.283571	0
AT1G63420.1	24.8163	13.4225	12.1597	3996-12-01	0.815951	0.653061	0.516156	0.540509	2.14753	28.0905	22.0257	23.1906	29.1697	9.20222	25.655	4.28167	3.05249	5.56526	16.2967	13.6657	9.66977	9.26019	0	0.0251918	0.128787	0.0636278	0	0	0	0	0	0
AT1G63350.2	0.221155	1.37097	1.43746	0.947917	0.0638953	0.0183814	0	0	0	0	0	0.0272445	0.11847	0	0.113905	0.236175	0.165722	0.195579	0.08258	0	0	0.0728913	0	0	0.0119213	0.00546013	0	0	0	0.0346445	0.0348135	0.0277025
AT1G03170.1	40.876	25.9917	52.3246	52.1405	16.0562	9.44163	0.430895	0.353133	1.93295	0.672786	0.645927	0.55547	5296-10-01	1.15	21.3981	22.2106	7.89321	19.2542	1.13558	1.36219	22.4838	28.0069	0	0.399637	0.280415	0.414778	0.186483	0	0	0	0	0
AT1G51680.1	4263-12-01	276.242	323.573	280.343	17.8191	13.1314	21.6443	15.6784	17.8302	5.44629	6.38533	8.03134	9.07269	1.26426	9898-12-01	42.6006	23.5792	49.2583	12.1839	7078-11-01	121.459	155.205	0.0515313	0.234429	0.0511988	0.112759	0	0	0	0.0288458	0	0
AT1G79720.1	41.4704	3.82098	8.09559	8.63791	0.489803	0.356384	0.757387	0.620704	3.61495	3319-11-01	2012-10-01	11.1172	45.4635	5664-12-01	40.621	3.07307	1.61825	3.02829	18.6687	27.5348	20.4915	21.9759	0.030409	0.200103	0.205346	0.377162	0.0315326	0.0103715	0	0	0.0674976	0.0537105
AT1G34830.1	0	0	0	0	0	0	0	0	0	0	0	0	0	0	0	0.110008	0	0	0	0	0	0	0	0.0482846	0	0	0.529443	0.650714	0	0	0	0
AT1G51172.1	0	0	0	0	0	0	0	0	0	0	0	0	0	0	0	0	0	0	0	0	0	0	0	0	0	0	0	0	0	0	0	0
AT1G51170.1	14.7284	3.20519	5.44107	4.87551	3.88122	3.09412	5.27213	5382-03-01	5.70126	7524-01-01	1.69878	2.1726	7.33613	1.29153	11.046	3.06043	2.35279	3.74281	19.9629	20.1773	6478-10-01	15.2804	1.92684	2.39132	2.31674	2.07542	1.12783	1.35495	0.381229	0.728962	1.05808	0.77719
AT1G30840.1	22.0475	0	0	0	0.0894368	0.0455523	0	0	0.0462721	5.53504	3.28909	4.05424	5.28174	0.55995	6.06566	0.265638	0.242665	0.0832281	2147-11-01	8.72907	0	0	0	0.10139	0.206065	0.218697	0.0140728	0.0138333	0	0.0858555	0	0
AT1G68910.1	5.58416	8.1466	6.71138	6.47766	1.44756	1.50186	2.00474	1.70781	3.36216	8.06456	9.21946	7065-08-01	7.03849	7.93653	6.42892	4144-02-01	1.75688	3.31682	2625-07-01	5.39946	4.89531	6.49706	0.0569592	0.0460247	0.0724601	0.116307	0.0543057	0.0460665	0.0288779	0.102933	0.155153	0.123461
AT1G06520.1	16.5761	34.9889	35.7034	36.893	4.97947	1.90579	13.4534	9.98099	20.639	26.1609	29.2906	27.901	23.1437	0.0227526	7.90169	14.4038	6.50694	12.1125	22.1557	17.6613	9.61505	9.03013	0	0.310694	0.57677	0.430515	0.0336179	0	0.150187	0	0.0555305	0.132563
AT1G07690.2	0	0	0	0	0	0	0	0	0	0.359495	0.313897	0.50662	0.276125	0	0	0	0.121483	0.263747	2.23571	3.01323	0	0	0	0	0	0	0	0	0	0	0	0
AT1G53190.1	27.9091	50.9123	47.8186	54.7035	307.781	417.575	251.93	252.238	161.102	28.3991	25.849	28.8126	18.5477	9.73598	21.8319	119.212	107.106	113.474	35.2092	29.7301	24.1828	32.3098	206.836	192.478	224.143	222.89	70.2766	61.8724	41.1631	157.873	152.2	163.34
AT1G47485.1	1.32256	0	0	0	0	0	0	0	0	0	0	0	0	0	0	0	0	0	0	0	0	0	0	0	0	0	0	0	0	0	0	0
AT1G11000.1	9.81731	9.49392	11.1534	13.1286	1.47012	1.91685	2.16993	1.77833	6.70018	3.07637	3.24597	3.24671	6.56169	6.91721	6.49441	4645-04-01	3.27978	5.06763	3.25627	2866-02-01	43.1293	52.8129	0	0.0635942	0.100024	0.0183557	0.0344379	0	0	0	0	0
AT1G64260.1	2.14165	0.110648	0.265178	0	0.0233019	0.0237364	0	0.0187914	0.0230239	1.84549	1.77588	2.04597	2.37099	2.58683	6178-01-01	0.179779	0.0700252	0.07168	1.19435	1.01481	0.155681	0.0941268	0.00980932	0.0197967	0.0390094	0.0572177	0	0	0	0	0	0
AT1G57680.1	82.5554	47.1649	75.1769	69.8183	157.361	184.001	167.924	180.683	172.03	64.5851	39.6513	45.92	67.3443	44.4273	73.9993	73.7672	66.2784	77.5755	40.1307	45.6116	116.57	123.424	191.827	126.779	137.393	120.555	110.858	120.4	86.0629	145.43	139.524	144.862
AT1G79460.1	9.26825	24.3796	28.8502	26.6348	0.724325	0.802936	0.670821	0.73874	0.915311	10.1547	6413-10-01	7006-12-01	9.02069	7.57475	7.19397	8.13457	7.37328	12.0146	4318-10-01	8.10162	4534-10-01	2406-10-01	0.383574	0.440827	0.347712	0.422719	0.258722	0.167042	0.0895511	0.102253	0.0411008	0.0327055
AT1G27220.1	0	0	0	0	0	0	0	0	0	0	0	0	0	0	0	0	0	0	0	0	0	0	0	0	0	0	0	0	0	0	0	0
AT1G30590.2	38.2873	21.8445	23.0223	19.9443	1.99532	0.875118	1.09079	0.75985	4.0445	43.6595	30.3953	32.9609	44.3853	35.4937	43.2872	14.7151	8.52247	5309-11-01	17.9837	15.3235	7548-12-01	11.1385	0.0708353	0.107346	0.356664	0.249689	0.0966354	0.0796716	0.119912	0.0266031	0.106931	0
AT1G53470.1	0.174102	0.0899416	0.0718508	0.0995002	0.132588	0.17365	1.73337	1.78715	0.26581	0.0650809	0.080382	0.11478	0	0.159475	0.0597803	0.168367	0.084375	0.0905369	0.121355	0.117843	0.857707	0.930896	0	0	0.0501685	0.00574524	0	0	0	0	0	0
AT1G71440.1	14.9993	19.7794	19.2989	21.2134	5.15114	6277-03-01	1.62702	1.43597	1.89809	16.73	15.8265	15.2926	16.3829	18.2047	16.153	7.112	4.39244	5.55804	22.2639	19.9559	14.4222	7587-12-01	0.342444	0.595744	0.587823	0.46962	0.225913	0.241778	0.105155	0.427335	0.368074	0.195261
AT1G71110.1	8489-10-01	69.4267	41.9125	47.0689	13.3192	7.27716	18.468	15.7942	4.91756	13.9679	15.4245	15.0455	7226-11-01	3.75147	8.50093	18.777	8.92113	14.6447	36.9878	32.0164	4.65156	3.74986	0.0909009	0.275705	0.381892	0.331514	0.0266966	0.105553	0.106027	0.523058	0.408807	0.278832
AT1G16380.1	0.391616	4.85568	3.95982	5.25981	23.3701	18.945	0.73371	0.6013	0.817491	0	0	0	0.0699278	0	0.134467	8.47049	4.57169	4.74996	0	0	0.0158146	0.0286851	1.28453	1.46642	2.18562	2.53631	0.240672	0.107384	0.152237	0.470365	0.328806	0.457877
AT1G65740.1	0	0.218911	0	0	0.0461014	0	0	0	0	0.0430968	0	0.0778527	0	0	0	0	0	0	0.253173	0.0717055	0	0	0	0	0	0	0	0	0	0	0	0
AT1G07070.1	54.9205	44.2993	54.6921	49.8983	2.71394	0.691139	1.00146	0.957519	2044-01-01	106.61	103.848	103.863	69.9423	249.027	61.9102	48.7023	42.6314	29.8962	81.8169	75.4545	43.0635	32.2034	0	0.87865	0.181899	0.258388	0.255281	0	1.56084	0.162829	0	0
AT1G75720.1	0.837623	0.433355	0	1.91764	0.091262	0	0	0	0.210474	0	0	0.567208	0.299136	0.0910911	0.862828	0.0972212	0.134713	0.194664	0.417649	0.212921	2.84539	2.39622	0	0	0	0	0	0	0	0	0	0
AT1G70530.1	9.07978	2.34566	2.76147	1.91207	0.259991	0.344291	2.66068	1.90795	5.75274	6274-03-01	9.78281	12.0194	9.04518	5.41661	9.76323	1.16807	0.818596	1.62231	3.78361	3.76079	1.23521	1.80288	0.0110245	0.0333981	0.11396	0.120591	0	0.00742164	0	0.074874	0	0
AT1G34047.2	0	0	0	0	0	0	0	0	0.0802932	1.05817	0.927213	0.49934	0	0	0	0.116513	0.0807414	0.115429	0	0	0	0	0	0	0	0	0	0	0	0	0	0
AT1G68710.3	7072-10-01	36.7217	31.2878	34.9327	38.8646	49.0591	57.3331	54.4679	8318-11-01	14.9984	13.6349	15.2811	8.31454	4.07561	7.90867	15.6893	2436-10-01	17.6119	7.35088	5.74262	31.0063	36.9709	4.07807	4.93217	5.82941	5.61591	1.69432	1.79447	0.847475	4.70645	4.31134	4.30397
AT1G50220.1	0	0	0	0.917947	0	0.267003	0.257925	0.140919	0.36592	0	0	0	0	0	0	0.275478	0.127327	0.184115	0.0438933	0.0679483	0	0	0.266441	0.915444	1.017	0.715342	1.31936	1.43583	0.988278	0.922603	1.01139	2072-01-01
AT1G64340.1	0.405302	0	0	0	0.264819	0.269758	6.25407	6.94068	5.36954	0	0	0	0	0	0	0.421191	0.293016	0.294621	0	0	0.245732	0.802295	0	0.0644033	0.174548	0.0460446	0	0	0	0	0.127728	0
AT1G30330.2	81.559	28.4459	27.7967	23.8828	1.97902	1.47108	4.28074	3.72388	3739-10-01	23.3542	13.1109	14.3629	86.7949	30.6899	80.9746	5.10798	9651-05-01	9.1545	2108-11-01	7.75081	84.0433	75.9205	0.0147936	0.11925	0.370824	0.231843	0.0247999	0.0590822	0	0.0171151	0	0
AT1G47710.2	20.951	21.8496	27.6497	23.1022	4.47924	3.11098	9.49647	7.02739	2.86799	23.7567	26.8317	27.5674	23.5152	19.5764	19.9114	8552-11-01	9.27699	9688-12-01	38.1649	37.5265	59.1569	59.1883	0.143858	0.255293	0.35694	0.223106	0.0502778	0.0123754	0	0	0.078561	0
AT1G35430.1	4.18812	7.23153	5.19929	4.80004	1.52292	2.79237	2.54757	2.45626	10.1664	4.77923	4.63752	5.40749	3.48992	2.04008	9174-01-01	7.25932	8117-04-01	9.54255	4.87861	4.38214	32.2199	35.3726	0	0	0	0.143975	0.395434	0	0	0	0	0
AT1G34650.1	0.0725215	0	0	0	0	0	0	0	0	0	0	0	0	0.0183992	0.0747038	0	0	0	0.0866653	0.036819	0	0	0	0	0	0	0	0	0	0	0	0
AT1G24420.1	0	0	0	0	0	0	0	0	0.026552	0.035613	0.0595872	0.127801	0	0	0	0	0	0	0	0.0606258	0	0	0	0	0	0	0	0	0	0	0	0
AT1G60560.1	7.08571	3.96279	3.61797	3.50715	0.405348	0.218598	0.211166	0.346115	0.47173	4437-06-01	7.18067	7.17721	8.06101	14.946	7.75041	1.95511	1.05488	1.54247	7.98753	6.93521	2.97366	3.21056	0	0.0101449	0.0799462	0.029318	0	0	0	0.0228892	0	0
AT1G61960.1	8.07302	3.17314	1.68993	9502-01-01	0.63112	0.491621	1.02288	1.04785	0.793417	3.54072	2.92935	2.83896	7.43102	3.04868	5.03642	1.75701	1.03193	1.52289	4.00956	3.63782	6.61419	6.39844	0	0.0493231	0.0773473	0.0236854	0	0	0	0	0	0
AT1G79540.1	5.58416	3.15646	3.09096	2.81606	2.57316	3.058	2.48983	2.87053	2.15266	6.16124	4.53154	4.98498	5.49002	4.25233	4.26339	1.89235	1.55795	1.88496	4.51404	3.61871	8044-03-01	4.72068	1.45508	1.72121	1.69339	1.55196	0.412069	0.462629	0.23901	1.48207	1.57204	1.11926
AT1G72910.1	6.23177	0	0.170564	0.472399	0.0449636	0	0	0.108781	0.433675	0.293148	0.860687	1.02273	8.32133	0.345706	8.96329	0.205613	0.100541	0	2.23451	2918-01-01	0.451952	0.555905	0	0	0	0	0	0	0	0	0	0
AT1G26370.1	9558-11-01	6.54685	8.06665	6.01506	1.79936	1.52346	2.34546	1.65836	1.01608	14.7683	13.7469	15.1584	14.3432	18.9254	13.5693	7067-03-01	1.92451	3.24562	19.2282	20.5177	7.70215	8.55849	0.0491952	0.119142	0.0860801	0.100435	0.0266405	0.0131981	0	0.0224326	0.135252	0.21525
AT1G20370.1	3856-11-01	2735-06-01	7.10677	8.23142	0.768117	0.563358	0.84654	0.718545	0.514005	16.0026	12.1376	13.0087	15.0121	14.2273	5297-11-01	4.0106	2.75194	2.56065	20.4976	21.1682	7.07052	7.07272	0.0395906	0.120095	0.15733	0.182894	0.0724079	0.0178899	0.0337009	0.0294944	0.0592765	0
AT1G10060.5	9.29492	57.9757	64.2514	50.2346	2.22309	2.04887	7.67379	5.89054	10.0988	23.3267	25.0359	25.1885	14.7059	13.1438	18.8152	40.4868	48.0971	62.8009	69.2457	51.8664	62.0822	48.5351	0.0153482	0.279708	0.195088	0.291149	0	0.0314228	0.0316345	0.0677482	0.136157	0.162519
AT1G74430.1	82.6499	7905-12-01	21.8953	29.3103	0.897866	0.718622	0.757297	1.75845	25.9759	99.0324	109.736	113.662	79.084	101.301	79.6768	7.63717	7.15942	3388-10-01	25.7104	21.5963	75.2693	91.0176	0	0.185863	0.360156	0.487512	0	0.0868925	0.08326	0	0	0
AT1G22860.1	7.1574	4.98343	5.13687	3.46789	0.76172	0.931111	0.549666	0.737132	1.30928	9.16336	8.27076	9.06005	7.89052	8.13544	5.87685	2.45064	1.40491	2.34165	7.21973	7.42456	3331-06-01	6.01712	0	0.070576	0.0501796	0.0765981	0.00938165	0	0	0	0	0
AT1G33020.1	0	0	0.116769	0.161703	0	0.156782	0.0302903	0.0744718	0.257517	0.0548223	0.0911093	0.0976484	0	0	0	0.0404579	0.0661058	0.0689745	0.225395	0.167575	0	0	0.119014	0.347652	0.15765	0.212204	0.136056	0.0986033	0.202639	0.384147	0.356327	0.189029
AT1G68360.1	1.75572	0.340493	0.81602	0.376679	0	0	0.423358	0	0.49966	0.658026	0	0.542576	7.99437	1.58722	4.97351	0.178705	0.0496716	0.324306	0.328153	0.724947	0.372611	0.482754	0	0	0	0	0	0	0	0	0	0
AT1G74340.1	98.1952	49.3645	63.4813	57.2747	23.8344	8812-11-01	18.4634	8821-12-01	41.1371	128.29	104.278	101.165	98.5767	152.056	94.7784	87.9742	60.617	79.0227	64.5169	46.3397	98.6304	81.0853	0.66313	3.22699	1.31256	3.22505	1.63628	1.67814	1.04713	0.486809	0.489184	0
AT1G21360.1	0.241622	0	0	0	0	0	0	0	0.206207	0.57842	0.431	1.23549	0.258868	0.0749327	0	0.44357	0.167921	0.486598	0	0.0614043	0.0586129	0.106314	0	0	0	0	0	0	0	0	0	0
AT1G08250.1	8.46042	20.3622	19.2384	18.8441	9275-02-01	1.09203	0.405733	0.133005	0.649205	6.48851	6.93361	6.07222	12.1759	1.73416	9669-11-01	9.80481	3.84377	8.15234	8878-11-01	15.3597	2.47928	2.91473	0	0.0554819	0.0434316	0.0399253	0	0	0	0.0395813	0	0
AT1G15120.2	163.087	353.985	367.414	353.761	65.484	46.1167	41.1219	35.7193	67.0534	118.182	115.964	115.531	151.906	224.94	161.48	186.701	154.497	143.183	179.692	179.341	504.672	489.867	8.19262	13.5409	8562-10-01	6815-10-01	8.12089	8.30325	4864-10-01	7755-08-01	10.288	8.52072
AT1G19170.1	9.31451	19.8351	31.8178	20.5388	1.00252	0.885052	0.920727	0.565925	2.03549	4108-10-01	3426-11-01	3554-11-01	9663-10-01	9.44414	2208-06-01	6285-07-01	6.10385	8.86751	13.152	7852-10-01	16.1245	14.0162	0	0.146322	0.126385	0.0949398	0.0697673	0.0492016	0	0	0	0.0513023
AT1G15125.1	1.49576	0	0.370599	0.769818	0.0488483	0.0995185	1.15362	1.61511	1.29226	1.79697	2.56633	3.088	4.80754	1.32411	4.16007	0.158262	0.268294	0.574732	0.447096	1.17766	0.471406	0.591961	0.286995	0.0448855	0.105079	0.112838	0.125509	0.246321	0.0117009	0	0	0
AT1G60300.1	0	0	0	0	0	0	0	0	0	9.98578	8.15871	8.75999	0.350778	0	0	0.0251093	0	0	4.98081	4.95078	0	0	0	0	0	0	0	0	0	0	0	0
[truncated: 25,859 more rows]
