# Supplementary material for: Hygrometrically controlled programmed cell death drives anther opening and pollen release
Source: Proc Natl Acad Sci U S A. 2025 May 16;122(20):e2420132122. doi: 10.1073/pnas.2420132122 (PMC12107150; doi:10.1073/pnas.2420132122)
Supplement: Supplementary file 7 — Dataset S06 (XLSX) [file pnas.2420132122.sd06.xlsx]

## Sheet: S6 dPCD quantification 20 min
Dataset S6. Quantification of cell death during anther dehiscence
										Fig. 3S-T, Fig. 4A Fig. S9
Progression of cell death in anthers was analysed in several fluorescent marker lines at 0 and 20 minutes after induction of dehiscence (given by the interruption of humidity treatment)
Short and long humidity treatments of anthers prior to dehiscence were compared.
Data are based on two representative confocal images per each variant (for both adaxial and abaxial side of anther and all combinations of time and treatment parameters).
line	treatment	time	tissue	side	region	mortality			Table legend
NLS	short	0	epidermis	adaxial	1	0.05
NLS	short	0	epidermis	adaxial	1	0.05			Region	Description
NLS	short	20	epidermis	adaxial	1	0.95			0	connective tissue of anthers
NLS	short	20	epidermis	adaxial	1	0.95			1	apex of anthers
NLS	long	0	epidermis	adaxial	1	0.05			2	middle part of adaxial side / upper part of abaxial side
NLS	long	0	epidermis	adaxial	1	0.05			3	base of anthers
NLS	long	20	epidermis	adaxial	1	0.95
NLS	long	20	epidermis	adaxial	1	0.75			Mortality	In %	Description
PIP2	short	0	epidermis	adaxial	1	0.05			0.05	0-10	tissue is completely viable, around 5 dead cells maximally
PIP2	short	0	epidermis	adaxial	1	0.05			0.25	10-40	tissue with mostly living cells with some dead cells
PIP2	short	20	epidermis	adaxial	1	0.5			0.50	40-60	comparable proportion of dead and living cells
PIP2	short	20	epidermis	adaxial	1	0.25			0.75	60-90	tissue mostly dead, but with still intact cells
PIP2	long	0	epidermis	adaxial	1	0.05			0.95	90-100	tissue is completely dead, around 5 living cells maximally
PIP2	long	0	epidermis	adaxial	1	0.05
PIP2	long	20	epidermis	adaxial	1	0.75			Time	Description
PIP2	long	20	epidermis	adaxial	1	0.5			0	anthers immediatelly after humidity treatment
ToIM	short	0	epidermis	adaxial	1	0.05			20	anthers after 20 minutes of dehiscence
ToIM	short	0	epidermis	adaxial	1	0.05
ToIM	short	20	epidermis	adaxial	1	0.95			Treatment	Description
ToIM	short	20	epidermis	adaxial	1	0.95			short	4 hours of high humidity treatment
ToIM	long	0	epidermis	adaxial	1	0.05			long	28 hours of high humidity treatment
ToIM	long	0	epidermis	adaxial	1	0.05
ToIM	long	20	epidermis	adaxial	1	0.95
ToIM	long	20	epidermis	adaxial	1	0.95			Beta regression	all lines were analysed together
VAMP711	short	0	epidermis	adaxial	1	0.05
VAMP711	short	0	epidermis	adaxial	1	0.05			For non-connective tissues
VAMP711	short	20	epidermis	adaxial	1	0.75			Nested models	p-value of LRT	Model formula
VAMP711	short	20	epidermis	adaxial	1	0.75			Full model		mortality ~ time * region * side * treatment * tissue
VAMP711	long	0	epidermis	adaxial	1	0.05			Reduced model (StepBeta)	0.9875 (to full model)	mortality ~ time + region + tissue + treatment + side + time:region:side:treatment:tissue + treatment:tissue + time:side + time:treatment + time:treatment:tissue
VAMP711	long	0	epidermis	adaxial	1	0.05			Without 'treatment' effect	< 2.2e-16 *** (to reduced model)	mortality ~ time + region + tissue + side + time:region:side:tissue + time:side + time:tissue
VAMP711	long	20	epidermis	adaxial	1	0.75			Without 'tissue' effect	< 2.2e-16 *** (to reduced model)	mortality ~ time + region + treatment + side + time:region:side:treatment + time:side + time:treatment
VAMP711	long	20	epidermis	adaxial	1	0.95			Without 'side' effect	6.345e-08 *** (to reduced model)	mortality ~ time + region + tissue + treatment + time:region:treatment:tissue + treatment:tissue + time:treatment + time:treatment:tissue
CEP1	short	0	epidermis	adaxial	1	0.05			Without 'region' effect	< 2.2e-16 *** (to full model)	mortality ~ time * tissue * treatment * side
CEP1	short	0	epidermis	adaxial	1	0.05			Without 'time' effect	< 2.2e-16 *** (to full model)	mortality ~ region * tissue * treatment * side
CEP1	short	20	epidermis	adaxial	1	0.25
CEP1	short	20	epidermis	adaxial	1	0.5
CEP1	long	0	epidermis	adaxial	1	0.05			For connective
CEP1	long	0	epidermis	adaxial	1	0.05			Nested models	p-value of LRT	Model formula
CEP1	long	20	epidermis	adaxial	1	0.25			Full model		mortality ~ time * treatment * tissue
CEP1	long	20	epidermis	adaxial	1	0.95			Reduced model (StepBeta)	0.9491 (to full model)	mortality ~ treatment + time
DMP4	short	0	epidermis	adaxial	1	0.05			Without 'treatment' effect	0.07804 . (to reduced model)	mortality ~ time
DMP4	short	0	epidermis	adaxial	1	0.05			Without 'time' effect	0.1536 (to reduced model)	mortality ~ treatment
DMP4	short	20	epidermis	adaxial	1	0.25			Null model	0.08991 . (to reduced model)	mortality ~ 1
DMP4	short	20	epidermis	adaxial	1	0.95
DMP4	long	0	epidermis	adaxial	1	0.05
DMP4	long	0	epidermis	adaxial	1	0.05
DMP4	long	20	epidermis	adaxial	1	0.75
DMP4	long	20	epidermis	adaxial	1	0.25
SCPL48	short	0	epidermis	adaxial	1	0.05
SCPL48	short	0	epidermis	adaxial	1	0.05
SCPL48	short	20	epidermis	adaxial	1	0.75
SCPL48	short	20	epidermis	adaxial	1	0.25
SCPL48	long	0	epidermis	adaxial	1	0.05
SCPL48	long	0	epidermis	adaxial	1	0.05
SCPL48	long	20	epidermis	adaxial	1	0.25
SCPL48	long	20	epidermis	adaxial	1	0.95
NLS	short	0	endothecium	adaxial	1	0.05
NLS	short	0	endothecium	adaxial	1	0.05
NLS	short	20	endothecium	adaxial	1	0.95
NLS	short	20	endothecium	adaxial	1	0.95
NLS	long	0	endothecium	adaxial	1	0.05
NLS	long	0	endothecium	adaxial	1	0.05
NLS	long	20	endothecium	adaxial	1	0.95
NLS	long	20	endothecium	adaxial	1	0.95
PIP2	short	0	endothecium	adaxial	1	0.05
PIP2	short	0	endothecium	adaxial	1	0.05
PIP2	short	20	endothecium	adaxial	1	0.75
PIP2	short	20	endothecium	adaxial	1	0.75
PIP2	long	0	endothecium	adaxial	1	0.75
PIP2	long	0	endothecium	adaxial	1	0.25
PIP2	long	20	endothecium	adaxial	1	0.95
PIP2	long	20	endothecium	adaxial	1	0.5
ToIM	short	0	endothecium	adaxial	1	0.05
ToIM	short	0	endothecium	adaxial	1	0.05
ToIM	short	20	endothecium	adaxial	1	0.95
ToIM	short	20	endothecium	adaxial	1	0.95
ToIM	long	0	endothecium	adaxial	1	0.95
ToIM	long	0	endothecium	adaxial	1	0.25
ToIM	long	20	endothecium	adaxial	1	0.95
ToIM	long	20	endothecium	adaxial	1	0.95
VAMP711	short	0	endothecium	adaxial	1	0.05
VAMP711	short	0	endothecium	adaxial	1	0.05
VAMP711	short	20	endothecium	adaxial	1	0.95
VAMP711	short	20	endothecium	adaxial	1	0.95
VAMP711	long	0	endothecium	adaxial	1	0.5
VAMP711	long	0	endothecium	adaxial	1	0.75
VAMP711	long	20	endothecium	adaxial	1	0.75
VAMP711	long	20	endothecium	adaxial	1	0.95
CEP1	short	0	endothecium	adaxial	1	0.05
CEP1	short	0	endothecium	adaxial	1	0.05
CEP1	short	20	endothecium	adaxial	1	0.5
CEP1	short	20	endothecium	adaxial	1	0.75
CEP1	long	0	endothecium	adaxial	1	0.05
CEP1	long	0	endothecium	adaxial	1	0.5
CEP1	long	20	endothecium	adaxial	1	0.5
CEP1	long	20	endothecium	adaxial	1	0.95
DMP4	short	0	endothecium	adaxial	1	0.05
DMP4	short	0	endothecium	adaxial	1	0.05
DMP4	short	20	endothecium	adaxial	1	0.5
DMP4	short	20	endothecium	adaxial	1	0.95
DMP4	long	0	endothecium	adaxial	1	0.05
DMP4	long	0	endothecium	adaxial	1	0.5
DMP4	long	20	endothecium	adaxial	1	0.95
DMP4	long	20	endothecium	adaxial	1	0.75
SCPL48	short	0	endothecium	adaxial	1	0.05
SCPL48	short	0	endothecium	adaxial	1	0.05
SCPL48	short	20	endothecium	adaxial	1	0.75
SCPL48	short	20	endothecium	adaxial	1	0.5
SCPL48	long	0	endothecium	adaxial	1	0.75
SCPL48	long	0	endothecium	adaxial	1	0.5
SCPL48	long	20	endothecium	adaxial	1	0.25
SCPL48	long	20	endothecium	adaxial	1	0.95
NLS	short	0	epidermis	adaxial	2	0.05
NLS	short	0	epidermis	adaxial	2	0.05
NLS	short	20	epidermis	adaxial	2	0.5
NLS	short	20	epidermis	adaxial	2	0.75
NLS	long	0	epidermis	adaxial	2	0.05
NLS	long	0	epidermis	adaxial	2	0.05
NLS	long	20	epidermis	adaxial	2	0.5
NLS	long	20	epidermis	adaxial	2	0.25
PIP2	short	0	epidermis	adaxial	2	0.05
PIP2	short	0	epidermis	adaxial	2	0.05
PIP2	short	20	epidermis	adaxial	2	0.95
PIP2	short	20	epidermis	adaxial	2	0.05
PIP2	long	0	epidermis	adaxial	2	0.05
PIP2	long	0	epidermis	adaxial	2	0.05
PIP2	long	20	epidermis	adaxial	2	0.25
PIP2	long	20	epidermis	adaxial	2	0.5
ToIM	short	0	epidermis	adaxial	2	0.05
ToIM	short	0	epidermis	adaxial	2	0.05
ToIM	short	20	epidermis	adaxial	2	0.75
ToIM	short	20	epidermis	adaxial	2	0.75
ToIM	long	0	epidermis	adaxial	2	0.05
ToIM	long	0	epidermis	adaxial	2	0.05
ToIM	long	20	epidermis	adaxial	2	0.5
ToIM	long	20	epidermis	adaxial	2	0.75
VAMP711	short	0	epidermis	adaxial	2	0.05
VAMP711	short	0	epidermis	adaxial	2	0.05
VAMP711	short	20	epidermis	adaxial	2	0.25
VAMP711	short	20	epidermis	adaxial	2	0.5
VAMP711	long	0	epidermis	adaxial	2	0.05
VAMP711	long	0	epidermis	adaxial	2	0.05
VAMP711	long	20	epidermis	adaxial	2	0.5
VAMP711	long	20	epidermis	adaxial	2	0.75
CEP1	short	0	epidermis	adaxial	2	0.05
CEP1	short	0	epidermis	adaxial	2	0.05
CEP1	short	20	epidermis	adaxial	2	0.05
CEP1	short	20	epidermis	adaxial	2	0.5
CEP1	long	0	epidermis	adaxial	2	0.05
CEP1	long	0	epidermis	adaxial	2	0.05
CEP1	long	20	epidermis	adaxial	2	0.05
CEP1	long	20	epidermis	adaxial	2	0.75
DMP4	short	0	epidermis	adaxial	2	0.05
DMP4	short	0	epidermis	adaxial	2	0.05
DMP4	short	20	epidermis	adaxial	2	0.05
DMP4	short	20	epidermis	adaxial	2	0.5
DMP4	long	0	epidermis	adaxial	2	0.05
DMP4	long	0	epidermis	adaxial	2	0.05
DMP4	long	20	epidermis	adaxial	2	0.5
DMP4	long	20	epidermis	adaxial	2	0.25
SCPL48	short	0	epidermis	adaxial	2	0.05
SCPL48	short	0	epidermis	adaxial	2	0.05
SCPL48	short	20	epidermis	adaxial	2	0.5
SCPL48	short	20	epidermis	adaxial	2	0.25
SCPL48	long	0	epidermis	adaxial	2	0.5
SCPL48	long	0	epidermis	adaxial	2	0.05
SCPL48	long	20	epidermis	adaxial	2	0.05
SCPL48	long	20	epidermis	adaxial	2	0.25
NLS	short	0	endothecium	adaxial	2	0.05
NLS	short	0	endothecium	adaxial	2	0.05
NLS	short	20	endothecium	adaxial	2	0.75
NLS	short	20	endothecium	adaxial	2	0.95
NLS	long	0	endothecium	adaxial	2	0.25
NLS	long	0	endothecium	adaxial	2	0.05
NLS	long	20	endothecium	adaxial	2	0.95
NLS	long	20	endothecium	adaxial	2	0.75
PIP2	short	0	endothecium	adaxial	2	0.05
PIP2	short	0	endothecium	adaxial	2	0.05
PIP2	short	20	endothecium	adaxial	2	0.95
PIP2	short	20	endothecium	adaxial	2	0.25
PIP2	long	0	endothecium	adaxial	2	0.5
PIP2	long	0	endothecium	adaxial	2	0.25
PIP2	long	20	endothecium	adaxial	2	0.5
PIP2	long	20	endothecium	adaxial	2	0.5
ToIM	short	0	endothecium	adaxial	2	0.05
ToIM	short	0	endothecium	adaxial	2	0.05
ToIM	short	20	endothecium	adaxial	2	0.95
ToIM	short	20	endothecium	adaxial	2	0.95
ToIM	long	0	endothecium	adaxial	2	0.5
ToIM	long	0	endothecium	adaxial	2	0.25
ToIM	long	20	endothecium	adaxial	2	0.5
ToIM	long	20	endothecium	adaxial	2	0.95
VAMP711	short	0	endothecium	adaxial	2	0.05
VAMP711	short	0	endothecium	adaxial	2	0.05
VAMP711	short	20	endothecium	adaxial	2	0.5
VAMP711	short	20	endothecium	adaxial	2	0.75
VAMP711	long	0	endothecium	adaxial	2	0.5
VAMP711	long	0	endothecium	adaxial	2	0.5
VAMP711	long	20	endothecium	adaxial	2	0.75
VAMP711	long	20	endothecium	adaxial	2	0.95
CEP1	short	0	endothecium	adaxial	2	0.05
CEP1	short	0	endothecium	adaxial	2	0.05
CEP1	short	20	endothecium	adaxial	2	0.5
CEP1	short	20	endothecium	adaxial	2	0.75
CEP1	long	0	endothecium	adaxial	2	0.25
CEP1	long	0	endothecium	adaxial	2	0.5
CEP1	long	20	endothecium	adaxial	2	0.5
CEP1	long	20	endothecium	adaxial	2	0.95
DMP4	short	0	endothecium	adaxial	2	0.05
DMP4	short	0	endothecium	adaxial	2	0.05
DMP4	short	20	endothecium	adaxial	2	0.25
DMP4	short	20	endothecium	adaxial	2	0.5
DMP4	long	0	endothecium	adaxial	2	0.25
DMP4	long	0	endothecium	adaxial	2	0.5
DMP4	long	20	endothecium	adaxial	2	0.75
DMP4	long	20	endothecium	adaxial	2	0.75
SCPL48	short	0	endothecium	adaxial	2	0.05
SCPL48	short	0	endothecium	adaxial	2	0.05
SCPL48	short	20	endothecium	adaxial	2	0.5
SCPL48	short	20	endothecium	adaxial	2	0.25
SCPL48	long	0	endothecium	adaxial	2	0.75
SCPL48	long	0	endothecium	adaxial	2	0.75
SCPL48	long	20	endothecium	adaxial	2	0.5
SCPL48	long	20	endothecium	adaxial	2	0.5
NLS	short	0	epidermis	adaxial	3	0.05
NLS	short	0	epidermis	adaxial	3	0.05
NLS	short	20	epidermis	adaxial	3	0.05
NLS	short	20	epidermis	adaxial	3	0.5
NLS	long	0	epidermis	adaxial	3	0.05
NLS	long	0	epidermis	adaxial	3	0.05
NLS	long	20	epidermis	adaxial	3	0.25
NLS	long	20	epidermis	adaxial	3	0.25
PIP2	short	0	epidermis	adaxial	3	0.05
PIP2	short	0	epidermis	adaxial	3	0.05
PIP2	short	20	epidermis	adaxial	3	0.25
PIP2	short	20	epidermis	adaxial	3	0.05
PIP2	long	0	epidermis	adaxial	3	0.05
PIP2	long	0	epidermis	adaxial	3	0.05
PIP2	long	20	epidermis	adaxial	3	0.25
PIP2	long	20	epidermis	adaxial	3	0.05
ToIM	short	0	epidermis	adaxial	3	0.05
ToIM	short	0	epidermis	adaxial	3	0.05
ToIM	short	20	epidermis	adaxial	3	0.75
ToIM	short	20	epidermis	adaxial	3	0.5
ToIM	long	0	epidermis	adaxial	3	0.05
ToIM	long	0	epidermis	adaxial	3	0.05
ToIM	long	20	epidermis	adaxial	3	0.5
ToIM	long	20	epidermis	adaxial	3	0.5
VAMP711	short	0	epidermis	adaxial	3	0.05
VAMP711	short	0	epidermis	adaxial	3	0.05
VAMP711	short	20	epidermis	adaxial	3	0.05
VAMP711	short	20	epidermis	adaxial	3	0.05
VAMP711	long	0	epidermis	adaxial	3	0.05
VAMP711	long	0	epidermis	adaxial	3	0.05
VAMP711	long	20	epidermis	adaxial	3	0.5
VAMP711	long	20	epidermis	adaxial	3	0.75
CEP1	short	0	epidermis	adaxial	3	0.05
CEP1	short	0	epidermis	adaxial	3	0.05
CEP1	short	20	epidermis	adaxial	3	0.25
CEP1	short	20	epidermis	adaxial	3	0.75
CEP1	long	0	epidermis	adaxial	3	0.05
CEP1	long	0	epidermis	adaxial	3	0.05
CEP1	long	20	epidermis	adaxial	3	0.05
CEP1	long	20	epidermis	adaxial	3	0.5
DMP4	short	0	epidermis	adaxial	3	0.05
DMP4	short	0	epidermis	adaxial	3	0.05
DMP4	short	20	epidermis	adaxial	3	0.05
DMP4	short	20	epidermis	adaxial	3	0.25
DMP4	long	0	epidermis	adaxial	3	0.25
DMP4	long	0	epidermis	adaxial	3	0.05
DMP4	long	20	epidermis	adaxial	3	0.05
DMP4	long	20	epidermis	adaxial	3	0.25
SCPL48	short	0	epidermis	adaxial	3	0.05
SCPL48	short	0	epidermis	adaxial	3	0.05
SCPL48	short	20	epidermis	adaxial	3	0.25
SCPL48	short	20	epidermis	adaxial	3	0.05
SCPL48	long	0	epidermis	adaxial	3	0.05
SCPL48	long	0	epidermis	adaxial	3	0.05
SCPL48	long	20	epidermis	adaxial	3	0.25
SCPL48	long	20	epidermis	adaxial	3	0.05
NLS	short	0	endothecium	adaxial	3	0.05
NLS	short	0	endothecium	adaxial	3	0.05
NLS	short	20	endothecium	adaxial	3	0.5
NLS	short	20	endothecium	adaxial	3	0.75
NLS	long	0	endothecium	adaxial	3	0.05
NLS	long	0	endothecium	adaxial	3	0.05
NLS	long	20	endothecium	adaxial	3	0.75
NLS	long	20	endothecium	adaxial	3	0.5
PIP2	short	0	endothecium	adaxial	3	0.05
PIP2	short	0	endothecium	adaxial	3	0.05
PIP2	short	20	endothecium	adaxial	3	0.5
PIP2	short	20	endothecium	adaxial	3	0.25
PIP2	long	0	endothecium	adaxial	3	0.75
PIP2	long	0	endothecium	adaxial	3	0.5
PIP2	long	20	endothecium	adaxial	3	0.25
PIP2	long	20	endothecium	adaxial	3	0.25
ToIM	short	0	endothecium	adaxial	3	0.05
ToIM	short	0	endothecium	adaxial	3	0.05
ToIM	short	20	endothecium	adaxial	3	0.95
ToIM	short	20	endothecium	adaxial	3	0.75
ToIM	long	0	endothecium	adaxial	3	0.5
ToIM	long	0	endothecium	adaxial	3	0.25
ToIM	long	20	endothecium	adaxial	3	0.5
ToIM	long	20	endothecium	adaxial	3	0.75
VAMP711	short	0	endothecium	adaxial	3	0.05
VAMP711	short	0	endothecium	adaxial	3	0.05
VAMP711	short	20	endothecium	adaxial	3	0.05
VAMP711	short	20	endothecium	adaxial	3	0.05
VAMP711	long	0	endothecium	adaxial	3	0.5
VAMP711	long	0	endothecium	adaxial	3	0.5
VAMP711	long	20	endothecium	adaxial	3	0.75
VAMP711	long	20	endothecium	adaxial	3	0.95
CEP1	short	0	endothecium	adaxial	3	0.05
CEP1	short	0	endothecium	adaxial	3	0.05
CEP1	short	20	endothecium	adaxial	3	0.5
CEP1	short	20	endothecium	adaxial	3	0.75
CEP1	long	0	endothecium	adaxial	3	0.25
CEP1	long	0	endothecium	adaxial	3	0.5
CEP1	long	20	endothecium	adaxial	3	0.5
CEP1	long	20	endothecium	adaxial	3	0.95
DMP4	short	0	endothecium	adaxial	3	0.05
DMP4	short	0	endothecium	adaxial	3	0.05
DMP4	short	20	endothecium	adaxial	3	0.25
DMP4	short	20	endothecium	adaxial	3	0.25
DMP4	long	0	endothecium	adaxial	3	0.25
DMP4	long	0	endothecium	adaxial	3	0.5
DMP4	long	20	endothecium	adaxial	3	0.25
DMP4	long	20	endothecium	adaxial	3	0.5
SCPL48	short	0	endothecium	adaxial	3	0.05
SCPL48	short	0	endothecium	adaxial	3	0.05
SCPL48	short	20	endothecium	adaxial	3	0.25
SCPL48	short	20	endothecium	adaxial	3	0.25
SCPL48	long	0	endothecium	adaxial	3	0.75
SCPL48	long	0	endothecium	adaxial	3	0.75
SCPL48	long	20	endothecium	adaxial	3	0.5
SCPL48	long	20	endothecium	adaxial	3	0.25
NLS	short	0	epidermis	abaxial	1	0.05
NLS	short	0	epidermis	abaxial	1	0.05
NLS	short	20	epidermis	abaxial	1	0.95
NLS	short	20	epidermis	abaxial	1	0.95
NLS	long	0	epidermis	abaxial	1	0.05
NLS	long	0	epidermis	abaxial	1	0.05
NLS	long	20	epidermis	abaxial	1	0.95
NLS	long	20	epidermis	abaxial	1	0.95
PIP2	short	0	epidermis	abaxial	1	0.05
PIP2	short	0	epidermis	abaxial	1	0.05
PIP2	short	20	epidermis	abaxial	1	0.95
PIP2	short	20	epidermis	abaxial	1	0.95
PIP2	long	0	epidermis	abaxial	1	0.05
PIP2	long	0	epidermis	abaxial	1	0.05
PIP2	long	20	epidermis	abaxial	1	0.95
PIP2	long	20	epidermis	abaxial	1	0.95
ToIM	short	0	epidermis	abaxial	1	0.05
ToIM	short	0	epidermis	abaxial	1	0.05
ToIM	short	20	epidermis	abaxial	1	0.95
ToIM	short	20	epidermis	abaxial	1	0.95
ToIM	long	0	epidermis	abaxial	1	0.05
ToIM	long	0	epidermis	abaxial	1	0.05
ToIM	long	20	epidermis	abaxial	1	0.95
ToIM	long	20	epidermis	abaxial	1	0.95
VAMP711	short	0	epidermis	abaxial	1	0.05
VAMP711	short	0	epidermis	abaxial	1	0.05
VAMP711	short	20	epidermis	abaxial	1	0.95
VAMP711	short	20	epidermis	abaxial	1	0.75
VAMP711	long	0	epidermis	abaxial	1	0.05
VAMP711	long	0	epidermis	abaxial	1	0.05
VAMP711	long	20	epidermis	abaxial	1	0.95
VAMP711	long	20	epidermis	abaxial	1	0.95
CEP1	short	0	epidermis	abaxial	1	0.05
CEP1	short	0	epidermis	abaxial	1	0.05
CEP1	short	20	epidermis	abaxial	1	0.95
CEP1	short	20	epidermis	abaxial	1	0.95
CEP1	long	0	epidermis	abaxial	1	0.05
CEP1	long	0	epidermis	abaxial	1	0.05
CEP1	long	20	epidermis	abaxial	1	0.95
CEP1	long	20	epidermis	abaxial	1	0.95
DMP4	short	0	epidermis	abaxial	1	0.05
DMP4	short	0	epidermis	abaxial	1	0.05
DMP4	short	20	epidermis	abaxial	1	0.95
DMP4	short	20	epidermis	abaxial	1	0.5
DMP4	long	0	epidermis	abaxial	1	0.05
DMP4	long	0	epidermis	abaxial	1	0.05
DMP4	long	20	epidermis	abaxial	1	0.95
DMP4	long	20	epidermis	abaxial	1	0.95
SCPL48	short	0	epidermis	abaxial	1	0.05
SCPL48	short	0	epidermis	abaxial	1	0.05
SCPL48	short	20	epidermis	abaxial	1	0.95
SCPL48	short	20	epidermis	abaxial	1	0.95
SCPL48	long	0	epidermis	abaxial	1	0.05
SCPL48	long	0	epidermis	abaxial	1	0.05
SCPL48	long	20	epidermis	abaxial	1	0.95
SCPL48	long	20	epidermis	abaxial	1	0.95
NLS	short	0	endothecium	abaxial	1	0.05
NLS	short	0	endothecium	abaxial	1	0.05
NLS	short	20	endothecium	abaxial	1	0.95
NLS	short	20	endothecium	abaxial	1	0.95
NLS	long	0	endothecium	abaxial	1	0.05
NLS	long	0	endothecium	abaxial	1	0.05
NLS	long	20	endothecium	abaxial	1	0.95
NLS	long	20	endothecium	abaxial	1	0.95
PIP2	short	0	endothecium	abaxial	1	0.05
PIP2	short	0	endothecium	abaxial	1	0.05
PIP2	short	20	endothecium	abaxial	1	0.95
PIP2	short	20	endothecium	abaxial	1	0.95
PIP2	long	0	endothecium	abaxial	1	0.05
PIP2	long	0	endothecium	abaxial	1	0.05
PIP2	long	20	endothecium	abaxial	1	0.95
PIP2	long	20	endothecium	abaxial	1	0.95
ToIM	short	0	endothecium	abaxial	1	0.05
ToIM	short	0	endothecium	abaxial	1	0.05
ToIM	short	20	endothecium	abaxial	1	0.95
ToIM	short	20	endothecium	abaxial	1	0.95
ToIM	long	0	endothecium	abaxial	1	0.5
ToIM	long	0	endothecium	abaxial	1	0.25
ToIM	long	20	endothecium	abaxial	1	0.95
ToIM	long	20	endothecium	abaxial	1	0.95
VAMP711	short	0	endothecium	abaxial	1	0.05
VAMP711	short	0	endothecium	abaxial	1	0.05
VAMP711	short	20	endothecium	abaxial	1	0.95
VAMP711	short	20	endothecium	abaxial	1	0.75
VAMP711	long	0	endothecium	abaxial	1	0.5
VAMP711	long	0	endothecium	abaxial	1	0.5
VAMP711	long	20	endothecium	abaxial	1	0.95
VAMP711	long	20	endothecium	abaxial	1	0.95
CEP1	short	0	endothecium	abaxial	1	0.05
CEP1	short	0	endothecium	abaxial	1	0.05
CEP1	short	20	endothecium	abaxial	1	0.95
CEP1	short	20	endothecium	abaxial	1	0.95
CEP1	long	0	endothecium	abaxial	1	0.5
CEP1	long	0	endothecium	abaxial	1	0.5
CEP1	long	20	endothecium	abaxial	1	0.95
CEP1	long	20	endothecium	abaxial	1	0.95
DMP4	short	0	endothecium	abaxial	1	0.05
DMP4	short	0	endothecium	abaxial	1	0.05
DMP4	short	20	endothecium	abaxial	1	0.95
DMP4	short	20	endothecium	abaxial	1	0.5
DMP4	long	0	endothecium	abaxial	1	0.25
DMP4	long	0	endothecium	abaxial	1	0.05
DMP4	long	20	endothecium	abaxial	1	0.95
DMP4	long	20	endothecium	abaxial	1	0.95
SCPL48	short	0	endothecium	abaxial	1	0.05
SCPL48	short	0	endothecium	abaxial	1	0.05
SCPL48	short	20	endothecium	abaxial	1	0.95
SCPL48	short	20	endothecium	abaxial	1	0.95
SCPL48	long	0	endothecium	abaxial	1	0.5
SCPL48	long	0	endothecium	abaxial	1	0.75
SCPL48	long	20	endothecium	abaxial	1	0.95
SCPL48	long	20	endothecium	abaxial	1	0.95
NLS	short	0	epidermis	abaxial	2	0.05
NLS	short	0	epidermis	abaxial	2	0.05
NLS	short	20	epidermis	abaxial	2	0.75
NLS	short	20	epidermis	abaxial	2	0.5
NLS	long	0	epidermis	abaxial	2	0.05
NLS	long	0	epidermis	abaxial	2	0.05
NLS	long	20	epidermis	abaxial	2	0.5
NLS	long	20	epidermis	abaxial	2	0.25
PIP2	short	0	epidermis	abaxial	2	0.05
PIP2	short	0	epidermis	abaxial	2	0.05
PIP2	short	20	epidermis	abaxial	2	0.25
PIP2	short	20	epidermis	abaxial	2	0.25
PIP2	long	0	epidermis	abaxial	2	0.05
PIP2	long	0	epidermis	abaxial	2	0.05
PIP2	long	20	epidermis	abaxial	2	0.5
PIP2	long	20	epidermis	abaxial	2	0.95
ToIM	short	0	epidermis	abaxial	2	0.05
ToIM	short	0	epidermis	abaxial	2	0.05
ToIM	short	20	epidermis	abaxial	2	0.75
ToIM	short	20	epidermis	abaxial	2	0.25
ToIM	long	0	epidermis	abaxial	2	0.05
ToIM	long	0	epidermis	abaxial	2	0.05
ToIM	long	20	epidermis	abaxial	2	0.95
ToIM	long	20	epidermis	abaxial	2	0.75
VAMP711	short	0	epidermis	abaxial	2	0.05
VAMP711	short	0	epidermis	abaxial	2	0.05
VAMP711	short	20	epidermis	abaxial	2	0.5
VAMP711	short	20	epidermis	abaxial	2	0.25
VAMP711	long	0	epidermis	abaxial	2	0.05
VAMP711	long	0	epidermis	abaxial	2	0.05
VAMP711	long	20	epidermis	abaxial	2	0.95
VAMP711	long	20	epidermis	abaxial	2	0.75
CEP1	short	0	epidermis	abaxial	2	0.05
CEP1	short	0	epidermis	abaxial	2	0.05
CEP1	short	20	epidermis	abaxial	2	0.5
CEP1	short	20	epidermis	abaxial	2	0.25
CEP1	long	0	epidermis	abaxial	2	0.05
CEP1	long	0	epidermis	abaxial	2	0.05
CEP1	long	20	epidermis	abaxial	2	0.5
CEP1	long	20	epidermis	abaxial	2	0.25
DMP4	short	0	epidermis	abaxial	2	0.05
DMP4	short	0	epidermis	abaxial	2	0.05
DMP4	short	20	epidermis	abaxial	2	0.5
DMP4	short	20	epidermis	abaxial	2	0.05
DMP4	long	0	epidermis	abaxial	2	0.05
DMP4	long	0	epidermis	abaxial	2	0.05
DMP4	long	20	epidermis	abaxial	2	0.75
DMP4	long	20	epidermis	abaxial	2	0.95
SCPL48	short	0	epidermis	abaxial	2	0.05
SCPL48	short	0	epidermis	abaxial	2	0.05
SCPL48	short	20	epidermis	abaxial	2	0.5
SCPL48	short	20	epidermis	abaxial	2	0.75
SCPL48	long	0	epidermis	abaxial	2	0.05
SCPL48	long	0	epidermis	abaxial	2	0.05
SCPL48	long	20	epidermis	abaxial	2	0.75
SCPL48	long	20	epidermis	abaxial	2	0.5
NLS	short	0	endothecium	abaxial	2	0.05
NLS	short	0	endothecium	abaxial	2	0.05
NLS	short	20	endothecium	abaxial	2	0.95
NLS	short	20	endothecium	abaxial	2	0.5
NLS	long	0	endothecium	abaxial	2	0.05
NLS	long	0	endothecium	abaxial	2	0.05
NLS	long	20	endothecium	abaxial	2	0.75
NLS	long	20	endothecium	abaxial	2	0.75
PIP2	short	0	endothecium	abaxial	2	0.05
PIP2	short	0	endothecium	abaxial	2	0.05
PIP2	short	20	endothecium	abaxial	2	0.5
PIP2	short	20	endothecium	abaxial	2	0.75
PIP2	long	0	endothecium	abaxial	2	0.25
PIP2	long	0	endothecium	abaxial	2	0.5
PIP2	long	20	endothecium	abaxial	2	0.75
PIP2	long	20	endothecium	abaxial	2	0.75
ToIM	short	0	endothecium	abaxial	2	0.05
ToIM	short	0	endothecium	abaxial	2	0.05
ToIM	short	20	endothecium	abaxial	2	0.95
ToIM	short	20	endothecium	abaxial	2	0.5
ToIM	long	0	endothecium	abaxial	2	0.5
ToIM	long	0	endothecium	abaxial	2	0.5
ToIM	long	20	endothecium	abaxial	2	0.95
ToIM	long	20	endothecium	abaxial	2	0.95
VAMP711	short	0	endothecium	abaxial	2	0.05
VAMP711	short	0	endothecium	abaxial	2	0.05
VAMP711	short	20	endothecium	abaxial	2	0.75
VAMP711	short	20	endothecium	abaxial	2	0.25
VAMP711	long	0	endothecium	abaxial	2	0.5
VAMP711	long	0	endothecium	abaxial	2	0.5
VAMP711	long	20	endothecium	abaxial	2	0.95
VAMP711	long	20	endothecium	abaxial	2	0.75
CEP1	short	0	endothecium	abaxial	2	0.05
CEP1	short	0	endothecium	abaxial	2	0.05
CEP1	short	20	endothecium	abaxial	2	0.75
CEP1	short	20	endothecium	abaxial	2	0.25
CEP1	long	0	endothecium	abaxial	2	0.25
CEP1	long	0	endothecium	abaxial	2	0.25
CEP1	long	20	endothecium	abaxial	2	0.75
CEP1	long	20	endothecium	abaxial	2	0.25
DMP4	short	0	endothecium	abaxial	2	0.05
DMP4	short	0	endothecium	abaxial	2	0.05
DMP4	short	20	endothecium	abaxial	2	0.75
DMP4	short	20	endothecium	abaxial	2	0.25
DMP4	long	0	endothecium	abaxial	2	0.25
DMP4	long	0	endothecium	abaxial	2	0.25
DMP4	long	20	endothecium	abaxial	2	0.75
DMP4	long	20	endothecium	abaxial	2	0.95
SCPL48	short	0	endothecium	abaxial	2	0.05
SCPL48	short	0	endothecium	abaxial	2	0.05
SCPL48	short	20	endothecium	abaxial	2	0.75
SCPL48	short	20	endothecium	abaxial	2	0.95
SCPL48	long	0	endothecium	abaxial	2	0.5
SCPL48	long	0	endothecium	abaxial	2	0.5
SCPL48	long	20	endothecium	abaxial	2	0.75
SCPL48	long	20	endothecium	abaxial	2	0.5
NLS	short	0	epidermis	abaxial	3	0.05
NLS	short	0	epidermis	abaxial	3	0.05
NLS	short	20	epidermis	abaxial	3	0.5
NLS	short	20	epidermis	abaxial	3	0.25
NLS	long	0	epidermis	abaxial	3	0.05
NLS	long	0	epidermis	abaxial	3	0.05
NLS	long	20	epidermis	abaxial	3	0.25
NLS	long	20	epidermis	abaxial	3	0.05
PIP2	short	0	epidermis	abaxial	3	0.05
PIP2	short	0	epidermis	abaxial	3	0.05
PIP2	short	20	epidermis	abaxial	3	0.05
PIP2	short	20	epidermis	abaxial	3	0.05
PIP2	long	0	epidermis	abaxial	3	0.05
PIP2	long	0	epidermis	abaxial	3	0.05
PIP2	long	20	epidermis	abaxial	3	0.25
PIP2	long	20	epidermis	abaxial	3	0.75
ToIM	short	0	epidermis	abaxial	3	0.05
ToIM	short	0	epidermis	abaxial	3	0.05
ToIM	short	20	epidermis	abaxial	3	0.5
ToIM	short	20	epidermis	abaxial	3	0.05
ToIM	long	0	epidermis	abaxial	3	0.05
ToIM	long	0	epidermis	abaxial	3	0.05
ToIM	long	20	epidermis	abaxial	3	0.75
ToIM	long	20	epidermis	abaxial	3	0.5
VAMP711	short	0	epidermis	abaxial	3	0.05
VAMP711	short	0	epidermis	abaxial	3	0.05
VAMP711	short	20	epidermis	abaxial	3	0.25
VAMP711	short	20	epidermis	abaxial	3	0.05
VAMP711	long	0	epidermis	abaxial	3	0.05
VAMP711	long	0	epidermis	abaxial	3	0.05
VAMP711	long	20	epidermis	abaxial	3	0.95
VAMP711	long	20	epidermis	abaxial	3	0.25
CEP1	short	0	epidermis	abaxial	3	0.05
CEP1	short	0	epidermis	abaxial	3	0.05
CEP1	short	20	epidermis	abaxial	3	0.25
CEP1	short	20	epidermis	abaxial	3	0.05
CEP1	long	0	epidermis	abaxial	3	0.05
CEP1	long	0	epidermis	abaxial	3	0.05
CEP1	long	20	epidermis	abaxial	3	0.75
CEP1	long	20	epidermis	abaxial	3	0.25
DMP4	short	0	epidermis	abaxial	3	0.05
DMP4	short	0	epidermis	abaxial	3	0.05
DMP4	short	20	epidermis	abaxial	3	0.05
DMP4	short	20	epidermis	abaxial	3	0.25
DMP4	long	0	epidermis	abaxial	3	0.05
DMP4	long	0	epidermis	abaxial	3	0.05
DMP4	long	20	epidermis	abaxial	3	0.5
DMP4	long	20	epidermis	abaxial	3	0.95
SCPL48	short	0	epidermis	abaxial	3	0.05
SCPL48	short	0	epidermis	abaxial	3	0.05
SCPL48	short	20	epidermis	abaxial	3	0.25
SCPL48	short	20	epidermis	abaxial	3	0.75
SCPL48	long	0	epidermis	abaxial	3	0.05
SCPL48	long	0	epidermis	abaxial	3	0.05
SCPL48	long	20	epidermis	abaxial	3	0.5
SCPL48	long	20	epidermis	abaxial	3	0.25
NLS	short	0	endothecium	abaxial	3	0.05
NLS	short	0	endothecium	abaxial	3	0.05
NLS	short	20	endothecium	abaxial	3	0.75
NLS	short	20	endothecium	abaxial	3	0.25
NLS	long	0	endothecium	abaxial	3	0.25
NLS	long	0	endothecium	abaxial	3	0.25
NLS	long	20	endothecium	abaxial	3	0.25
NLS	long	20	endothecium	abaxial	3	0.05
PIP2	short	0	endothecium	abaxial	3	0.05
PIP2	short	0	endothecium	abaxial	3	0.05
PIP2	short	20	endothecium	abaxial	3	0.25
PIP2	short	20	endothecium	abaxial	3	0.25
PIP2	long	0	endothecium	abaxial	3	0.25
PIP2	long	0	endothecium	abaxial	3	0.75
PIP2	long	20	endothecium	abaxial	3	0.25
PIP2	long	20	endothecium	abaxial	3	0.75
ToIM	short	0	endothecium	abaxial	3	0.05
ToIM	short	0	endothecium	abaxial	3	0.05
ToIM	short	20	endothecium	abaxial	3	0.75
ToIM	short	20	endothecium	abaxial	3	0.25
ToIM	long	0	endothecium	abaxial	3	0.25
ToIM	long	0	endothecium	abaxial	3	0.5
ToIM	long	20	endothecium	abaxial	3	0.95
ToIM	long	20	endothecium	abaxial	3	0.75
VAMP711	short	0	endothecium	abaxial	3	0.05
VAMP711	short	0	endothecium	abaxial	3	0.05
VAMP711	short	20	endothecium	abaxial	3	0.25
VAMP711	short	20	endothecium	abaxial	3	0.05
VAMP711	long	0	endothecium	abaxial	3	0.5
VAMP711	long	0	endothecium	abaxial	3	0.5
VAMP711	long	20	endothecium	abaxial	3	0.95
VAMP711	long	20	endothecium	abaxial	3	0.25
CEP1	short	0	endothecium	abaxial	3	0.05
CEP1	short	0	endothecium	abaxial	3	0.05
CEP1	short	20	endothecium	abaxial	3	0.5
CEP1	short	20	endothecium	abaxial	3	0.05
CEP1	long	0	endothecium	abaxial	3	0.25
CEP1	long	0	endothecium	abaxial	3	0.25
CEP1	long	20	endothecium	abaxial	3	0.75
CEP1	long	20	endothecium	abaxial	3	0.5
DMP4	short	0	endothecium	abaxial	3	0.05
DMP4	short	0	endothecium	abaxial	3	0.05
DMP4	short	20	endothecium	abaxial	3	0.25
DMP4	short	20	endothecium	abaxial	3	0.25
DMP4	long	0	endothecium	abaxial	3	0.25
DMP4	long	0	endothecium	abaxial	3	0.25
DMP4	long	20	endothecium	abaxial	3	0.5
DMP4	long	20	endothecium	abaxial	3	0.95
SCPL48	short	0	endothecium	abaxial	3	0.05
SCPL48	short	0	endothecium	abaxial	3	0.05
SCPL48	short	20	endothecium	abaxial	3	0.5
SCPL48	short	20	endothecium	abaxial	3	0.75
SCPL48	long	0	endothecium	abaxial	3	0.5
SCPL48	long	0	endothecium	abaxial	3	0.5
SCPL48	long	20	endothecium	abaxial	3	0.5
SCPL48	long	20	endothecium	abaxial	3	0.25
NLS	short	0	epidermis	connective	0	0.05
NLS	short	0	epidermis	connective	0	0.05
NLS	short	20	epidermis	connective	0	0.25
NLS	short	20	epidermis	connective	0	0.05
NLS	long	0	epidermis	connective	0	0.05
NLS	long	0	epidermis	connective	0	0.05
NLS	long	20	epidermis	connective	0	0.05
NLS	long	20	epidermis	connective	0	0.05
PIP2	short	0	epidermis	connective	0	0.05
PIP2	short	0	epidermis	connective	0	0.05
PIP2	short	20	epidermis	connective	0	0.05
PIP2	short	20	epidermis	connective	0	0.05
PIP2	long	0	epidermis	connective	0	0.05
PIP2	long	0	epidermis	connective	0	0.05
PIP2	long	20	epidermis	connective	0	0.05
PIP2	long	20	epidermis	connective	0	0.05
ToIM	short	0	epidermis	connective	0	0.05
ToIM	short	0	epidermis	connective	0	0.05
ToIM	short	20	epidermis	connective	0	0.05
ToIM	short	20	epidermis	connective	0	0.05
ToIM	long	0	epidermis	connective	0	0.25
ToIM	long	0	epidermis	connective	0	0.05
ToIM	long	20	epidermis	connective	0	0.05
ToIM	long	20	epidermis	connective	0	0.25
VAMP711	short	0	epidermis	connective	0	0.05
VAMP711	short	0	epidermis	connective	0	0.05
VAMP711	short	20	epidermis	connective	0	0.05
VAMP711	short	20	epidermis	connective	0	0.05
VAMP711	long	0	epidermis	connective	0	0.05
VAMP711	long	0	epidermis	connective	0	0.05
VAMP711	long	20	epidermis	connective	0	0.25
VAMP711	long	20	epidermis	connective	0	0.75
CEP1	short	0	epidermis	connective	0	0.05
CEP1	short	0	epidermis	connective	0	0.05
CEP1	short	20	epidermis	connective	0	0.05
CEP1	short	20	epidermis	connective	0	0.05
CEP1	long	0	epidermis	connective	0	0.05
CEP1	long	0	epidermis	connective	0	0.05
CEP1	long	20	epidermis	connective	0	0.05
CEP1	long	20	epidermis	connective	0	0.05
DMP4	short	0	epidermis	connective	0	0.05
DMP4	short	0	epidermis	connective	0	0.05
DMP4	short	20	epidermis	connective	0	0.05
DMP4	short	20	epidermis	connective	0	0.05
DMP4	long	0	epidermis	connective	0	0.05
DMP4	long	0	epidermis	connective	0	0.05
DMP4	long	20	epidermis	connective	0	0.05
DMP4	long	20	epidermis	connective	0	0.05
SCPL48	short	0	epidermis	connective	0	0.05
SCPL48	short	0	epidermis	connective	0	0.05
SCPL48	short	20	epidermis	connective	0	0.05
SCPL48	short	20	epidermis	connective	0	0.05
SCPL48	long	0	epidermis	connective	0	0.05
SCPL48	long	0	epidermis	connective	0	0.05
SCPL48	long	20	epidermis	connective	0	0.05
SCPL48	long	20	epidermis	connective	0	0.05
NLS	short	0	endothecium	connective	0	0.05
NLS	short	0	endothecium	connective	0	0.05
NLS	short	20	endothecium	connective	0	0.05
NLS	short	20	endothecium	connective	0	0.05
NLS	long	0	endothecium	connective	0	0.05
NLS	long	0	endothecium	connective	0	0.05
NLS	long	20	endothecium	connective	0	0.05
NLS	long	20	endothecium	connective	0	0.05
PIP2	short	0	endothecium	connective	0	0.05
PIP2	short	0	endothecium	connective	0	0.05
PIP2	short	20	endothecium	connective	0	0.05
PIP2	short	20	endothecium	connective	0	0.05
PIP2	long	0	endothecium	connective	0	0.05
PIP2	long	0	endothecium	connective	0	0.25
PIP2	long	20	endothecium	connective	0	0.05
PIP2	long	20	endothecium	connective	0	0.05
ToIM	short	0	endothecium	connective	0	0.05
ToIM	short	0	endothecium	connective	0	0.05
ToIM	short	20	endothecium	connective	0	0.05
ToIM	short	20	endothecium	connective	0	0.05
ToIM	long	0	endothecium	connective	0	0.05
ToIM	long	0	endothecium	connective	0	0.05
ToIM	long	20	endothecium	connective	0	0.05
ToIM	long	20	endothecium	connective	0	0.5
VAMP711	short	0	endothecium	connective	0	0.05
VAMP711	short	0	endothecium	connective	0	0.05
VAMP711	short	20	endothecium	connective	0	0.05
VAMP711	short	20	endothecium	connective	0	0.05
VAMP711	long	0	endothecium	connective	0	0.05
VAMP711	long	0	endothecium	connective	0	0.05
VAMP711	long	20	endothecium	connective	0	0.25
VAMP711	long	20	endothecium	connective	0	0.5
CEP1	short	0	endothecium	connective	0	0.05
CEP1	short	0	endothecium	connective	0	0.05
CEP1	short	20	endothecium	connective	0	0.05
CEP1	short	20	endothecium	connective	0	0.05
CEP1	long	0	endothecium	connective	0	0.05
CEP1	long	0	endothecium	connective	0	0.05
CEP1	long	20	endothecium	connective	0	0.05
CEP1	long	20	endothecium	connective	0	0.05
DMP4	short	0	endothecium	connective	0	0.05
DMP4	short	0	endothecium	connective	0	0.05
DMP4	short	20	endothecium	connective	0	0.05
DMP4	short	20	endothecium	connective	0	0.05
DMP4	long	0	endothecium	connective	0	0.05
DMP4	long	0	endothecium	connective	0	0.05
DMP4	long	20	endothecium	connective	0	0.05
DMP4	long	20	endothecium	connective	0	0.05
SCPL48	short	0	endothecium	connective	0	0.05
SCPL48	short	0	endothecium	connective	0	0.05
SCPL48	short	20	endothecium	connective	0	0.05
SCPL48	short	20	endothecium	connective	0	0.05
SCPL48	long	0	endothecium	connective	0	0.05
SCPL48	long	0	endothecium	connective	0	0.05
SCPL48	long	20	endothecium	connective	0	0.05
SCPL48	long	20	endothecium	connective	0	0.05
