# Supplementary material for: Hygrometrically controlled programmed cell death drives anther opening and pollen release
Source: Proc Natl Acad Sci U S A. 2025 May 16;122(20):e2420132122. doi: 10.1073/pnas.2420132122 (PMC12107150; doi:10.1073/pnas.2420132122)
Supplement: Supplementary file 8 — Dataset S07 (XLSX) [file pnas.2420132122.sd07.xlsx]

## Sheet: S7 dPCD quantification 10 min
Dataset S7: Quantification of cell death at first 10 minutes of dehiscence
Progression of cell death in anthers was measured in several fluorescent marker lines in 10 minutes after induction of dehiscence (given by the interruption of humidity treatment).												Fig. S9C-D
Anthers showing the signs of PCD are compared with intact anthers.
Data are based on eight representative confocal images per line (for adaxial side of anthers).
line	id	treatment	time	tissue	side	region	PCD	mortality			Table legend
NLS	1	short	10	epidermis	adaxial	1	no	0.05
NLS	2	short	10	epidermis	adaxial	1	no	0.05			Region	Description
NLS	3	short	10	epidermis	adaxial	1	no	0.05			1	apex of anthers
NLS	4	short	10	epidermis	adaxial	1	yes	0.95			2	middle part of adaxial side
NLS	5	short	10	epidermis	adaxial	1	yes	0.25			3	base of anthers
NLS	6	short	10	epidermis	adaxial	1	yes	0.25
NLS	7	short	10	epidermis	adaxial	1	yes	0.25			Mortality	In %	Description
NLS	8	short	10	epidermis	adaxial	1	yes	0.25			0.05	0-10	tissue is completely viable, around 5 dead cells maximally
PIP2	1	short	10	epidermis	adaxial	1	no	0.05			0.25	10-40-	tissue with mostly living cells with some dead cells
PIP2	2	short	10	epidermis	adaxial	1	no	0.05			0.5	40-60	comparable proportion of dead and living cells
PIP2	3	short	10	epidermis	adaxial	1	no	0.05			0.75	60-90	tissue mostly dead, but with still intact cells
PIP2	4	short	10	epidermis	adaxial	1	no	0.05			0.95	90-100	tissue is completely dead, around 5 living cells maximally
PIP2	5	short	10	epidermis	adaxial	1	yes	0.25
PIP2	6	short	10	epidermis	adaxial	1	yes	0.05			Time	Description
PIP2	7	short	10	epidermis	adaxial	1	yes	0.25			10	anthers after 20 minutes of dehiscence
PIP2	8	short	10	epidermis	adaxial	1	yes	0.05
ToIM	1	short	10	epidermis	adaxial	1	no	0.05			Treatment	Description
ToIM	2	short	10	epidermis	adaxial	1	no	0.05			short	4 hours of high humidity treatment
ToIM	3	short	10	epidermis	adaxial	1	no	0.05			long	28 hours of high humidity treatment
ToIM	4	short	10	epidermis	adaxial	1	no	0.05
ToIM	5	short	10	epidermis	adaxial	1	no	0.05			PCD	Description
ToIM	6	short	10	epidermis	adaxial	1	yes	0.75			yes	signs of PCD are appearent in the anther cells
ToIM	7	short	10	epidermis	adaxial	1	yes	0.5			no	signs of PCD are not appearent in the anther cells
ToIM	8	short	10	epidermis	adaxial	1	yes	0.25
VAMP	1	short	10	epidermis	adaxial	1	no	0.05
VAMP	2	short	10	epidermis	adaxial	1	no	0.05			Beta regression		all lines were analysed together
VAMP	3	short	10	epidermis	adaxial	1	no	0.05
VAMP	4	short	10	epidermis	adaxial	1	no	0.05			Nested models	p-value of LRT	Model formula
VAMP	5	short	10	epidermis	adaxial	1	yes	0.25			Full model		mortality ~ PCD * region * tissue
VAMP	6	short	10	epidermis	adaxial	1	yes	0.5			Reduced model (StepBeta)	0.4486 (to full model)	mortality ~ PCD + region + PCD:region
VAMP	7	short	10	epidermis	adaxial	1	yes	0.25			Without 'PCD' effect	3.466e-14 *** (to reduced model)	mortality ~ PCD
VAMP	8	short	10	epidermis	adaxial	1	yes	0.25			Without 'region' effect	< 2.2e-16 *** (to reduced model)	mortality ~ region
NLS	1	short	10	epidermis	adaxial	2	no	0.05
NLS	2	short	10	epidermis	adaxial	2	no	0.05
NLS	3	short	10	epidermis	adaxial	2	no	0.05
NLS	4	short	10	epidermis	adaxial	2	yes	0.25
NLS	5	short	10	epidermis	adaxial	2	yes	0.05
NLS	6	short	10	epidermis	adaxial	2	yes	0.05
NLS	7	short	10	epidermis	adaxial	2	yes	0.05
NLS	8	short	10	epidermis	adaxial	2	yes	0.25
PIP2	1	short	10	epidermis	adaxial	2	no	0.05
PIP2	2	short	10	epidermis	adaxial	2	no	0.05
PIP2	3	short	10	epidermis	adaxial	2	no	0.05
PIP2	4	short	10	epidermis	adaxial	2	no	0.05
PIP2	5	short	10	epidermis	adaxial	2	yes	0.25
PIP2	6	short	10	epidermis	adaxial	2	yes	0.05
PIP2	7	short	10	epidermis	adaxial	2	yes	0.25
PIP2	8	short	10	epidermis	adaxial	2	yes	0.05
ToIM	1	short	10	epidermis	adaxial	2	no	0.05
ToIM	2	short	10	epidermis	adaxial	2	no	0.05
ToIM	3	short	10	epidermis	adaxial	2	no	0.05
ToIM	4	short	10	epidermis	adaxial	2	no	0.05
ToIM	5	short	10	epidermis	adaxial	2	no	0.05
ToIM	6	short	10	epidermis	adaxial	2	yes	0.25
ToIM	7	short	10	epidermis	adaxial	2	yes	0.25
ToIM	8	short	10	epidermis	adaxial	2	yes	0.05
VAMP	1	short	10	epidermis	adaxial	2	no	0.05
VAMP	2	short	10	epidermis	adaxial	2	no	0.05
VAMP	3	short	10	epidermis	adaxial	2	no	0.05
VAMP	4	short	10	epidermis	adaxial	2	no	0.05
VAMP	5	short	10	epidermis	adaxial	2	yes	0.05
VAMP	6	short	10	epidermis	adaxial	2	yes	0.05
VAMP	7	short	10	epidermis	adaxial	2	yes	0.05
VAMP	8	short	10	epidermis	adaxial	2	yes	0.05
NLS	1	short	10	epidermis	adaxial	3	no	0.05
NLS	2	short	10	epidermis	adaxial	3	no	0.05
NLS	3	short	10	epidermis	adaxial	3	no	0.05
NLS	4	short	10	epidermis	adaxial	3	yes	0.05
NLS	5	short	10	epidermis	adaxial	3	yes	0.05
NLS	6	short	10	epidermis	adaxial	3	yes	0.05
NLS	7	short	10	epidermis	adaxial	3	yes	0.05
NLS	8	short	10	epidermis	adaxial	3	yes	0.25
PIP2	1	short	10	epidermis	adaxial	3	no	0.05
PIP2	2	short	10	epidermis	adaxial	3	no	0.05
PIP2	3	short	10	epidermis	adaxial	3	no	0.05
PIP2	4	short	10	epidermis	adaxial	3	no	0.05
PIP2	5	short	10	epidermis	adaxial	3	yes	0.25
PIP2	6	short	10	epidermis	adaxial	3	yes	0.25
PIP2	7	short	10	epidermis	adaxial	3	yes	0.05
PIP2	8	short	10	epidermis	adaxial	3	yes	0.05
ToIM	1	short	10	epidermis	adaxial	3	no	0.05
ToIM	2	short	10	epidermis	adaxial	3	no	0.05
ToIM	3	short	10	epidermis	adaxial	3	no	0.05
ToIM	4	short	10	epidermis	adaxial	3	no	0.05
ToIM	5	short	10	epidermis	adaxial	3	no	0.05
ToIM	6	short	10	epidermis	adaxial	3	yes	0.05
ToIM	7	short	10	epidermis	adaxial	3	yes	0.05
ToIM	8	short	10	epidermis	adaxial	3	yes	0.05
VAMP	1	short	10	epidermis	adaxial	3	no	0.05
VAMP	2	short	10	epidermis	adaxial	3	no	0.05
VAMP	3	short	10	epidermis	adaxial	3	no	0.05
VAMP	4	short	10	epidermis	adaxial	3	no	0.05
VAMP	5	short	10	epidermis	adaxial	3	yes	0.05
VAMP	6	short	10	epidermis	adaxial	3	yes	0.05
VAMP	7	short	10	epidermis	adaxial	3	yes	0.05
VAMP	8	short	10	epidermis	adaxial	3	yes	0.05
NLS	1	short	10	endothecium	adaxial	1	no	0.05
NLS	2	short	10	endothecium	adaxial	1	no	0.05
NLS	3	short	10	endothecium	adaxial	1	no	0.05
NLS	4	short	10	endothecium	adaxial	1	yes	0.95
NLS	5	short	10	endothecium	adaxial	1	yes	0.25
NLS	6	short	10	endothecium	adaxial	1	yes	0.25
NLS	7	short	10	endothecium	adaxial	1	yes	0.25
NLS	8	short	10	endothecium	adaxial	1	yes	0.5
PIP2	1	short	10	endothecium	adaxial	1	no	0.05
PIP2	2	short	10	endothecium	adaxial	1	no	0.05
PIP2	3	short	10	endothecium	adaxial	1	no	0.05
PIP2	4	short	10	endothecium	adaxial	1	no	0.05
PIP2	5	short	10	endothecium	adaxial	1	yes	0.5
PIP2	6	short	10	endothecium	adaxial	1	yes	0.25
PIP2	7	short	10	endothecium	adaxial	1	yes	0.5
PIP2	8	short	10	endothecium	adaxial	1	yes	0.05
ToIM	1	short	10	endothecium	adaxial	1	no	0.05
ToIM	2	short	10	endothecium	adaxial	1	no	0.05
ToIM	3	short	10	endothecium	adaxial	1	no	0.05
ToIM	4	short	10	endothecium	adaxial	1	no	0.05
ToIM	5	short	10	endothecium	adaxial	1	no	0.05
ToIM	6	short	10	endothecium	adaxial	1	yes	0.95
ToIM	7	short	10	endothecium	adaxial	1	yes	0.5
ToIM	8	short	10	endothecium	adaxial	1	yes	0.5
VAMP	1	short	10	endothecium	adaxial	1	no	0.05
VAMP	2	short	10	endothecium	adaxial	1	no	0.05
VAMP	3	short	10	endothecium	adaxial	1	no	0.05
VAMP	4	short	10	endothecium	adaxial	1	no	0.05
VAMP	5	short	10	endothecium	adaxial	1	yes	0.25
VAMP	6	short	10	endothecium	adaxial	1	yes	0.5
VAMP	7	short	10	endothecium	adaxial	1	yes	0.25
VAMP	8	short	10	endothecium	adaxial	1	yes	0.05
NLS	1	short	10	endothecium	adaxial	2	no	0.05
NLS	2	short	10	endothecium	adaxial	2	no	0.05
NLS	3	short	10	endothecium	adaxial	2	no	0.05
NLS	4	short	10	endothecium	adaxial	2	yes	0.5
NLS	5	short	10	endothecium	adaxial	2	yes	0.05
NLS	6	short	10	endothecium	adaxial	2	yes	0.05
NLS	7	short	10	endothecium	adaxial	2	yes	0.05
NLS	8	short	10	endothecium	adaxial	2	yes	0.25
PIP2	1	short	10	endothecium	adaxial	2	no	0.05
PIP2	2	short	10	endothecium	adaxial	2	no	0.05
PIP2	3	short	10	endothecium	adaxial	2	no	0.05
PIP2	4	short	10	endothecium	adaxial	2	no	0.05
PIP2	5	short	10	endothecium	adaxial	2	yes	0.25
PIP2	6	short	10	endothecium	adaxial	2	yes	0.25
PIP2	7	short	10	endothecium	adaxial	2	yes	0.25
PIP2	8	short	10	endothecium	adaxial	2	yes	0.25
ToIM	1	short	10	endothecium	adaxial	2	no	0.05
ToIM	2	short	10	endothecium	adaxial	2	no	0.05
ToIM	3	short	10	endothecium	adaxial	2	no	0.05
ToIM	4	short	10	endothecium	adaxial	2	no	0.05
ToIM	5	short	10	endothecium	adaxial	2	no	0.05
ToIM	6	short	10	endothecium	adaxial	2	yes	0.25
ToIM	7	short	10	endothecium	adaxial	2	yes	0.25
ToIM	8	short	10	endothecium	adaxial	2	yes	0.25
VAMP	1	short	10	endothecium	adaxial	2	no	0.05
VAMP	2	short	10	endothecium	adaxial	2	no	0.05
VAMP	3	short	10	endothecium	adaxial	2	no	0.05
VAMP	4	short	10	endothecium	adaxial	2	no	0.05
VAMP	5	short	10	endothecium	adaxial	2	yes	0.05
VAMP	6	short	10	endothecium	adaxial	2	yes	0.05
VAMP	7	short	10	endothecium	adaxial	2	yes	0.05
VAMP	8	short	10	endothecium	adaxial	2	yes	0.05
NLS	1	short	10	endothecium	adaxial	3	no	0.05
NLS	2	short	10	endothecium	adaxial	3	no	0.05
NLS	3	short	10	endothecium	adaxial	3	no	0.05
NLS	4	short	10	endothecium	adaxial	3	yes	0.05
NLS	5	short	10	endothecium	adaxial	3	yes	0.05
NLS	6	short	10	endothecium	adaxial	3	yes	0.05
NLS	7	short	10	endothecium	adaxial	3	yes	0.05
NLS	8	short	10	endothecium	adaxial	3	yes	0.25
PIP2	1	short	10	endothecium	adaxial	3	no	0.05
PIP2	2	short	10	endothecium	adaxial	3	no	0.05
PIP2	3	short	10	endothecium	adaxial	3	no	0.05
PIP2	4	short	10	endothecium	adaxial	3	no	0.05
PIP2	5	short	10	endothecium	adaxial	3	yes	0.25
PIP2	6	short	10	endothecium	adaxial	3	yes	0.25
PIP2	7	short	10	endothecium	adaxial	3	yes	0.05
PIP2	8	short	10	endothecium	adaxial	3	yes	0.05
ToIM	1	short	10	endothecium	adaxial	3	no	0.05
ToIM	2	short	10	endothecium	adaxial	3	no	0.05
ToIM	3	short	10	endothecium	adaxial	3	no	0.05
ToIM	4	short	10	endothecium	adaxial	3	no	0.05
ToIM	5	short	10	endothecium	adaxial	3	no	0.05
ToIM	6	short	10	endothecium	adaxial	3	yes	0.05
ToIM	7	short	10	endothecium	adaxial	3	yes	0.05
ToIM	8	short	10	endothecium	adaxial	3	yes	0.05
VAMP	1	short	10	endothecium	adaxial	3	no	0.05
VAMP	2	short	10	endothecium	adaxial	3	no	0.05
VAMP	3	short	10	endothecium	adaxial	3	no	0.05
VAMP	4	short	10	endothecium	adaxial	3	no	0.05
VAMP	5	short	10	endothecium	adaxial	3	yes	0.05
VAMP	6	short	10	endothecium	adaxial	3	yes	0.05
VAMP	7	short	10	endothecium	adaxial	3	yes	0.05
VAMP	8	short	10	endothecium	adaxial	3	yes	0.05
