# Supplementary material for: Hygrometrically controlled programmed cell death drives anther opening and pollen release
Source: Proc Natl Acad Sci U S A. 2025 May 16;122(20):e2420132122. doi: 10.1073/pnas.2420132122 (PMC12107150; doi:10.1073/pnas.2420132122)
Supplement: Supplementary file 9 — Dataset S08 (XLSX) [file pnas.2420132122.sd08.xlsx]

## Sheet: S8 Long humidity - anther openi
Dataset S8. Anther opening after long high humidity treatment
Plants were placed into the cultivation chamber; selected inflorescences were subjected to high humidity treatment for 4 hours (from 5:00 to 9:00) or for 28 hours (until 9:00 the next day).
Anther dehiscence was then scored for 21 minutes at 3-minute intervals.
Each variant analysis was caried out at multiple day (ranging from 5 to 10); data were aggregated.
time (min)	variant	number of anthers	number of closed anthers	number of anthers with slit	number of open anthers			WT ONLY ANALYSIS
2023-05-01	WT_28	120	120	0	0
2023-05-04	WT_28	120	110	9	1			Logistic regression							Fig S16
2023-05-07	WT_28	120	81	14	25
2023-05-10	WT_28	120	55	9	56			Data were analyzed using logistic regression (GLM, family = binomial).
2023-05-13	WT_28	120	37	3	80			Full models, including predictors 'genotype', 'variant', 'time', and its quadratic form, were simplified using the 'step' function based on AIC.
2023-05-16	WT_28	120	32	0	88			Each predictor's significance was estimated by the χ² test. All predictors returned by the 'step' selection are listed in the following tables.
2023-05-19	WT_28	120	21	4	95			Signif. codes: 0 *** 0.001 ** 0.01 * 0.05 . 0.1 1
2023-05-01	WT	120	120	0	0
2023-05-04	WT	120	114	1	5
2023-05-07	WT	120	103	6	11			Analysis of slit formation
2023-05-10	WT	120	91	5	24				Df	Deviance	Resid.Df	Resid.Dev	Pr(>Chi)
2023-05-13	WT	120	71	8	41			NULL			13	733.27
2023-05-16	WT	120	45	8	67			t	1	637.77	12	95.50	< 2.2e-16	***
2023-05-19	WT	120	27	5	88			I(t^2)	1	22.30	11	73.20	2.332e-06	***
								variant	1	50.96	10	22.24	9.421e-13	***
								t:I(t^2)	1	9.55	9	12.69	0.002001	**
								t:variant	1	3.64	8	9.04	0.056247	.
								I(t^2):variant	1	2024-09-04	7	4.95	0.043107	*
								Analysis of opening
									Df	Deviance	Resid.Df	Resid.Dev	Pr(>Chi)
								NULL			13	758.45
								t	1	660.03	12	98.42	< 2.2e-16	***
								I(t^2)	1	27.34	11	71.08	1.710e-07	***
								variant	1	48.89	10	22.20	2.713e-12	***
								t:I(t^2)	1	5.51	9	16.68	0.018876	*
								t:variant	1	0.81	8	15.88	0.369016
								I(t^2):variant	1	11.11	7	4.77	0.000859	***
								Post-hoc comparison of difference between individual levels							Fig SXB
								Analysis were performed on previous models using EMMEANS function, tests were performed on the log odds ratio scale.
								P-value adjustment was used: Tukey's method for comparing a family of 5 estimates
								Analysis of the effect of long high humidity treatment
								Analysis of slit formation
								variant	prob	SE	df	asymp.LCL	asymp.UCL
								WT	0.271	0.0267	Inf	0.222	0.326
								WT_28	0.555	0.0300	Inf	0.496	0.613
								contrast	odds.ratio	SE	df	null	z.ratio	p.value
								WT/WT_28	0.298	0.0517	Inf	1	-6.977	<.0001	***
								Analysis of opening
								variant	prob	SE	df	asymp.LCL	asymp.UCL
								WT	0.214	0.0250	Inf	0.169	0.267
								WT_28	0.479	0.0323	Inf	0.417	0.543
								contrast	odds.ratio	SE	df	null	z.ratio	p.value
								WT/WT_28	0.295	0.0537	Inf	1	-6.706	<.0001	***
