# Supplementary material for: Hygrometrically controlled programmed cell death drives anther opening and pollen release
Source: Proc Natl Acad Sci U S A. 2025 May 16;122(20):e2420132122. doi: 10.1073/pnas.2420132122 (PMC12107150; doi:10.1073/pnas.2420132122)
Supplement: Supplementary file 10 — Dataset S09 (XLSX) [file pnas.2420132122.sd09.xlsx]

## Sheet: S9 dPCD - anther opening
Dataset S9. Anther opening in PCD lines
Plants were placed into the cultivation chamber; selected inflorescences were subjected to high-humidity treatment for 5 hours from 5:00 to 10:00.
Anther dehiscence was then scored for 21 minutes at 3-minute intervals.
Each variant analysis was caried out at multiple day (ranging from 5 to 10); data were aggregated.
INDUCTION OF PCD
time (min)	genotype	variant	number of anthers	number of closed anthers	number of anthers with slit	number of open anthers			pCEP1:XVE>>KIR1-GFP-2 ONLY ANALYSIS									PCD SUPRESSION LINES ANALYSIS
2024-05-01	pCEP1:XVE>>KIR1-GFP line1	treated	46	41	3	2									Fig. 4E-F									Fig. 4D
2024-05-04	pCEP1:XVE>>KIR1-GFP line1	treated	46	35	2	9			Logistic regression						Fig. S17E-T			Logistic regression						Fig. S16A-D
2024-05-07	pCEP1:XVE>>KIR1-GFP line1	treated	46	28	4	14
2024-05-10	pCEP1:XVE>>KIR1-GFP line1	treated	46	27	1	18			Data were analyzed using logistic regression (GLM, family = binomial).									Data were analyzed by logistic regression (GLM, family = binomial).
2024-05-13	pCEP1:XVE>>KIR1-GFP line1	treated	46	23	2	21			Full models, including predictors 'genotype', 'variant', 'time', and its quadratic form, were simplified using the 'step' function based on AIC.									Full model including predictors 'genotype', 'variant', 'time' and its quadratic form were simplified by 'step' function according to AIC
2024-05-16	pCEP1:XVE>>KIR1-GFP line1	treated	46	22	1	23			Each predictor's significance was estimated by the χ² test. All predictors returned by the 'step' selection are listed in the following tables.									Each predictor significances were estimated by χ2 test. All predictors returned by 'step' selection are listed in the following tables.
2024-05-19	pCEP1:XVE>>KIR1-GFP line1	treated	46	19	1	26			Signif. codes: 0 *** 0.001 ** 0.01 * 0.05 . 0.1 1									Signif. codes: 0 *** 0.001 ** 0.01 * 0.05 . 0.1 1
2024-05-01	pCEP1:XVE>>KIR1-GFP line2	treated	83	60	11	12
2024-05-04	pCEP1:XVE>>KIR1-GFP line2	treated	83	46	4	33
2024-05-07	pCEP1:XVE>>KIR1-GFP line2	treated	83	35	0	48			Analysis of slit formation									Analysis of slit formation
2024-05-10	pCEP1:XVE>>KIR1-GFP line2	treated	83	31	0	52				Df	Deviance	Resid.Df	Resid.Dev	Pr(>Chi)					Df	Deviance	Resid.Df	Resid.Dev	Pr(>Chi)
2024-05-13	pCEP1:XVE>>KIR1-GFP line2	treated	83	24	0	59			NULL			20	284.056					NULL			20	1240.93
2024-05-16	pCEP1:XVE>>KIR1-GFP line2	treated	83	22	0	61			t	1	176.487	19	107.569	< 2.2e-16	***			t	1	1122.31	19	118.62	<2.2e-16	***
2024-05-19	pCEP1:XVE>>KIR1-GFP line2	treated	83	20	0	63			genotyp	2	47.270	17	60.299	5.437e-11	***			I(t^2)	1	37.37	18	81.25	9.789e-10	***
2024-05-01	WT	treated	40	40	0	0			t:genotyp	2	33.393	15	26.905	5.607e-08	***			genotype	2	60.40	16	20.86	7.677e-14	***
2024-05-04	WT	treated	40	28	10	2												t:I(t^2)	1	0.88	15	19.98	0.34778
2024-05-07	WT	treated	40	15	9	16												t:genotype	2	4.06	13	15.91	0.13117
2024-05-10	WT	treated	40	11	2	27			Analysis of opening									I(t^2):genotype	2	0.30	11	15.62	0.86160
2024-05-13	WT	treated	40	6	4	30				Df	Deviance	Resid.Df	Resid.Dev	Pr(>Chi)				t:I(t^2):genotype	2	7.57	9	8.04	0.02271	*
2024-05-16	WT	treated	40	5	1	34			NULL			20	350.17
2024-05-19	WT	treated	40	2	3	35			t	1	233.454	19	116.71	< 2.2e-16	***
									genotyp	2	48.016	17	68.70	3.745e-11	***			Analysis of opening
									t:genotyp	2	27.914	15	40.78	8.681e-07	***				Df	Deviance	Resid.Df	Resid.Dev	Pr(>Chi)
SUPRESSION OF PCD																		NULL			20	1156.91
																		t	1	1054.79	19	102.12	<2.2e-16	***
time (min)	genotype	number of anthers	number of closed anthers	number of anthers with slit	number of open anthers				Post-hoc comparison of difference between individual levels									I(t^2)	1	39.54	18	62.59	3.220e-10	***
2024-05-01	WT	120	120	0	0													genotype	2	48.05	16	14.53	3.675e-11	***
2024-05-04	WT	120	120	0	0				Analysis were performed on previous models using EMMEANS function, tests were performed on the log odds ratio scale.									t:I(t^2)	1	2.30	15	12.24	0.12973
2024-05-07	WT	120	106	8	6				P-value adjustment was used: Tukey's method for comparing a family of 5 estimates									t:genotype	2	5.22	13	7.02	0.07357	.
2024-05-10	WT	120	81	10	29													I(t^2):genotype	2	0.33	11	6.69	0.84775
2024-05-13	WT	120	50	12	58													t:I(t^2):genotype	2	4.12	9	2.57	0.12733
2024-05-16	WT	120	30	6	84				Analysis of the effect of estradiol treatment (gene expression induction)
2024-05-19	WT	120	22	6	92
2024-05-01	kir1ore1	120	120	0	0				Analysis of slit formation									Post-hoc comparison of difference between individual levels
2024-05-04	kir1ore1	120	118	2	0				variant	prob	SE	df	asymp.LCL	asymp.UCL
2024-05-07	kir1ore1	120	117	1	2				line1	0.383	0.0286	Inf	0.329	0.441				Analysis were performed on previous model by EMMEANS function, tests were performed on the log odds ratio scale.
2024-05-10	kir1ore1	120	110	1	9				line2	0.600	0.0215	Inf	0.557	0.641				P value adjustment: tukey method for comparing a family of 5 estimates
2024-05-13	kir1ore1	120	77	10	33				WT	0.694	0.0368	Inf	0.618	0.761
2024-05-16	kir1ore1	120	55	6	59				contrast	odds.ratio	SE	df	null	z.ratio	p.value
2024-05-19	kir1ore1	120	41	8	71				line1/line2	0.414	0.0623	Inf	1	-5.856	<.0001	***		Analysis of the effect of genotype
2024-05-01	pCEP1>>KIR1-SRDX	120	120	0	0				line1/WT	0.274	0.0579	Inf	1	-6.125	<.0001	***
2024-05-04	pCEP1>>KIR1-SRDX	120	120	0	0				line2/WT	0.662	0.1290	Inf	1	-2.117	0.0864			Analysis of slit formation
2024-05-07	pCEP1>>KIR1-SRDX	120	119	1	0													genotype	prob	SE	df	asymp.LCL	asymp.UCL
2024-05-10	pCEP1>>KIR1-SRDX	120	97	10	13				Analysis of opening									kir1ore1	0.108	0.0207	Inf	0.0732	0.155
2024-05-13	pCEP1>>KIR1-SRDX	120	74	6	40				variant	prob	SE	df	asymp.LCL	asymp.UCL				pCEP1>>KIR1-SRDX	0.172	0.0293	Inf	0.1216	0.237
2024-05-16	pCEP1>>KIR1-SRDX	120	49	10	61				line1	0.330	0.0284	Inf	0.277	0.388				WT	0.346	0.0357	Inf	0.2802	0.419
2024-05-19	pCEP1>>KIR1-SRDX	120	27	3	90				line2	0.576	0.0223	Inf	0.531	0.619				contrast	odds.ratio	SE	df	null	z.ratio	p.value
									WT	0.525	0.0397	Inf	0.447	0.602				kir1ore1/(pCEP1>>KIR1-SRDX)	0.581	0.1733	Inf	1	-1.820	0.1630
									contrast	odds.ratio	SE	df	null	z.ratio	p.value			kir1ore1/WT	0.227	0.0607	Inf	1	-5.552	<.0001	***
									line1/line2	0.364	0.0572	Inf	1	-6.432	<.0001	***		(pCEP1>>KIR1-SRDX)/WT	0.391	0.1015	Inf	1	-3.618	0.0009	***
									line1/WT	0.446	0.0912	Inf	1	-3.951	0.0002	***
									line2/WT	1.226	0.2250	Inf	1	1.108	0.5093			Analysis of opening
																		genotype	prob	SE	df	asymp.LCL	asymp.UCL
																		kir1ore1	0.0805	0.0193	Inf	0.0499	0.127
																		pCEP1>>KIR1-SRDX	0.0996	0.0243	Inf	0.0610	0.158
																		WT	0.2359	0.0324	Inf	0.1784	0.305
																		contrast	odds.ratio	SE	df	null	z.ratio	p.value
																		kir1ore1/(pCEP1>>KIR1-SRDX)	0.792	0.2979	Inf	1	-0.620	0.8092
																		kir1ore1/WT	0.284	0.0897	Inf	1	-3.984	0.0002	***
																		(pCEP1>>KIR1-SRDX)/WT	0.358	0.1166	Inf	1	-3.154	0.0046	*
