# Supplementary material for: Hygrometrically controlled programmed cell death drives anther opening and pollen release
Source: Proc Natl Acad Sci U S A. 2025 May 16;122(20):e2420132122. doi: 10.1073/pnas.2420132122 (PMC12107150; doi:10.1073/pnas.2420132122)
Supplement: Supplementary file 11 — Dataset S10 (XLSX) [file pnas.2420132122.sd10.xlsx]

## Sheet: S10 Key resource table
Dataset S10. Key resource table
REAGENT or RESOURCE	SOURCE	IDENTIFIER
Chemicals
Agarose, Low gelling temperature	Sigma-Aldrich	Cat#: A9045-10G
Auramine O	Dr. K. Hollborn & Söhne	N/A
β-estradiol	Merck Life Science	Cat#: E2758-250MG
Calcofluor White (Fluorescent Brightener)	Sigma	C.I. 40622
Chloral hydrate	Sigma-Aldrich	Cas#:302-17-0
Disodium hydrogen phosphate dodecahydrate (Na2HPO4. 12 H2O)	Lachema	Cat#: 684637
Glycerol	Sigma-Aldrich	Cas#: 56-81-5
Kristalon Gold, Fertilizer	https://www.kristalon.cz/kristalon-gold	N/A
Murashige and Skoog Basal Medium	Sigma-Aldrich	Cat#: M5519-50L
Sodium dihydrogen phosphate monohydrate (NaH2PO4. H2O)	Carl Roth	Cat#: K300.1
Glutaraldehyde solution, 50 wt. % in H2O, (Grade I for electron microscopy)	Merck Life Science	Cat#: 340855-25ML
Ethanol (EtOH) denatured with benzine	Widely distributed	N/A
Perfluorodecalin	Merck Life Science	P9900-25G
Experimental models: Organisms/strains
Arabidopsis thaliana, Col-0 (wild-type)	Widely distributed	N/A
Arabidopsis thaliana, pHTR5::NLS-GFP-GUS	Ingouff et al., 2017	N/A
Arabidopsis thaliana, p35S::PIP2-GFP	Dhonukshe et al. 2007	N/A
Arabidopsis thaliana, pUBQ10::ToIM	Fendrych et al. 2014	N/A
Arabidopsis thaliana, pUBQ10::VAMP711-YFP	Geldner et al. 2009	N/A
Arabidopsis thaliana, pCEP1::H2A-GFP	Olvera-Carrillo et al. 2015	N/A
Arabidopsis thaliana, pDMP4::H2A-GFP	Olvera-Carrillo et al. 2015	N/A
Arabidopsis thaliana, pSCPL48::H2A-GFP	Olvera-Carrillo et al. 2015	N/A
Arabidopsis thaliana, kir1ore1	Gao et al. 2018	N/A
Arabidopsis thaliana, pCEP1::KIR1-SRDX	Gao et al. 2019	N/A
Arabidopsis thaliana, pCEP1::XVE≫KIR1-GFP	Gao et al. 2019	N/A
Arabidopsis thaliana, epf1,2	Vráblová et al. 2020	N/A
Arabidopsis thaliana, tmm1-1	Vráblová et al. 2020	N/A
Arabidopsis thaliana, stRNAi	Vráblová et al. 2020	N/A
Arabidopsis thaliana, sdd1-1	Vráblová et al. 2017	N/A
